# Supplementary material for: An Integrated Approach toward NanoBRET Tracers for Analysis of GPCR Ligand Engagement
Source: Molecules. 2021 May 12;26(10):2857. doi: 10.3390/molecules26102857 (PMC8151276; doi:10.3390/molecules26102857)
Supplement: Supplementary file 1 [file molecules-26-02857-s001.zip]

Archive with 4 entries (4 files):
- molecules-1205027-supplementary/Compiled screening data.xlsx
- molecules-1205027-supplementary/glass_dataset.csv
- molecules-1205027-supplementary/ml_script.R
- molecules-1205027-supplementary/molecules-1205027-supplementary.pdf
