# Supplementary material for: An Integrated Approach toward NanoBRET Tracers for Analysis of GPCR Ligand Engagement
Source: Molecules. 2021 May 12;26(10):2857. doi: 10.3390/molecules26102857 (PMC8151276; doi:10.3390/molecules26102857)
Supplement: Supplementary file 1 [file molecules-26-02857-s001.zip › molecules-1205027-supplementary/Compiled screening data.xlsx]

## Sheet: Clozapine
		NanoBRET Fold Response
		Clozapine-a-2-NB590		Clozapine-b-2-NB590		Clozapine-c-2-NB590
		1μM	0.1μM	1μM	0.1μM	1μM	0.1μM
Adenosine	ADORA1	1.01351	1.00318	0.965108	0.994324	0.867265	0.997398
	ADORA2A	0.891147	0.954243	0.998391	0.966882	0.942435	1.01245
	ADORA2B	0.674538	1.00852	0.991992	1.07098	0.912207	1.06631
	ADORA3	0.827429	1.04083	1.07705	1.02296	0.813662	1.04847
Adrenoceptors, alpha	ADRA1A	3.21322	3.89615	4.02045	1.49921	1.58472	1.03414
	ADRA1B	1.52	1.65	1.92285	1.54661	1.38544	1.01318
	ADRA1D	1.08382	1.21023	1.26636	1.02255	1.29345	0.985941
	ADRA2A	1.78	1.27	1.53481	0.985368	1.05793	0.982926
	ADRA2B	7.78889	7.7919	2.49967	1.03804	1.15209	0.977998
	ADRA2C	1.62168	1.79612	1.66567	1.24538	1.48633	1.04928
Adrenoceptors, beta	ADRB1	0.936356	0.947441	1.02229	0.991496	0.942579	1.0182
	ADRB2	1.09873	1.09226	0.93262	1.00993	1.01692	0.994039
	ADRB3	0.990629	0.969943	0.978604	1.01497	0.958381	0.976789
Angiotensin	AGTR1	1.04839	0.96357	1.05683	1.00993	0.926479	0.98073
	AGTR2	1.0255	1.02209	0.94811	1.03143	0.979314	0.976802
Vasopressin/Oxytocin	AVPR1A	0.993427	0.891312	0.982862	1.03684	0.956961	0.986694
	AVPR1B	0.969019	0.982127	1.15788	0.984838	0.841846	0.950414
	AVPR2	0.954292	1.03	0.947704	1.04673	1.00012	0.990051
Chemokine	CCR1	0.936642	1.02827	0.97927	1.03678	0.97797	1.05127
	CCR2	0.725923	1.06399	0.934323	1.00508	0.752915	0.941861
	CCR3	0.776385	0.950247	1.00477	0.982505	0.848443	0.972143
	CCR4	0.846267	1.04562	0.960419	1.03709	0.715015	0.970344
	CCR5	0.898012	1.07221	0.923887	1.05057	0.947163	0.980858
	CCR6	0.974551	1.04625	0.974402	1.02928	0.911279	0.992769
	CCR7	0.990247	1.01346	1.08923	0.995399	1.0415	0.973717
	CCR8	0.93326	1.01644	0.892285	0.881848	0.957316	0.970529
	CCR9	1.05301	1.03248	0.921875	1.00879	0.867658	1.02023
	CCR10	1.0126	1.03624	1.1547	1.01078	0.906492	1.00367
	CX3CR1	1.07193	1.08482	1.12397	0.975798	0.920987	0.945493
	CXCR1	0.941717	0.988514	0.988859	0.996202	0.944822	0.987554
	CXCR2	0.87402	1.01634	1.05929	0.976212	0.916846	1.02875
	CXCR3	1.22283	1.02013	0.937735	0.971853	0.761362	1.01067
	CXCR4	0.850397	1.03915	1.0745	1.0278	0.974092	1.0419
	CXCR5	1.01446	1.06227	1.01865	0.951875	0.978993	0.976209
	CXCR6	1.07713	0.982863	1.00178	1.00701	1.03866	1.0131
	ACKR3	1.05896	1.04761	1.04716	0.94666	0.917939	1.09416
	XCR1	0.980411	1.00746	1.18248	0.940655	1.03312	0.993119
Cholecystokinin	CCKAR	0.854309	1.00788	0.881204	1.02201	0.74333	1.01207
	CCKBR	1.00559	1.00504	1.07334	0.992295	1.01401	1.03858
	C3AR1	1.21066	1.18373	1.02081	0.987845	0.998375	0.993595
	C5AR1	1.11196	1.04214	1.02246	0.981428	1.05279	0.996321
	C5AR2	1.20776	0.933192	1.00635	0.985304	0.997057	0.990208
Acetylcholine	CHRM1	0.983485	1.08524	1.07682	0.943099	0.992377	1.01438
	CHRM2	1.49	1.5	1.98505	1.48231	0.868285	0.986579
	CHRM3	0.919182	1.05895	0.948884	0.958205	1.00521	0.997693
	CHRM4	1.9	1.55	2.78035	1.48033	0.983328	0.968267
	CHRM5	0.909088	1.097	1.03804	1.00403	0.855943	0.997158
Dopamine	DRD1	3.32	3.2	2.78206	1.48232	1.39633	1.00955
	DRD2	2.37	2.85	2.2083	1.52466	1.48318	1.00882
	DRD3	2.49	2.22	2.62779	1.54072	0.758817	0.964436
	DRD4	3.88	3.46	3.10011	1.31311	0.969991	0.97787
	DRD5	2.86	2.41	1.83462	1.01175	1.16361	0.977399
Endothelin	EDNRA	0.897404	1.04426	1.02523	0.991933	0.866444	0.994111
	EDNRB	0.928977	1.0054	0.994139	0.958403	1.05808	1.00109
Frizzled	FZD1	0.927999	0.980549	0.993258	0.998081	1.06195	1.02106
	FZD2	1.02372	1.03753	1.11265	1.0143	0.902992	1.00541
	FZD4	0.946523	1.19618	1.02636	0.988656	0.930346	1.01692
	FZD5	0.948181	1.14837	1.03903	0.998253	1.04332	1.0011
	FZD6	0.930697	0.986384	1.04364	1.03354	1.04129	1.00968
	FZD7	0.979537	0.999233	0.981873	1.01001	1.00112	0.981982
	FZD8	1.00492	1.01531	1.02466	0.996297	1.03681	0.96621
	FZD9	1.39337	0.999763	1.04863	1.01715	0.953414	0.951793
	FZD10	0.986249	1.01186	1.07902	1.01258	1.03058	1.00443
	SMO	0.641573	0.998672	0.796419	1.1262	1.0855	0.972685
GABA	GABBR1	1.32884	0.963251	1.37509	0.934516	0.893086	0.973307
	GABBR2	0.797409	1.07111	1.06912	0.958428	1.01829	0.986492
Histamine	HRH1	4.78	4.67	5.27978	2.96911	1.48188	1.01865
	HRH2	0.893412	0.953142	0.967216	1.00678	0.945026	0.924061
	HRH3	0.914983	0.96918	1.06304	0.975592	0.855482	0.983052
	HRH4	1.07475	0.995936	0.812979	1.00982	0.967315	1.03941
5-Hydroxytryptamine	HTR1A	0.975986	1.15828	1.21425	0.982936	1.12023	1.00555
	HTR1B	2.29	4.16	2.9711	2.06915	1.47423	0.951384
	HTR1D	1.67	1.21	1.47598	1.0773	1.00201	1.00292
	HTR1E	0.957107	1.00513	0.974981	0.99419	0.908297	1.00059
	HTR1F	2.34	1.77	1.27522	0.999906	0.908685	1.02075
	HTR2A	2.01	2.26	1.88245	1.01869	1.10554	0.996274
	HTR2B	1.13796	1.08059	1.28415	0.954246	1.03271	0.993363
	HTR2C	3.22	1.89	1.66526	1.04446	1.07361	1.01055
	HTR5A	1.29452	1.10801	1.35287	1.06577	1.00317	1.01819
	HTR4	1.11717	1.01592	0.992733	0.978947	1.06878	1.01986
	HTR6	2.05	1.49	1.88076	1.17082	1.01924	1.01727
	HTR7	1.08366	1.22006	1.18487	1.01609	1.10285	0.98425
Orphans	LGR4	0.989689	1.02383	1.03631	0.998263	1.02983	0.964573
	LGR5	0.787179	0.939189	1.1609	0.952432	0.834047	1.07934
	LGR6	0.661486	1.03028	0.894714	1.312	0.908949	0.888597
Leukotriene	LTB4R	0.944936	1.05075	1.03793	1.03605	0.945648	1.04561
	LTB4R2	0.875419	1.03219	1.16218	0.967854	0.90804	1.02213
	OXER1	1.00351	0.950712	0.952177	0.966603	0.943135	1.00447
Opioid	OPRD1	0.954949	1.04024	0.991638	1.01782	0.916403	0.98738
	OPRK1	0.96916	1.00579	0.956651	0.986973	0.896772	1.01188
	OPRM1	1.12511	0.979323	0.862213	0.961454	0.942226	0.977484
Nociceptin	OPRL1	1.05422	0.99312	1.00836	0.99679	0.985507	0.978915
Platelet-activating	PTAFR	0.993759	1.01482	1.13744	1.0058	1.02087	1.01116
P2Y	P2RY1	0.9409	1.01395	1.00745	1.03149	1.03452	0.974258
	P2RY2	0.966614	1.12068	0.996111	0.964827	0.837845	0.994144
	P2RY4	0.958462	1.08723	0.966012	0.966668	0.946776	0.998845
	P2RY6	0.920582	1.02076	0.980174	1.03683	0.977832	0.96916
	P2RY8	0.959809	0.968668	0.933286	0.96854	0.791045	1.05463
	P2RY10	1.3331	1.18028	1.14534	0.955767	0.981306	1.06131
	P2RY11	0.933223	1.03906	0.98196	1.04319	0.982398	0.933691
	P2RY12	0.937145	0.99698	0.973132	0.996002	0.947078	0.985136
	P2RY13	0.937372	1.05524	0.985631	1.02222	0.99074	0.990753
	P2RY14	0.842204	1.07179	0.991171	1.0112	0.887614	0.964674
VIP and PACAP	VIPR1	1.09568	0.975095	0.990787	1.11563	1.00172	0.978882
	VIPR2	0.892826	1.13567	0.96113	1.01581	0.856548	0.973911
	PDGFRB	0.882164	1.09069	0.991515	1.02195	0.8722	1.00181
Bombesin	BRS3	1.15095	1.08775	1.02379	1.0125	1.06978	0.926485
	GRPR	1.36916	1.10506	0.995569	1.00513	0.994346	1.01476
Bradykinin	BDKRB1	1.37294	1.0192	0.917959	0.993984	1.0748	1.06372
	BDKRB2	1.12571	1.02063	0.998834	1.0044	1.03034	0.996732
Formylpeptide	FPR1	1.21979	1.00892	1.00484	0.98497	1.03805	0.984567
	FPR2	1.34055	0.907656	0	0.776882	0.887735	1.00399
	FPR3	1.30002	0.918021	1.22501	1.06257	1.009	1.07565
Galanin	GALR1	1.08742	1.05009	0.993792	0.988557	1.02673	1.02113
	GALR2	1.19311	1.08749	0.99475	0.928762	1.04844	0.995598
	GALR3	1.1284	1.01906	0.914321	0.93279	1.03793	1.0125
Ghrelin	GHSR	1.06429	0.949313	1.02565	1.00772	1.04225	1.00017
Glycoprotein	FSHR	1.32024	0.98845	1.04756	1.00721	1.04982	1.01592
	TSHR	1.05487	0.921468	0.987527	1.04491	1.03908	0.994582
Gonadotrophin	GNRHR	1.24122	1.01747	1.0247	1.06216	0.987799	1.01561
Orexin	HCRTR1	0.982621	0.893825	1.00607	1.03942	0.99811	0.983011
	HCRTR2	1.15821	1.04986	0.980998	0.988588	1.04415	0.970335
Melanin-conc	MCHR1	1.26335	0.866842	0.99758	0.957689	0.927179	0.995995
	MCHR2	1.36764	0.983542	0.971822	1.00417	1.01369	1.06461
Motilin	MLNR	1.08409	0.942754	1.40763	1.02384	1.14238	0.656026
Neuromedin	NMUR1	1.15861	1.14003	0.941462	0.980271	0.999076	1.01389
	NMUR2	1.00771	0.925995	0.995947	0.970233	0.920676	1.11797
Neuropeptide S	NPSR1	1.14776	0.931023	0.981466	1.05044	1.0202	1.02316
NeuropeptideY	NPY1R	1.23472	0.973166	1.03108	0.995545	1.01467	1.00788
	NPY2R	1.11037	0.943903	1.02329	1.00043	0.993225	1.01229
	NPY4R	1.40064	0.881613	1.08073	1.02325	0.987562	1.01398
	NPY5R	0.962775	1.14757	1.04305	1.02351	0.973844	0.991527
Neurotensin	NTSR1	0.997229	0.970929	1.01383	0.995165	1.00895	1.02069
Proteinase-activated receptor	F2R	1.05466	1.12383	1.01373	1.01876	0.991364	0.985989
	F2RL1	1.16356	0.893198	1.05505	1.00274	0.998113	0.967531
	F2RL2	1.20411	1.02329	1.01874	1.01286	0.969436	1.20448
	F2RL3	1.15288	1.01928	1.04989	0.987018	0.992471	1.01902
Relaxin	RXFP1	1.23472	1.12457	0.752531	0.902394	1.2659	0.852144
	RXFP2	1.14175	1.22731	1.13356	1.03644	1.16834	0.617932
	RXFP3	0.956025	1.04007	1.03851	0.987994	1.05085	0.98735
	RXFP4	1.10086	1.10253	1.00711	0.965251	1.04373	0.960494
Somatostatin	SSTR1	0.998978	0.962835	1.08719	1.00424	1.02302	0.979345
	SSTR2	1.07166	1.03497	1.00517	1.02743	0.999331	0.969985
	SSTR3	1.05207	0.912104	1.02147	0.992795	1.02382	0.951803
	SSTR4	1.20015	1.10863	1.0233	0.971743	1.00144	1.03381
	SSTR5	1.00197	0.97046	1.00204	1.03117	0.988215	1.00917
Tachykinin	TACR1	1.00681	1.14967	1.07586	1.06245	0.962935	0.991777
	TACR2	0.888615	1.02051	1.1251	0.965985	0.875059	0.930561
	TACR3	1.20968	0.986284	1.04596	1.00684	0.998559	1.00191
Oxytocin	OXTR	1.00839	1.02668	1.02557	1.05213	0.957154	0.974498
melanocortin	MC2R	0.974607	0.971169	1.00263	1.01588	1.10925	0.987107
	MC3R	0.951918	1.01966	0.944938	1.04991	1.03408	1.01976
	MC4R	1.01456	1.02261	1.05161	1.03135	1.06184	1.01714
	MC5R	1.02511	1.03983	1.04048	1.05052	1.06029	1.01422
Neuropeptide W/B	NPBWR1	1.0307	1.06579	1.07061	1.04826	1.00056	0.970965
	NPBWR2	0.892371	1.04238	1.08007	0.985553	0.984284	0.970646
Neuropeptide FF/AF	NPFFR1	0.979447	1.02729	1.0192	1.00271	1.00452	1.0188
	NPFFR2	0.968426	1.00351	1.0023	1.01698	0.992872	0.983174
Thromboxane	TBXA2R	1.07623	1.08464	1.08312	0.978959	0.954915	1.0288
Prostaglandin	PTGDR	0.991125	1.09709	1.01209	1.09837	1.06805	1.03632
	PTGDR2	1.00434	1.01272	1.02195	1.01138	1.02449	0.961735
	PTGER1	1.01581	1.03136	0.972313	1.00961	0.921788	0.999032
	PTGER2	1.04651	1.00525	0.982497	1.01403	1.09364	0.984347
	PTGER3	1.11856	1.02659	0.974501	0.968995	1.107	0.998096
	PTGER4	1.06201	1.02137	1.03482	1.02551	1.04936	0.995114
	PTGFR	1.02075	1.03739	1.06848	1.02295	1.10034	0.997442
	PTGIR	0.983276	1.03614	0.999202	0.983011	1.09338	0.957159
Melatonin	MTNR1A	0.996692	1.03376	1.0213	1.12407	1.07385	0.967736
	MTNR1B	0.969526	1.06301	1.04913	0.947431	1.02244	0.979397
	GPR50	1.00351	1.03751	0.969401	0.982194	1.04811	1.0075
Cannabinoid	CNR1	1.0356	1.0192	1.02869	1.01161	1.04837	0.985359
	CNR2	1.19251	1.06342	1.09206	1.05155	1.12863	0.964415
Metabotropic glutamate	GRM1	0.902044	1.41562	0.742504	1.0482	0.995816	0.98901
	GRM2	1.00939	1.03384	1.03595	1.0123	0.997291	0.967007
	GRM3	0.957532	0.972264	1.13658	0.986212	1.0674	0.925983
	GRM4	0.994913	1.01904	1.03204	1.04808	1.13682	0.940865
	GRM5	1.0977	0.993863	1.01494	0.986643	1.1164	0.985416
	GRM7	0.917168	0.948072	0.928708	1.03878	1.03439	0.995073
	GRM8	0.996156	1.00535	1.01634	1.01332	1.071	0.967764
Glucagon	ADCYAP1R1	1.05646	0.998625	1.08993	1.03634	1.07457	0.966586
	GCGR	1.137	0.939617	1.03956	1.01813	1.02061	0.993631
Lutropin-choriogonadotropin	LHCGR	1.0524	0.931069	0.988161	1.05558	1.06887	1.05427
Cysteinyl leukotriene	CYSLTR1	1.11129	0.983648	1.10655	1.0994	1.08363	0.903591
	CYSLTR2	1.03212	0.990456	1.02923	1.01354	1.07182	1.03966

## Sheet: AZD1283
		NanoBRET Fold Response
		AZD1283-1-NB590
		1μM	0.1μM
Adenosine	ADORA1	1.07497	1.17622
	ADORA2A	1.04336	1.05758
	ADORA2B	0.928916	0.944813
	ADORA3	1.08735	1.10825
Adrenoceptors, alpha	ADRA1A	1.0607	1.06461
	ADRA1B	1.0647	1.07762
	ADRA1D	1.06181	1.02357
	ADRA2A	1.12588	1.03919
	ADRA2B	1.04566	1.08869
	ADRA2C	1.03639	1.05017
Adrenoceptors, beta	ADRB1	1.08609	1.04973
	ADRB2	1.05789	1.00931
	ADRB3	1.04482	1.08811
Angiotensin	AGTR1	1.05042	1.01366
	AGTR2	1.16599	1.12804
Vasopressin/Oxytocin	AVPR1A	1.05947	1.16839
	AVPR1B	1.05424	0.966889
	AVPR2	1.05273	1.03375
Chemokine	CCR1	1.03342	1.05169
	CCR2	1.04492	0.927569
	CCR3	1.02144	0.964797
	CCR4	1.06745	1.09378
	CCR5	1.03613	1.02379
	CCR6	1.07897	1.05799
	CCR7	1.01462	1.03374
	CCR8	1.17568	1.04234
	CCR9	1.1001	1.13016
	CCR10	1.07272	1.00342
	CX3CR1	1.07837	1.0892
	CXCR1	1.12826	1.09388
	CXCR2	1.02563	0.990359
	CXCR3	1.17065	0.981372
	CXCR4	1.17067	0.863876
	CXCR5	1.11805	1.04139
	CXCR6	0.285812	0.889235
	ACKR3	1.18703	1.06045
	XCR1	0.997353	1.03563
Cholecystokinin	CCKAR	1.11237	1.078
	CCKBR	1.10117	1.1788
	C3AR1	1.08967	1.10093
	C5AR1	1.06846	1.06996
	C5AR2	1.11772	0.966277
Acetylcholine	CHRM1	1.04459	1.00513
	CHRM2	0.9624	1.05316
	CHRM3	1.08932	1.06605
	CHRM4	1.05702	0.967788
	CHRM5	1.0753	1.07679
Dopamine	DRD1	1.10408	1.06718
	DRD2	1.07835	1.04083
	DRD3	1.01421	0.99367
	DRD4	1.12627	1.04674
	DRD5	1.12618	1.02358
Endothelin	EDNRA	1.02102	1.00929
	EDNRB	0.979484	1.03159
Frizzled	FZD1	1.07028	1.05755
	FZD2	1.10573	1.0371
	FZD4	1.03335	1.02774
	FZD5	1.04614	1.06886
	FZD6	0.351024	1.01088
	FZD7	1.04151	1.02703
	FZD8	0.709738	1.10854
	FZD9	1.0238	1.04754
	FZD10	1.02301	1.00539
	SMO	1.1307	1.05489
GABA	GABBR1	1.12533	1.0535
	GABBR2	1.01248	0.887608
Histamine	HRH1	0.923192	1.04653
	HRH2	1.02708	0.899371
	HRH3	0.871954	1.16446
	HRH4	1.09867	1.16272
5-Hydroxytryptamine	HTR1A	1.04165	0.972107
	HTR1B	0.987812	0.892987
	HTR1D	0.882198	0.904383
	HTR1E	0.962193	0.943638
	HTR1F	1.023	1.0399
	HTR2A	1.008	0.957209
	HTR2B	1.14982	1.31492
	HTR2C	1.04128	0.953205
	HTR5A	1.04127	0.967685
	HTR4	1.00204	1.00716
	HTR6	1.06708	1.04737
	HTR7	1.09152	1.07563
Orphans	LGR4	0.974924	1.00812
	LGR5	0.911349	0.860693
	LGR6	0.902016	1.2711
Leukotriene	LTB4R	1.1554	1.15935
	LTB4R2	1.17843	1.17207
	OXER1	1.03048	0.504962
Opioid	OPRD1	1.08481	1.09127
	OPRK1	0.990242	0.978962
	OPRL1	1.15496	0.980116
Nociceptin	OPRM1	0.949391	1.07462
Platelet-activating	PTAFR	1.16877	1.01276
P2Y	P2RY1	1.04825	1.05813
	P2RY2	1.1212	1.07552
	P2RY4	1.12273	1.05387
	P2RY6	1.03759	1.17718
	P2RY8	1.89026	1.55803
	P2RY10	1.21602	1.34523
	P2RY11	1.04087	1.08977
	P2RY12	2.18168	3.11089
	P2RY13	1.83096	1.92967
	P2RY14	1.18251	1.14331
VIP and PACAP	VIPR1	1.02027	0.987678
	VIPR2	1.14892	1.18739
	PDGFRB	1.15771	1.10114
Bombesin	BRS3	1.02286	1.09848
	GRPR	1.00956	1.01311
Bradykinin	BDKRB1	1.036	1.0468
	BDKRB2	1.03573	1.05878
Formylpeptide	FPR1	1.05137	1.09114
	FPR2	1.04088	0.988407
	FPR3	1.06258	1.07985
Galanin	GALR1	1.08905	1.03357
	GALR2	1.03649	1.08791
	GALR3	1.00246	0.907542
Ghrelin	GHSR	1.04154	1.00609
Glycoprotein	FSHR	1.02549	0.985591
	TSHR	0.958558	0.996818
Gonadotrophin	GNRHR	1.08196	1.08768
Orexin	HCRTR1	1.09075	1.00416
	HCRTR2	1.01257	1.01242
Melanin-conc	MCHR1	1.0793	1.00133
	MCHR2	1.05745	1.03729
Motilin	MLNR	1.01489	1.05975
Neuromedin	NMUR1	1.04244	1.05492
	NMUR2	0.861066	1.00883
Neuropeptide S	NPSR1	1.06145	1.01931
NeuropeptideY	NPY1R	1.0433	1.10053
	NPY2R	1.06705	1.03507
	NPY4R	1.02726	1.02251
	NPY5R	1.03322	1.00522
Neurotensin	NTSR1	1.06659	1.03931
Proteinase-activated receptor	F2R	1.00887	1.01389
	F2RL1	1.06229	1.05545
	F2RL2	1.12152	1.01048
	F2RL3	1.08835	1.04155
Relaxin	RXFP1	0.487685	1.15502
	RXFP2	1.29482	1.25077
	RXFP3	1.11503	0.941676
	RXFP4	1.09469	1.01818
Somatostatin	SSTR1	1.10222	1.07522
	SSTR2	1.09353	1.02241
	SSTR3	1.12541	1.06893
	SSTR4	1.06818	1.0965
	SSTR5	1.05424	1.08526
Tachykinin	TACR1	1.08818	1.06119
	TACR2	1.04495	1.09229
	TACR3	1.09685	1.09969
Oxytocin	OXTR	1.07328	1.06942
melanocortin	MC2R	1.02435	0.936474
	MC3R	0.98274	1.00227
	MC4R	1.01285	0.983555
	MC5R	0.992007	1.0287
Neuropeptide W/B	NPBWR1	0.983569	1.02139
	NPBWR2	0.988912	0.952616
Neuropeptide FF/AF	NPFFR1	0.994134	1.02146
	NPFFR2	1.14816	1.00575
Thromboxane	TBXA2R	1.18962	1.04298
Prostaglandin	PTGDR	1.18548	1.41767
	PTGDR2	1.02783	1.06559
	PTGER1	1.13511	1.16742
	PTGER2	1.0427	1.00456
	PTGER3	1.10096	1.08145
	PTGER4	1.02496	1.02786
	PTGFR	1.0175	1.01927
	PTGIR	1.06816	1.03572
Melatonin	MTNR1A	0.995939	1.00044
	MTNR1B	0.525045	0.966822
	GPR50	0.971383	0.970672
Cannabinoid	CNR1	0.513186	0.969489
	CNR2	0.905219	1.03535
Metabotropic glutamate	GRM1	0.705839	1.27772
	GRM2	0.434716	1.0032
	GRM3	0.990509	0.968509
	GRM4	1.06568	1.06383
	GRM5	0.971856	1.00883
	GRM7	1.04936	0.976509
	GRM8	1.01179	0.989745
Glucagon	ADCYAP1R1	0.959687	0.925538
	GCGR	1.12485	1.05177
Lutropin-choriogonadotropin	LHCGR	1.01879	1.00059
Cysteinyl leukotriene	CYSLTR1	0.984491	1.0084
	CYSLTR2	0.96856	1.07147

## Sheet: Propranolol
		NanoBRET Fold Response
		Propranolol-3-NB590
		1μM	0.1μM
Adenosine	ADORA1	0.984687	0.983303
	ADORA2A	0.992983	1.04848
	ADORA2B	0.952812	1.10057
	ADORA3	0.983668	1.04118
Adrenoceptors, alpha	ADRA1A	1.46725	1.52583
	ADRA1B	1.09834	1.13802
	ADRA1D	1.09152	1.11438
	ADRA2A	1.06265	1.03627
	ADRA2B	1.05028	0.996676
	ADRA2C	1.05137	0.949423
Adrenoceptors, beta	ADRB1	1.49665	1.75817
	ADRB2	2.20722	3.27523
	ADRB3	1.17193	1.46776
Angiotensin	AGTR1	1.07218	1.03848
	AGTR2	0.987714	0.954387
Vasopressin/Oxytocin	AVPR1A	0.970885	1.0608
	AVPR1B	1.04489	0.903135
	AVPR2	1.00124	1.00081
Chemokine	CCR1	0.970206	1.02919
	CCR2	1.19493	0.993883
	CCR3	1.01128	1.04113
	CCR4	1.02536	1.11484
	CCR5	0.956686	1.09012
	CCR6	1.01903	0.954487
	CCR7	1.01086	1.03089
	CCR8	0.925169	0.996125
	CCR9	1.00318	1.07683
	CCR10	0.995084	1.04111
	CX3CR1	1.03094	1.07832
	CXCR1	0.995164	1.01583
	CXCR2	1.02506	1.07235
	CXCR3	0.896781	0.994569
	CXCR4	1.02092	1.04448
	CXCR5	1.05692	1.01785
	CXCR6	0.881564	0.991033
	ACKR3	1.07702	1.04051
	XCR1	0.966688	1.02381
Cholecystokinin	CCKAR	0.979785	0.988909
	CCKBR	0.913654	1.05475
	C3AR1	1.07375	1.04529
	C5AR1	1.02744	1.05275
	C5AR2	1.00879	1.00172
Acetylcholine	CHRM1	0.975552	1.07975
	CHRM2	0.997839	1.13517
	CHRM3	0.997263	0.962293
	CHRM4	1.05061	0.957939
	CHRM5	1.02536	1.00062
Dopamine	DRD1	0.983371	1.01488
	DRD2	1.08702	1.16855
	DRD3	1.29514	1.04683
	DRD4	0.986275	0.838135
	DRD5	1.00289	1.03433
Endothelin	EDNRA	1.03317	0.970469
	EDNRB	1.0111	1.05007
Frizzled	FZD1	0.980414	0.967673
	FZD2	1.00718	0.965841
	FZD4	1.06654	1.08536
	FZD5	1.0203	1.07147
	FZD6	1.01	1.06224
	FZD7	1.04201	1.00896
	FZD8	1.01761	1.01337
	FZD9	1.08538	0.979862
	FZD10	1.0217	1.03689
	SMO	1.06704	1.16324
GABA	GABBR1	1.04768	1.10022
	GABBR2	1.1259	0.96289
Histamine	HRH1	1.0217	1.00088
	HRH2	0.970813	1.11901
	HRH3	1.00141	0.965856
	HRH4	0.969614	0.922837
5-Hydroxytryptamine	HTR1A	1.39226	1.38421
	HTR1B	1.05959	0.988494
	HTR1D	0.957479	1.24095
	HTR1E	0.980725	1.00055
	HTR1F	0.986891	1.0811
	HTR2A	1.06752	1.00382
	HTR2B	0.995657	1.1328
	HTR2C	1.20546	1.21739
	HTR5A	1.02854	1.104
	HTR4	1.4118	1.25762
	HTR6	1.14357	1.1046
	HTR7	1.01924	1.02713
Orphans	LGR4	1.01671	0.966249
	LGR5	0.926998	1.10176
	LGR6	1.01226	1.2564
Leukotriene	LTB4R	1.01736	0.968218
	LTB4R2	0.959592	1.00589
	OXER1	1.00465	1.09488
Opioid	OPRD1	1.01249	0.965876
	OPRK1	1.01785	1.07897
	OPRL1	1.01057	0.956654
Nociceptin	OPRM1	1.21097	1.01896
Platelet-activating	PTAFR	1.04068	1.0161
P2Y	P2RY1	0.967419	1.01692
	P2RY2	1.02639	1.07014
	P2RY4	0.921976	1.02924
	P2RY6	0.95579	1.07355
	P2RY8	0.99997	1.10825
	P2RY10	0.954619	1.34323
	P2RY11	0.959523	1.03007
	P2RY12	0.942377	1.02082
	P2RY13	0.971983	0.902438
	P2RY14	1.00302	1.09889
VIP and PACAP	VIPR1	1.036	1.02993
	VIPR2	1.03288	0.954796
	PDGFRB	0.983995	1.04863
Bombesin	BRS3	1.08301	1.02925
	GRPR	1.02763	0.991183
Bradykinin	BDKRB1	0.966623	0.94953
	BDKRB2	1.06909	1.04282
Formylpeptide	FPR1	0.984546	1.02402
	FPR2	1.12434	1.02158
	FPR3	1.03051	1.03172
Galanin	GALR1	0.961325	1.01661
	GALR2	0.990171	1.00304
	GALR3	0.910839	1.05137
Ghrelin	GHSR	0.973786	0.982403
Glycoprotein	FSHR	1.03537	0.980799
	TSHR	0.985342	1.02455
Gonadotrophin	GNRHR	1.02922	1.11529
Orexin	HCRTR1	0.936241	1.01041
	HCRTR2	1.00426	1.09044
Melanin-conc	MCHR1	1.03497	0.959043
	MCHR2	1.01657	0.914677
Motilin	MLNR	1.01672	1.01457
Neuromedin	NMUR1	0.99598	1.00613
	NMUR2	1.08429	1.0643
Neuropeptide S	NPSR1	0.975119	0.996932
NeuropeptideY	NPY1R	0.987086	1.07678
	NPY2R	0.995278	1.01886
	NPY4R	0.991346	0.975977
	NPY5R	1.00988	0.98929
Neurotensin	NTSR1	1.00541	1.0596
Proteinase-activated receptor	F2R	1.05694	1.0362
	F2RL1	1.06501	1.04585
	F2RL2	1.0273	0.991165
	F2RL3	1.00016	1.06515
Relaxin	RXFP1	0.899357	0.90402
	RXFP2	0.782457	0.272208
	RXFP3	1.07544	1.14387
	RXFP4	1.04724	1.02381
Somatostatin	SSTR1	1.01636	1.03813
	SSTR2	1.00544	1.04067
	SSTR3	1.00846	0.993965
	SSTR4	0.975289	1.01967
	SSTR5	1.02498	1.01326
Tachykinin	TACR1	0.997894	0.989689
	TACR2	1.00561	1.00877
	TACR3	0.994089	1.05899
Oxytocin	OXTR	0.98444	1.04142
melanocortin	MC2R	1.02759	1.15574
	MC3R	0.986471	1.04748
	MC4R	0.993377	0.976149
	MC5R	0.982604	1.00142
Neuropeptide W/B	NPBWR1	0.957354	1.02711
	NPBWR2	1.04889	1.05448
Neuropeptide FF/AF	NPFFR1	0.986916	1.01499
	NPFFR2	1.00934	1.01002
Thromboxane	TBXA2R	1.09391	0.971537
Prostaglandin	PTGDR	0.983156	1.04833
	PTGDR2	1.05616	0.957037
	PTGER1	1.05838	1.06983
	PTGER2	1.02244	1.00486
	PTGER3	1.08461	1.04477
	PTGER4	1.05524	1.03917
	PTGFR	1.0042	0.965387
	PTGIR	0.969499	1.0455
Melatonin	MTNR1A	0.936935	0.982511
	MTNR1B	0.976113	0.964697
	GPR50	1.05425	1.00857
Cannabinoid	CNR1	0.998741	0.989761
	CNR2	1.00771	0.952303
Metabotropic glutamate	GRM1	0.692841	0.717903
	GRM2	1.04675	0.940057
	GRM3	0.952072	1.01632
	GRM4	1.03509	1.10673
	GRM5	1.01664	1.04115
	GRM7	0.967014	1.0033
	GRM8	0.995081	0.99435
Glucagon	ADCYAP1R1	0.967407	1.00112
	GCGR	0.958611	1.03117
Lutropin-choriogonadotropin	LHCGR	0.996305	1.03886
Cysteinyl leukotriene	CYSLTR1	1.02808	0.713531
	CYSLTR2	1.00785	0.540027

## Sheet: Aminopotentidine
		NanoBRET Fold Response
		Aminopotentidine -2-NB590			other tracers/Aminopotentidine (unmodified)
		1μM	0.1μM		1μM	0.1μM
Adenosine	ADORA1	1.01219	1.0368		NA	NA
	ADORA2A	0.985685	1.04703		NA	NA
	ADORA2B	1.06244	1.37093		NA	NA
	ADORA3	1.0326	1.16152		NA	NA
Adrenoceptors, alpha	ADRA1A	0.99904	1.04639		1.06896	1.03115
	ADRA1B	1.0051	1.09523		0.985435	1.03252
	ADRA1D	1.03261	0.96601		NA	NA
	ADRA2A	1.26404	1.04488		1.67142	1.00623
	ADRA2B	1.10677	1.11791		1.59938	1.48893
	ADRA2C	1.25178	1.34906		1.10933	1.06406
Adrenoceptors, beta	ADRB1	0.988085	1.00799		1.06523	1.01481
	ADRB2	1.01667	1.05077		1.04367	0.996787
	ADRB3	1.00817	0.99989		1.09665	1.01959
Angiotensin	AGTR1	0.95908	0.996162		NA	NA
	AGTR2	1.04081	0.982077		NA	NA
Vasopressin/Oxytocin	AVPR1A	0.971309	0.925348		NA	NA
	AVPR1B	1.04231	1.08834		NA	NA
	AVPR2	1.03703	1.00505		NA	NA
Chemokine	CCR1	1.02508	0.947647		NA	NA
	CCR2	0.981311	0.92575		NA	NA
	CCR3	0.88798	0.947037		NA	NA
	CCR4	0.963148	1.0896		NA	NA
	CCR5	1.1067	1.00011		NA	NA
	CCR6	0.997984	0.964518		NA	NA
	CCR7	1.00758	0.957835		NA	NA
	CCR8	0.892732	0.990419		NA	NA
	CCR9	1.11315	1.09251		NA	NA
	CCR10	1.00773	1.00087		NA	NA
	CX3CR1	1.04933	1.00426		NA	NA
	CXCR1	0.988501	1.02805		NA	NA
	CXCR2	0.950394	0.9022		NA	NA
	CXCR3	1.05464	1.32674		NA	NA
	CXCR4	0.990915	1.07503		NA	NA
	CXCR5	0.991844	1.03899		NA	NA
	CXCR6	1.03029	1.05998		NA	NA
	ACKR3	1.08256	0.993008		NA	NA
	XCR1	0.868856	1.11446		NA	NA
Cholecystokinin	CCKAR	1.03866	0.975088		NA	NA
	CCKBR	1.0447	1.16888		NA	NA
	C3AR1	1.04091	0.989142		NA	NA
	C5AR1	0.983854	0.990422		NA	NA
	C5AR2	1.03086	1.0617		NA	NA
Acetylcholine	CHRM1	1.34913	0.984599		NA	NA
	CHRM2	1.67564	1.66098		NA	NA
	CHRM3	1.04179	0.989231		NA	NA
	CHRM4	1.39047	1.16763		NA	NA
	CHRM5	1.10313	1.0195		NA	NA
Dopamine	DRD1	1.05752	1.04348		1.1124	1.10434
	DRD2	1.2164	1.18284		1.50805	1.52752
	DRD3	1.16714	1.24668		1.63998	1.16374
	DRD4	0.977934	0.995184		1.16895	1.24035
	DRD5	1.0118	1.02413		1.09276	1.08073
Endothelin	EDNRA	1.04012	1.03364		NA	NA
	EDNRB	1.02034	1.03089		NA	NA
Frizzled	FZD1	1.12064	1.07223		NA	NA
	FZD2	1.05532	1.07899		NA	NA
	FZD4	1.07289	0.975224		NA	NA
	FZD5	1.05406	1.05572		NA	NA
	FZD6	1.03107	1.0263		NA	NA
	FZD7	0.991518	0.941101		NA	NA
	FZD8	1.00561	0.981353		NA	NA
	FZD9	1.00524	1.07635		NA	NA
	FZD10	0.988523	0.989011		NA	NA
	SMO	0.908127	1.03142		NA	NA
GABA	GABBR1	1.00156	1.06193		NA	NA
	GABBR2	0.942433	1.0325		NA	NA
Histamine	HRH1	1.08184	0.910249		NA	NA
	HRH2	3.64975	5.51029		NA	NA
	HRH3	2.05632	2.54097		NA	NA
	HRH4	1.0239	0.913905		NA	NA
5-Hydroxytryptamine	HTR1A	0.979125	1.03944		1.69064	1.28154
	HTR1B	1.03212	0.981874		1.48336	1.50134
	HTR1D	1.2117	1.39825		1.50043	1.05513
	HTR1E	1.06108	0.929267		NA	NA
	HTR1F	1.04759	1.0711		1.20896	1.04348
	HTR2A	1.02483	0.980301		1.06711	1.09812
	HTR2B	0.912611	0.901041		0.96797	1.03112
	HTR2C	1.04142	1.00905		1.65935	1.48464
	HTR5A	0.904407	1.00106		1.09322	1.10648
	HTR4	1.04839	0.97121		1.19217	1.01332
	HTR6	1.02796	0.991156		1.38294	1.03442
	HTR7	1.00399	1.00144		1.18443	1.10451
Orphans	LGR4	1.02489	1.01102		NA	NA
	LGR5	1.14658	0.788034		NA	NA
	LGR6	0.87737	0.955817		NA	NA
Leukotriene	LTB4R	0.994413	1.02693		NA	NA
	LTB4R2	1.04314	0.963385		NA	NA
	OXER1	1.01244	1.10134		NA	NA
Opioid	OPRD1	1.02244	1.05199		1.00912	1.25075
	OPRK1	1.06818	1.14418		1.55103	1.74889
	OPRL1	1.01401	1.04895		NA	NA
Nociceptin	OPRM1	1.01216	1.0204		0.994662	1.21931
Platelet-activating	PTAFR	1.02072	0.947164		NA	NA
P2Y	P2RY1	1.01878	1.01639		NA	NA
	P2RY2	0.996648	1.00721		NA	NA
	P2RY4	1.07175	1.08868		NA	NA
	P2RY6	0.855665	1.11897		NA	NA
	P2RY8	1.02493	1.05896		NA	NA
	P2RY10	1.02224	1.03332		NA	NA
	P2RY11	1.02699	1.13847		NA	NA
	P2RY12	0.994917	0.940597		NA	NA
	P2RY13	1.01788	0.965567		NA	NA
	P2RY14	0.909285	0.976299		NA	NA
VIP and PACAP	VIPR1	1.00288	1.02192		NA	NA
	VIPR2	1.0774	1.01083		NA	NA
	PDGFRB	1.00541	0.898803		NA	NA
Bombesin	BRS3	1.00408	1.01629		NA	NA
	GRPR	0.981768	1.07823		NA	NA
Bradykinin	BDKRB1	1.02373	1.01206		NA	NA
	BDKRB2	1.01099	0.998202		NA	NA
Formylpeptide	FPR1	0.966879	0.991125		NA	NA
	FPR2	1.10367	0.947012		NA	NA
	FPR3	1.1263	1.21058		NA	NA
Galanin	GALR1	0.986647	1.01823		NA	NA
	GALR2	0.986713	0.936601		NA	NA
	GALR3	1.0145	1.08879		NA	NA
Ghrelin	GHSR	1.06967	0.977332		NA	NA
Glycoprotein	FSHR	1.06396	0.988536		NA	NA
	TSHR	1.00679	1.0715		NA	NA
Gonadotrophin	GNRHR	0.982285	1.03768		NA	NA
Orexin	HCRTR1	0.9498	0.979942		NA	NA
	HCRTR2	0.973124	1.01091		NA	NA
Melanin-conc	MCHR1	0.953262	0.994849		NA	NA
	MCHR2	1.02995	0.967422		NA	NA
Motilin	MLNR	1.00381	0.973664		NA	NA
Neuromedin	NMUR1	0.97872	1.04984		NA	NA
	NMUR2	1.04812	1.02411		NA	NA
Neuropeptide S	NPSR1	1.0111	0.986149		NA	NA
NeuropeptideY	NPY1R	1.00693	0.991804		NA	NA
	NPY2R	1.00446	0.977807		NA	NA
	NPY4R	0.97695	1.00511		NA	NA
	NPY5R	0.972543	1.04324		NA	NA
Neurotensin	NTSR1	1.02816	1.02075		NA	NA
Proteinase-activated receptor	F2R	0.995935	1.05732		NA	NA
	F2RL1	0.993139	1.0311		NA	NA
	F2RL2	1.01919	0.953691		NA	NA
	F2RL3	1.05675	0.990034		NA	NA
Relaxin	RXFP1	1.28109	0.794659		NA	NA
	RXFP2	0.832288	0.83435		NA	NA
	RXFP3	0.971486	1.03806		NA	NA
	RXFP4	1.02056	1.02313		NA	NA
Somatostatin	SSTR1	0.982841	1.02367		NA	NA
	SSTR2	1.01738	0.9832		NA	NA
	SSTR3	0.994166	1.03148		NA	NA
	SSTR4	0.999812	1.08047		NA	NA
	SSTR5	0.999785	0.967824		NA	NA
Tachykinin	TACR1	1.01921	1.00798		NA	NA
	TACR2	1.01884	0.975281		NA	NA
	TACR3	1.05815	1.05907		NA	NA
Oxytocin	OXTR	1.03594	1.05802		NA	NA
melanocortin	MC2R	0.923825	0.969975		NA	NA
	MC3R	1.01282	0.997079		NA	NA
	MC4R	0.889497	0.988295		NA	NA
	MC5R	0.936524	1.01387		NA	NA
Neuropeptide W/B	NPBWR1	0.945633	0.942072		NA	NA
	NPBWR2	0.923267	1.03709		NA	NA
Neuropeptide FF/AF	NPFFR1	1.01969	0.961113		NA	NA
	NPFFR2	1.01964	0.976739		NA	NA
Thromboxane	TBXA2R	1.03752	0.981601		NA	NA
Prostaglandin	PTGDR	0.790485	0.985951		NA	NA
	PTGDR2	0.477239	0.983974		NA	NA
	PTGER1	0.946116	0.973266		NA	NA
	PTGER2	1.02828	0.985952		NA	NA
	PTGER3	1.00511	1.01104		NA	NA
	PTGER4	1.02989	1.04924		NA	NA
	PTGFR	0.925259	0.986557		NA	NA
	PTGIR	1.02748	1.0296		NA	NA
Melatonin	MTNR1A	0.998881	0.997658		NA	NA
	MTNR1B	0.987784	0.992975		NA	NA
	GPR50	0.972501	1.01979		NA	NA
Cannabinoid	CNR1	1.00364	0.979171		NA	NA
	CNR2	1.16271	0.998436		NA	NA
Metabotropic glutamate	GRM1	0.93672	0.58856		NA	NA
	GRM2	0.991637	1.04764		NA	NA
	GRM3	1.03337	1.00719		NA	NA
	GRM4	1.01445	1.01787		NA	NA
	GRM5	0.978404	1.01167		NA	NA
	GRM7	1.04669	0.984196		NA	NA
	GRM8	0.987601	1.00546		NA	NA
Glucagon	ADCYAP1R1	1.01026	0.996401		NA	NA
	GCGR	1.04295	0.952978		NA	NA
Lutropin-choriogonadotropin	LHCGR	0.998836	1.03368		NA	NA
Cysteinyl leukotriene	CYSLTR1	1.0016	1.05255		NA	NA
	CYSLTR2	0.982889	1.05195		NA	NA

## Sheet: Naltrexone
		NanoBRET Fold Response
		Naltrexone-3-NB590
		1μM	0.1μM
Adenosine	ADORA1	1.22916	0.836288
	ADORA2A	0.579511	1.08478
	ADORA2B	0.772577	0.202976
	ADORA3	0.838683	0.774114
Adrenoceptors, alpha	ADRA1A	0.961522	1.10402
	ADRA1B	0.786858	0.533769
	ADRA1D	1.30605	1.36361
	ADRA2A	0.924424	1.11865
	ADRA2B	0.765999	0.733004
	ADRA2C	1.05488	0.993094
Adrenoceptors, beta	ADRB1	0.825599	1.33661
	ADRB2	0.891335	1.35537
	ADRB3	1.02375	0.986688
Angiotensin	AGTR1	0.932359	1.07194
	AGTR2	0.671531	1.23074
Vasopressin/Oxytocin	AVPR1A	0.763546	1.33756
	AVPR1B	1.16645	1.1868
	AVPR2	0.970549	1.30257
Chemokine	CCR1	0.662622	1.03116
	CCR2	0.70183	1.12415
	CCR3	0.892389	1.34645
	CCR4	0.972551	0.318503
	CCR5	1.10789	1.2139
	CCR6	1.23805	0.936436
	CCR7	1.04645	1.06676
	CCR8	1.02128	1.13673
	CCR9	0.91879	0.553802
	CCR10	0.920555	1.02014
	CX3CR1	0.808638	1.32277
	CXCR1	0.750608	0.946921
	CXCR2	0.784137	0.812304
	CXCR3	0.784137	1.39091
	CXCR4	0.835045	1.30026
	CXCR5	0.570305	0.572884
	CXCR6	0.906476	1.02094
	ACKR3	1.06739	1.11343
	XCR1	0.607687	0.965631
Cholecystokinin	CCKAR	1.05022	1.10247
	CCKBR	0.934724	0.788392
	C3AR1	1.02408	0.986836
	C5AR1	0.933667	0.939114
	C5AR2	1.01373	0.946027
Acetylcholine	CHRM1	1.14193	0.739078
	CHRM2	1.32358	0.565747
	CHRM3	1.00448	0.857147
	CHRM4	0.794108	0.656524
	CHRM5	0.786935	1.18126
Dopamine	DRD1	1.03469	0.977243
	DRD2	1.35729	0.978166
	DRD3	1.3655	0.791393
	DRD4	1.10893	0.815363
	DRD5	1.07175	1.25315
Endothelin	EDNRA	0.975751	0.995377
	EDNRB	1.05511	0.942114
Frizzled	FZD1	1.04869	1.07337
	FZD2	0.884555	0.84132
	FZD4	1.14164	0.8867
	FZD5	0.976381	0.987683
	FZD6	1.1039	0.938481
	FZD7	1.27007	1.31909
	FZD8	0.775156	0.895662
	FZD9	0.955772	1.1721
	FZD10	1.05599	0.661272
	SMO	0.552481	0.579214
GABA	GABBR1	0.489602	0.934901
	GABBR2	1.11268	0.804345
Histamine	HRH1	0.832631	1.37692
	HRH2	1.34335	0.849677
	HRH3	0.772733	0.763664
	HRH4	0.914497	0.750686
5-Hydroxytryptamine	HTR1A	1.02895	0.935423
	HTR1B	1.33331	1.0112
	HTR1D	0.936824	0.532388
	HTR1E	0.903368	0.72043
	HTR1F	1.29783	1.34523
	HTR2A	0.917856	1.09429
	HTR2B	0.98381	1.1294
	HTR2C	1.02818	0.787888
	HTR5A	0.979066	0.690811
	HTR4	1.05112	0.971051
	HTR6	0.953302	0.768618
	HTR7	0.968884	0.971229
Orphans	LGR4	0.874102	0.943983
	LGR5	1.33179	0.407791
	LGR6	0.786895	1.21979
Leukotriene	LTB4R	1.06414	0.680155
	LTB4R2	1.36324	0.892878
	OXER1	0.743349	0.779686
Opioid	OPRD1	1.51981	1.81251
	OPRK1	1.53158	2.1903
	OPRL1	0.990584	1.53525
Nociceptin	OPRM1	1.30836	1.5906
Platelet-activating	PTAFR	0.782631	1.24449
P2Y	P2RY1	0.951103	0.859788
	P2RY2	1.09987	0.898496
	P2RY4	0.875428	1.31757
	P2RY6	0.809749	0.842498
	P2RY8	0.468956	0.860522
	P2RY10	1.36423	1.06874
	P2RY11	0.709321	1.26155
	P2RY12	0.8769	1.2989
	P2RY13	0.918074	0.622365
	P2RY14	1.00469	0.948178
VIP and PACAP	VIPR1	1.35809	0.946535
	VIPR2	1.04798	1.16773
	PDGFRB	0.95204	0.243918
Bombesin	BRS3	0.940413	1.04852
	GRPR	0.918388	0.91173
Bradykinin	BDKRB1	1.02592	1.17582
	BDKRB2	0.938016	1.06881
Formylpeptide	FPR1	0.979692	0.895154
	FPR2	0.659063	0.874867
	FPR3	0.916078	0.81562
Galanin	GALR1	0.893585	0.98607
	GALR2	0.977489	0.995775
	GALR3	1.00528	1.03266
Ghrelin	GHSR	0.899628	1.01412
Glycoprotein	FSHR	1.068	0.983206
	TSHR	1.05827	1.36422
Gonadotrophin	GNRHR	0.992881	0.898876
Orexin	HCRTR1	0.883319	0.978922
	HCRTR2	1.01054	1.03736
Melanin-conc	MCHR1	0.917453	1.07028
	MCHR2	1.01481	1.09997
Motilin	MLNR	0.685856	1.44102
Neuromedin	NMUR1	1.06538	0.853301
	NMUR2	0.840474	0.784426
Neuropeptide S	NPSR1	0.920931	1.12159
NeuropeptideY	NPY1R	1.02248	0.933334
	NPY2R	0.96278	1.04915
	NPY4R	0.907094	1.04322
	NPY5R	1.0394	1.0853
Neurotensin	NTSR1	0.933998	1.07259
Proteinase-activated receptor	F2R	0.990816	1.02476
	F2RL1	0.91003	0.790129
	F2RL2	1.02029	1.0735
	F2RL3	1.02774	0.918861
Relaxin	RXFP1	1.23633	1.3075
	RXFP2	0.718182	1.3075
	RXFP3	1.05201	0.98448
	RXFP4	0.980924	0.978887
Somatostatin	SSTR1	0.961321	1.06246
	SSTR2	0.930661	1.06403
	SSTR3	1.00521	0.970135
	SSTR4	0.899943	0.992074
	SSTR5	0.955575	0.963479
Tachykinin	TACR1	0.90348	1.0643
	TACR2	0.905396	0.820871
	TACR3	0.92999	1.1867
Oxytocin	OXTR	0.913972	0.988709
melanocortin	MC2R	1.14693	0.752673
	MC3R	1.1074	0.899651
	MC4R	1.06034	1.05952
	MC5R	1.04485	1.03264
Neuropeptide W/B	NPBWR1	1.18742	0.918465
	NPBWR2	1.04065	1.0484
Neuropeptide FF/AF	NPFFR1	1.15422	0.940901
	NPFFR2	0.946875	1.00858
Thromboxane	TBXA2R	1.13205	1.24238
Prostaglandin	PTGDR	0.965975	0.845269
	PTGDR2	1.00477	0.97613
	PTGER1	1.02119	1.00785
	PTGER2	0.995941	1.03594
	PTGER3	0.790853	0.938679
	PTGER4	1.01464	0.936892
	PTGFR	0.906005	1.1033
	PTGIR	1.172	0.983465
Melatonin	MTNR1A	1.1783	0.759456
	MTNR1B	0.65593	0.942069
	GPR50	0.96573	0.941225
Cannabinoid	CNR1	0.947654	0.955883
	CNR2	0.912891	0.922104
Metabotropic glutamate	GRM1	0.747356	0.93436
	GRM2	0.97734	0.917894
	GRM3	0.813957	1.14644
	GRM4	1.04934	0.7472
	GRM5	1.13664	1.25064
	GRM7	0.934402	1.01273
	GRM8	0.925306	1.07373
Glucagon	ADCYAP1R1	0.984193	0.884333
	GCGR	0.923839	1.06136
Lutropin-choriogonadotropin	LHCGR	1.12008	0.885836
Cysteinyl leukotriene	CYSLTR1	1.08632	0.742382
	CYSLTR2	0.977956	1.04772

## Sheet: NAN-190
		NanoBRET Fold Response
		NAN-190-2-NB590			NAN-190-3-NB590
		1μM	0.1μM		1μM	0.1μM
Adenosine	ADORA1	0.916151	1.09907		0.889941	1.0661
	ADORA2A	1.08398	1.01701		0.91408	1.0011
	ADORA2B	0.639862	0.935409		1.30381	0.939361
	ADORA3	0.887492	0.960083		1.19488	0.967499
Adrenoceptors, alpha	ADRA1A	4.33426	5.17557		3.90933	3.94318
	ADRA1B	1.59183	1.79818		1.71713	1.70042
	ADRA1D	1.13253	1.09555		1.15598	1.02548
	ADRA2A	3.07571	2.17096		2.91509	2.10707
	ADRA2B	5.98953	4.00156		5.21099	4.23808
	ADRA2C	0.887229	1.21616		1.33407	1.55622
Adrenoceptors, beta	ADRB1	1.03906	1.02122		1.11445	0.962771
	ADRB2	1.66083	1.25351		1.44856	0.995879
	ADRB3	1.06531	0.976052		0.922952	1.02992
Angiotensin	AGTR1	1.10959	1.04169		1.03669	0.91569
	AGTR2	0.976151	1.0152		0.902322	0.994723
Vasopressin/Oxytocin	AVPR1A	0.961455	0.967888		0.750052	0.902168
	AVPR1B	1.12479	1.01057		1.03818	1.04462
	AVPR2	0.978412	1.00324		1.10702	1.07993
Chemokine	CCR1	1.03897	1.01365		0.88975	1.03854
	CCR2	1.00113	1.03534		0.940486	0.821315
	CCR3	1.11211	1.0799		1.0196	1.01897
	CCR4	1.11648	0.982079		1.11079	0.846004
	CCR5	1.02637	0.95081		1.02875	0.951147
	CCR6	1.02417	0.99207		0.930519	1.18842
	CCR7	0.988074	0.96546		0.997589	1.00549
	CCR8	0.917047	0.916378		1.00594	0.667643
	CCR9	0.986109	0.977463		1.0384	1.14041
	CCR10	1.00006	0.972373		1.26526	1.04273
	CX3CR1	0.857783	0.994091		1.00934	0.899629
	CXCR1	1.05215	0.969873		0.831726	0.926056
	CXCR2	0.918074	1.07802		0.864002	1.09544
	CXCR3	1.0276	0.942994		1.01474	0.97063
	CXCR4	1.03195	1.00476		1.07998	1.24271
	CXCR5	1.00111	1.01097		0.68454	1.36736
	CXCR6	1.02398	0.942685		0.931161	1.14755
	ACKR3	1.11801	1.09282		1.10015	0.771714
	XCR1	1.02986	1.43604		1.34377	1.28927
Cholecystokinin	CCKAR	0.963895	0.984627		0.985473	0.976439
	CCKBR	0.971894	0.995515		0.939557	0.979932
	C3AR1	0.957082	1.02587		0.926388	0.896206
	C5AR1	1.04087	1.03394		1.10095	1.02429
	C5AR2	1.04702	1.0214		1.06514	0.868847
Acetylcholine	CHRM1	1.15504	1.01779		0.92133	0.891738
	CHRM2	1.12039	1.12702		0.945734	1.13564
	CHRM3	0.994287	1.01198		1.11774	1.09892
	CHRM4	1.17104	1.1804		0.655542	1.30123
	CHRM5	1.0072	0.895276		1.24315	0.997705
Dopamine	DRD1	1.5289	1.23231		1.3212	1.74948
	DRD2	1.35785	2.31431		1.2051	1.79581
	DRD3	1.68545	2.36485		1.52275	2.24727
	DRD4	1.80074	1.08641		1.92106	1.23298
	DRD5	1.21239	1.01592		1.41646	1.04669
Endothelin	EDNRA	1.05161	1.02304		1.21469	1.00638
	EDNRB	0.993631	1.05092		0.99973	0.950413
Frizzled	FZD1	1.05863	0.99233		1.01089	0.834662
	FZD2	1.01799	0.967755		1.43985	0.875435
	FZD4	1.08436	1.03341		1.38225	1.02543
	FZD5	0.997989	0.974198		1.00263	0.972861
	FZD6	1.04123	0.950866		1.13239	0.946132
	FZD7	1.03373	0.996696		1.26984	0.939035
	FZD8	1.03253	0.945265		0.872195	1.19858
	FZD9	1.06347	0.959869		1.17979	0.935388
	FZD10	1.04232	0.989494		0.785714	0.922135
	SMO	1.11388	1.10556		0.965628	0.879581
GABA	GABBR1	0.926521	0.876012		1.0722	0.800081
	GABBR2	1.03976	0.95425		1.09573	1.03124
Histamine	HRH1	2.30759	2.48613		1.84305	2.18241
	HRH2	1.11022	0.940433		1.08412	1.07348
	HRH3	0.971411	0.981234		0.930747	1.38143
	HRH4	1.01193	0.957264		0.934137	0.92543
5-Hydroxytryptamine	HTR1A	1.75654	2.14697		1.70255	2.17884
	HTR1B	1.24912	1.72969		1.41897	1.3792
	HTR1D	1.40854	1.35114		1.70374	1.11112
	HTR1E	1.04798	0.971874		0.909618	0.840651
	HTR1F	2.38602	1.28636		1.92686	2.91631
	HTR2A	0.971164	1.04619		1.14062	1.13091
	HTR2B	1.0338	0.92493		0.796271	0.920048
	HTR2C	1.14383	1.00187		1.05895	1.04402
	HTR5A	1.13398	0.959606		1.05665	0.98691
	HTR4	1.08188	1.008		1.03311	0.995313
	HTR6	1.03631	0.989496		1.18751	0.943328
	HTR7	1.10154	1.079		1.0516	1.20721
Orphans	LGR4	0.990053	1.09481		0.948264	0.883766
	LGR5	0.826699	1.21754		0.718151	1.30159
	LGR6	1.07281	1.06528		0.603048	1.38575
Leukotriene	LTB4R	0.9635	1.01327		1.0948	1.01998
	LTB4R2	1.05161	0.951494		1.30466	0.763648
	OXER1	1.03252	0.952599		0.632233	1.34263
Opioid	OPRD1	1.06481	0.975921		1.16828	0.785033
	OPRK1	1.0552	1.01507		1.15849	0.892063
	OPRL1	1.02949	0.970593		1.41114	1.0847
Nociceptin	OPRM1	1.10205	0.961656		0.907445	1.39023
Platelet-activating	PTAFR	1.03938	1.0325		1.29527	1.05418
P2Y	P2RY1	1.00822	0.972831		0.996769	0.968694
	P2RY2	1.02707	1.00571		1.00769	1.00356
	P2RY4	1.18087	1.04719		0.823207	0.859667
	P2RY6	1.17375	0.958119		0.912552	1.09647
	P2RY8	1.13972	0.994662		1.12058	1.21355
	P2RY10	0.945154	1.03477		1.08099	1.23468
	P2RY11	0.992035	1.09345		0.960436	1.05148
	P2RY12	1.01488	1.00652		1.09502	1.12091
	P2RY13	1.03739	0.965886		0.918067	1.01687
	P2RY14	1.00911	1.02223		1.06223	0.952849
VIP and PACAP	VIPR1	1.02484	1.00329		1.0497	0.712736
	VIPR2	1.03495	1.04642		0.874333	0.977682
	PDGFRB	1.00076	0.994915		1.07439	0.92675
Bombesin	BRS3	0.974359	1.04202		1.0176	0.952448
	GRPR	0.922649	0.991061		0.941027	0.874329
Bradykinin	BDKRB1	1.05505	1.0494		1.05216	0.836243
	BDKRB2	0.98186	1.08003		0.87527	0.968836
Formylpeptide	FPR1	1.04216	1.09477		1.0878	0.945138
	FPR2	1.1961	0.561873		0.770181	1.34959
	FPR3	0.742913	1.00258		0.989118	1.27989
Galanin	GALR1	1.05506	1.0195		0.985677	1.08832
	GALR2	0.993775	1.00072		0.998336	1.02541
	GALR3	1.10428	0.969669		0.92191	0.970156
Ghrelin	GHSR	1.02041	1.00652		1.06122	0.857087
Glycoprotein	TSHR	1.06447	0.955166		1.03858	1.01201
	FSHR	0.96667	0.967668		1.11639	0.880049
Gonadotrophin	GNRHR	0.951531	0.978526		0.973178	1.14012
Orexin	HCRTR1	1.02637	1.07993		0.906379	0.978476
	HCRTR2	0.997269	1.01635		0.967276	0.979968
Melanin-conc	MCHR1	0.927556	1.02613		0.860346	1.19788
	MCHR2	0.936954	0.987226		0.723086	1.09052
Motilin	MLNR	1.02741	0.665606		0.658863	1.32089
Neuromedin	NMUR1	0.979091	0.985554		0.957192	1.02532
	NMUR2	1.07016	1.033		0.7463	1.04209
Neuropeptide S	NPSR1	0.932326	0.903097		1.16686	1.09638
NeuropeptideY	NPY1R	0.942396	1.01777		0.936884	0.87516
	NPY2R	0.921174	1.00047		1.0741	1.05027
	NPY4R	1.03964	0.945834		0.95065	1.06056
	NPY5R	1.05307	1.01254		0.969239	1.01126
Neurotensin	NTSR1	1.05099	0.971203		0.98828	0.900741
Proteinase-activated receptor	F2R	0.927208	1.06589		1.10543	0.966169
	F2RL1	0.980165	0.964581		1.07638	0.95505
	F2RL2	1.00506	1.02115		0.94849	1.09753
	F2RL3	1.00698	0.990097		0.987899	1.14521
Relaxin	RXFP1	0.921196	0.780803		0.901167	0.878538
	RXFP2	1.16788	0.780803		0.887356	0.63446
	RXFP3	1.03351	1.01812		0.95474	1.0821
	RXFP4	0.966969	1.01491		0.897162	0.934125
Somatostatin	SSTR1	1.08254	0.943663		1.12483	1.02606
	SSTR2	1.02832	0.98873		1.1007	1.00465
	SSTR3	1.05137	0.998108		0.934197	1.06696
	SSTR4	1.00247	1.01748		1.05415	0.904386
	SSTR5	1.04424	0.976057		1.02659	1.01659
Tachykinin	TACR1	1.06898	0.981941		1.11386	1.12794
	TACR2	1.04239	0.877224		1.08541	1.12032
	TACR3	1.05731	1.0616		0.95576	0.969209
Oxytocin	OXTR	1.03271	0.955835		1.04524	1.105
melanocortin	MC2R	1.02566	0.960057		0.958415	1.01987
	MC3R	0.999441	1.03406		0.952841	1.0977
	MC4R	1.01185	0.967129		0.829248	1.05039
	MC5R	1.00983	0.981857		0.964697	0.969292
Neuropeptide W/B	NPBWR1	1.01444	1.02297		0.913586	0.917804
	NPBWR2	1.04936	0.996831		0.78903	0.958821
Neuropeptide FF/AF	NPFFR1	1.01965	0.950193		0.958568	1.05934
	NPFFR2	1.02569	0.972076		1.00929	1.02113
Thromboxane	TBXA2R	1.06164	1.07198		1.14659	1.08123
Prostaglandin	PTGDR	1.01012	0.97328		0.982882	0.95537
	PTGDR2	1.02398	1.01232		0.852931	0.865236
	PTGER1	1.04399	0.926953		1.1075	0.887234
	PTGER2	0.982097	1.0177		1.00439	1.05585
	PTGER3	1.02491	1.00179		0.639184	0.987035
	PTGER4	1.00971	1.02445		0.966771	1.00108
	PTGFR	1.00171	0.997992		0.89905	0.961029
	PTGIR	1.01833	0.987228		1.01285	0.951274
Melatonin	MTNR1A	0.972383	0.992623		0.800384	1.01028
	MTNR1B	0.999268	1.11493		1.14776	1.19636
	GPR50	1.05684	1.00278		0.891836	0.97321
Cannabinoid	CNR1	1.01493	1.0203		1.01391	1.10471
	CNR2	1.10733	0.8077		1.14904	1.08729
Metabotropic glutamate	GRM1	0.91546	0.349339		1.12414	1.02876
	GRM2	0.999624	0.256302		1.03234	1.03008
	GRM3	1.03263	0.953908		1.2453	0.983564
	GRM4	0.968424	0.979307		1.33433	1.13775
	GRM5	1.04202	0.963392		1.15242	1.04711
	GRM7	1.01392	1.00239		0.945332	1.00635
	GRM8	1.00501	1.01813		0.955892	1.2079
Glucagon	ADCYAP1R1	1.03762	1.07881		0.99635	1.24834
	GCGR	1.05956	1.06056		0.76261	0.83911
Lutropin-choriogonadotropin	LHCGR	1.0369	0.980564		1.07986	0.984077
Cysteinyl leukotriene	CYSLTR1	1.0203	1.03766		1.29714	1.1494
	CYSLTR2	1.06818	1.08328		1.30677	1.11123

## Sheet: Amitriptyline
		NanoBRET Fold Response
		Amitriptyline-a-2-NB590			amitriptyline-b-2-NB590			Amitriptyline-c-2-NB590			Amitriptyline-d-2-NB590			Amitriptyline-e-2-NB590
		1μM	0.1μM		1μM	0.1μM		1μM	0.1μM		1μM	0.1μM		1μM
Adenosine	ADORA1	1.01569	1.10714		1.01324	1.11237		0.96762	1.03397		1.06569	1.0668		1.07625
	ADORA2A	1.07439	1.01504		1.19788	1.07139		0.975874	1.02486		1.01482	1.33218		1.072
	ADORA2B	0.928503	1.09607		1.15564	1.40311		0.913377	0.995898		1.13994	1.40167		1.05966
	ADORA3	1.07157	0.999539		0.657794	0.868908		0.973764	1.35326		1.0259	1.28639		0.988991
Adrenoceptors, alpha	ADRA1A	2.13739	1.38092		2.22737	4.7329		1.2195	1.02475		1.35518	1.08053		1.31754
	ADRA1B	1.46161	1.186		1.67155	1.72993		1.09075	1.11263		1.55724	1.04124		1.03885
	ADRA1D	1.10643	1.0845		1.07413	1.05214		1.13128	1.01391		0.938939	0.923174		1.06744
	ADRA2A	1.12034	1.02689		0.996531	1.10872		1.09835	1.04276		1.04114	1.03753		1.0852
	ADRA2B	2.10567	1.3274		4.36494	1.97743		1.16866	1.12059		1.33	1.24794		1.28848
	ADRA2C	1.37175	1.16105		1.07541	1.07872		1.23054	1.04509		1.43875	0.851168		0.995199
Adrenoceptors, beta	ADRB1	1.18387	1.04736		0.964214	1.05764		1.03065	1.01384		1.00838	1.0219		0.953931
	ADRB2	1.02758	1.04294		0.958366	1.07899		1.01272	1.01627		1.03836	1.0311		1.03975
	ADRB3	0.986712	0.952725		1.02482	1.14745		1.01998	0.952386		1.06997	0.971757		1.01494
Angiotensin	AGTR1	0.996748	1.04071		0.81011	1.12246		1.01293	0.918414		1.15003	1.24242		1.0162
	AGTR2	0.976589	1.00583		0.872193	0.841979		1.03135	0.902948		1.15813	1.02284		0.974073
Vasopressin/Oxytocin	AVPR1A	1.10703	0.932388		0.774386	1.09763		0.881171	1.06169		0.675051	0.946923		0.976337
	AVPR1B	1.02576	0.938697		1.1782	0.837112		1.06326	1.11614		0.839125	0.90142		1.01057
	AVPR2	1.04879	0.95179		0.887446	1.12564		1.03657	1.00624		1.24165	1.01364		0.991069
Chemokine	CCR1	1.06776	0.993884		0.974193	0.841364		1.06689	1.03018		0.96511	0.978612		0.994475
	CCR2	1.04517	1.18931		0.887499	0.99039		1.26969	1.13636		0.91948	1.20628		0.900347
	CCR3	0.95117	1.01529		1.27062	0.902648		1.12618	1.01385		1.01744	0.867928		0.855014
	CCR4	1.00947	0.923385		0.953521	1.02036		0.955352	1.04201		0.813304	1.157		0.968857
	CCR5	1.01133	0.986995		1.07001	1.13679		0.990827	1.03266		0.937097	1.02645		0.968405
	CCR6	0.936628	0.960281		1.0132	1.00723		0.987574	1.05686		1.08756	1.00479		1.00406
	CCR7	0.986993	1.00948		1.00167	0.99666		1.03591	1.04421		0.997773	1.02251		1.02644
	CCR8	0.967177	0.941984		1.02569	1.02836		1.07674	1.14848		1.06884	0.977374		0.789533
	CCR9	1.054	0.99186		0.838823	0.806073		1.09701	1.12068		0.896109	1.00527		0.945305
	CCR10	1.00452	1.02089		1.19473	1.04536		0.99981	1.0687		0.717559	0.990056		1.03633
	CX3CR1	0.98541	1.07022		0.862208	1.1368		1.0283	1.05806		1.04931	0.863618		0.989099
	CXCR1	0.972249	1.05427		1.10671	0.972546		1.02301	1.01281		0.880722	0.96589		0.933747
	CXCR2	1.00488	0.990963		0.825424	0.971744		0.99723	1.08549		0.756721	1.09595		1.06692
	CXCR3	0.967498	1.00481		0.975971	1.04507		0.955108	1.05019		0.915044	0.71499		1.22071
	CXCR4	1.037	0.894332		0.699873	1.12471		1.12606	1.08653		0.801227	0.992996		1.14775
	CXCR5	1.0059	1.03955		1.18598	1.38871		1.04537	0.918046		1.03413	1.1995		0.975101
	CXCR6	0.939607	1.07136		1.02232	0.949968		1.01125	0.993241		1.02827	1.02757		0.975101
	ACKR3	0.988318	1.15442		1.06902	1.17158		1.09421	0.901339		1.08965	1.0338		0.936139
	XCR1	0.962883	1.04551		0.831483	0.92495		0.962114	1.00828		0.987912	0.971642		0.98636
Cholecystokinin	CCKAR	0.998985	1.02918		0.97913	1.11127		1.06088	1.04918		0.984721	0.978484		1.00405
	CCKBR	0.982013	1.01638		1.09007	1.09789		1.05701	1.10824		1.05856	0.863209		1.01633
	C3AR1	1.01461	0.988142		1.00482	1.19185		1.09023	0.953496		1.07946	0.951244		1.01643
	C5AR1	1.00863	1.02867		0.968871	1.01117		1.06735	1.0453		1.06127	1.08616		1.01623
	C5AR2	1.01392	1.1142		1.00808	1.11193		1.0501	1.02968		0.945708	0.974954		1.01033
Acetylcholine	CHRM1	1.18194	1.11037		1.90919	3.18456		1.30304	1.08785		1.63283	2.92545		1.04009
	CHRM2	0.97786	1.09765		1.55352	2.19959		1.28411	0.925204		0.985826	2.31138		1.05125
	CHRM3	1.07527	1.01719		1.19735	1.17146		1.14431	1.0377		0.992433	1.29311		1.01018
	CHRM4	1.45281	1.26086		1.74501	3.78546		1.44759	1.12781		1.13682	1.55914		1.25491
	CHRM5	1.22701	1.03738		4.22891	3.46542		1.14676	1.08298		1.95524	3.14982		1.13949
Dopamine	DRD1	1.22678	1.04339		1.96701	1.39137		1.07303	1.05461		1.09061	0.936836		1.11785
	DRD2	1.97091	1.49593		1.28194	1.54269		2.23065	2.25042		1.41449	1.31913		1.33892
	DRD3	1.37461	1.1262		1.25154	1.67758		1.46459	1.07562		1.39994	1.10441		1.23685
	DRD4	1.08797	1.07085		1.27999	1.05231		1.04564	1.10766		0.96905	1.16422		1.01144
	DRD5	1.12314	1.10961		1.42218	1.07689		1.0532	1.00285		0.994241	1.00724		1.10783
Endothelin	EDNRA	0.985112	0.99245		0.937689	1.0922		0.989496	1.013		0.990261	1.00514		1.05177
	EDNRB	1.04658	1.03886		0.832747	1.0405		1.04268	1.0171		0.993825	1.07159		1.01287
Frizzled	FZD1	0.982007	0.918946		1.13776	0.970013		1.02777	1.04247		0.971749	1.04955		0.98479
	FZD2	0.99543	1.04286		0.942991	1.02904		1.12484	1.06485		1.07007	1.07851		1.03008
	FZD4	1.01404	1.00637		1.19369	1.11802		0.965338	1.0128		1.06662	0.960124		0.970276
	FZD5	0.974014	1.00747		0.987521	0.968745		0.991428	0.980535		1.06647	1.09472		0.976931
	FZD6	1.02545	1.10183		0.975885	1.00124		1.3521	0.971131		0.970867	1.02322		1.09436
	FZD7	0.97213	0.887846		1.16158	1.16158		1.02403	0.982101		0.899654	1.01618		1.01712
	FZD8	NA	NA		1.00001	1.03394		NA	NA		1.03105	1.02363		NA
	FZD9	1.07462	0.96062		1.11462	1.04109		1.0492	1.01344		0.963095	0.878499		NA
	FZD10	1.0129	0.968914		0.990676	0.17784		1.04378	0.972601		0.980484	1.07057		1.01426
	SMO	NA	NA		0.969993	1.05558		NA	NA		0.971397	0.988988		NA
GABA	GABBR1	0.912671	0.927221		0.845647	1.11082		0.966203	0.985724		0.800542	1.10671		1.08824
	GABBR2	0.950204	1.08107		1.29947	1.1299		0.997686	1.04387		0.994717	0.918385		1.08361
Histamine	HRH1	1.84406	1.11035		2.08366	1.32848		0.911194	1.11474		3.09231	1.21228		1.33517
	HRH2	0.991878	0.998111		1.052	0.852977		0.983824	1.01543		0.925168	0.933686		0.948067
	HRH3	0.938608	1.01345		1.31285	1.61817		1.21629	1.10216		1.34902	0.985909		0.948129
	HRH4	1.04375	1.22504		1.12804	0.972832		1.10511	0.940742		1.15413	0.850034		0.924427
5-Hydroxytryptamine	HTR1A	1.04057	1.33414		1.02271	1.19304		1.33358	1.07873		0.974955	1.17615		0.991685
	HTR1B	1.26547	0.978867		1.34249	1.76081		1.29846	0.892161		1.53331	0.973574		1.01042
	HTR1D	1.09188	1.08961		0.744207	1.43107		1.15714	0.97531		0.925276	1.05479		0.955114
	HTR1E	1.00141	1.03879		0.951071	1.01086		1.0164	1.13108		1.45529	1.23531		0.956283
	HTR1F	1.02134	0.97286		1.16381	1.42717		0.999467	1.09858		0.659865	0.857917		1.01673
	HTR2A	1.13804	1.06954		0.938007	0.975407		1.01873	0.969998		1.06627	0.952643		0.96198
	HTR2B	1.0894	0.981764		0.735432	1.05021		0.978717	1.05116		0.940481	1.0855		1.01517
	HTR2C	1.79973	1.16042		2.17873	1.7375		1.18944	0.965267		1.11575	1.16124		1.03204
	HTR5A	1.05922	1.08331		1.26183	1.2209		1.0694	1.02114		1.13601	1.35284		1.04887
	HTR4	NA	NA		1.09203	1.02852		NA	NA		1.02114	1.01107		NA
	HTR6	0.966985	0.979408		1.10618	1.10618		0.973863	0.963559		1.03712	0.989811		1.00869
	HTR7	1.15091	1.00314		0.938015	0.938015		1.03512	1.01215		1.00228	1.03011		0.956547
Orphans	LGR4	NA	NA		0.981405	0.995694		NA	NA		1.03191	0.960036		NA
	LGR5	1.02193	0.910489		1.19275	1.19275		0.935705	0.872279		0.981528	0.958138		0.848295
	LGR6	0.972724	0.929203		1.1383	0.92378		1.14989	1.28768		1.07863	0.950781		1.16423
Leukotriene	LTB4R	1.00437	1.02209		1.01671	1.01671		1.03547	1.01802		0.943766	1.03046		1.03489
	LTB4R2	1.07842	0.972101		1.03162	1.03162		0.995502	0.936797		1.25254	1.21727		1.05606
	OXER1	NA	NA		0.974104	1.07537		NA	NA		0.943766	0.996049		NA
Opioid	OPRD1	0.911861	0.993456		1.00964	1.00964		1.04618	0.945892		0.936183	1.20886		1.0142
	OPRK1	1.02415	1.04178		1.2291	1.2291		1.05519	1.11712		1.05223	0.985657		1.05106
	OPRL1	0.95438	1.00664		1.14	1.14		1.01187	1.01116		1.06842	0.903756		1.10039
Nociceptin	OPRM1	1.09676	0.949333		0.868731	0.868731		1.00776	0.903616		0.931113	0.989169		1.04157
Platelet-activating	PTAFR	0.899443	1.09669		1.02166	0.922		1.00829	0.911532		1.1044	1.07123		1.06351
P2Y	P2RY1	1.01279	0.970025		1.00797	1.12979		1.00737	1.00586		0.971138	0.961529		0.958437
	P2RY2	1.04984	1.00333		0.915973	1.03579		1.03327	1.00423		1.0425	1.07895		0.976056
	P2RY4	1.01679	1.00579		1.01798	1.07168		1.03121	1.04903		0.92456	1.00796		1.03953
	P2RY6	0.940312	1.00191		0.95221	1.0379		1.04761	1.03437		1.17101	1.25989		1.05632
	P2RY8	0.904904	1.04821		1.07279	0.883149		1.00881	0.980101		1.16621	1.1909		0.99273
	P2RY10	1.07263	1.08809		1.38409	1.13823		1.22724	0.969913		0.76878	1.4138		0.991072
	P2RY11	1.07144	1.12731		0.95877	0.878989		1.16116	0.979634		0.753704	1.00963		1.13379
	P2RY12	0.930988	1.14083		1.05596	0.957464		1.06451	1.00256		0.821389	0.887592		1.05009
	P2RY13	0.850767	1.09392		0.959506	1.07811		1.01977	1.06013		1.00113	1.2484		1.15367
	P2RY14	1.08626	1.05909		0.773657	1.11564		1.03983	1.15237		0.609998	0.726703		1.02751
VIP and PACAP	VIPR1	1.06661	0.950104		0.959278	0.983418		1.07063	0.987968		0.960276	1.01796		1.06238
	VIPR2	1.02247	0.94871		1.31375	1.31375		1.12876	1.36007		0.834886	0.924235		1.06294
	PDGFRB	1.0647	1.16884		0.994937	0.971887		1.06312	1.02144		0.951719	1.08452		1.04145
Bombesin	BRS3	0.994386	1.01575		1.07113	0.922277		0.99472	1.012		0.999214	1.03162
	GRPR	0.982146	1.11774		1.02855	1.05177		0.991877	0.992291		0.957678	1.04373
Bradykinin	BDKRB1	1.0418	1.13237		1.32986	1.14174		1.04515	0.990471		0.931775	0.90763
	BDKRB2	1.0421	1.01137		1.12094	1.05431		1.05459	0.981856		1.1172	0.939699
Formylpeptide	FPR1	1.03751	1.02085		1.01855	0.957936		1.03781	0.964138		0.963143	1.19304
	FPR2	1.04611	0.95632		0.990558	0.884786		0.992983	1.08407		0.998497	0.852609
	FPR3	1.0733	0.957651		1.0246	1.2732		1.06265	1.03117		0.805141	0.871544
Galanin	GALR1	0.971127	1.04913		1.02599	0.980218		1.03127	0.995225		1.02584	1.02416
	GALR2	0.993413	1.01708		1.11397	1.09861		1.01044	1.00523		0.880334	1.02857
	GALR3	1.0424	0.980427		0.954325	1.46034		1.00845	0.985325		0.956675	1.5194
Ghrelin	GHSR	1.03717	0.974768		0.970897	1.07328		1.04151	1.00422		1.07158	1.15058
Glycoprotein	FSHR	1.05616	1.02015		0.960891	1.13424		1.00925	1.08546		1.0418	0.942823
	TSHR	NA	NA		NA	NA		NA	NA		NA	NA
Gonadotrophin	GNRHR	1.05569	0.971852		0.910667	1.20938		0.978651	1.08628		0.946941	1.09572
Orexin	HCRTR1	0.995885	1.00103		0.90762	1.08246		0.992624	0.985736		1.02834	0.945962
	HCRTR2	1.07653	1.05217		0.98018	1.00289		0.984823	0.927877		1.01479	1.06597
Melanin-conc	MCHR1	1.08861	1.00944		1.01281	0.786881		1.11267	1.03192		1.02418	1.24744
	MCHR2	1.01167	0.970377		0.898448	0.853087		0.988736	0.97565		1.0529	0.827764
Motilin	MLNR	1.04815	1.05127		1.04984	1.18531		1.10555	0.98967		1.02972	0.998553
Neuromedin	NMUR1	0.99414	1.01395		1.09755	1.14114		1.07582	0.95496		0.977955	1.00607
	NMUR2	1.01657	1.0032		0.996736	0.992308		1.05833	1.08529		0.937818	0.887859
Neuropeptide S	NPSR1	0.991245	1.00659		1.14901	0.949118		0.987262	1.01348		0.931945	0.951394
NeuropeptideY	NPY1R	1.03173	0.996488		1.10585	0.897184		1.05636	1.02622		0.811404	1.03392
	NPY2R	0.984994	0.991438		0.878751	1.09202		1.00189	1.00927		0.926149	0.893081
	NPY4R	0.963776	1.10544		1.03435	1.05649		1.02269	1.00911		1.01877	0.882779
	NPY5R	0.985507	1.03287		1.01886	0.885781		1.01876	1.02063		1.03287	0.932965
Neurotensin	NTSR1	0.998903	1.04839		1.01821	0.97244		1.03123	1.06064		0.970548	1.02605
Proteinase-activated receptor	F2R	0.976908	0.935536		0.965276	0.762471		0.943686	1.10971		0.966261	1.10632
	F2RL1	1.07354	1.01406		1.00317	1.10442		1.02016	1.09885		1.04862	0.957948
	F2RL2	0.993261	1.02518		0.922631	1.16175		0.98942	0.992241		0.959627	1.09389
	F2RL3	1.02825	0.995338		1.04266	0.93869		1.03906	1.05583		0.983211	0.944787
Relaxin	RXFP1	NA	NA		1.13354	0.89694		NA	NA		0.848498	0.903393
	RXFP2	NA	NA		1.33559	1.09161		NA	NA		1.15762	1.03216
	RXFP3	0.991211	0.974768		1.0281	0.976272		1.13431	1.09249		1.08008	1.09431
	RXFP4	1.03465	1.05132		0.892895	1.06719		1.05328	1.04535		1.0214	1.0259
Somatostatin	SSTR1	1.27799	1.30181		1.06812	1.28062		1.30167	1.3646		1.18838	1.10926
	SSTR2	1.03124	1.03194		0.98705	1.03416		1.03501	1.08237		1.04328	0.956696
	SSTR3	1.05198	1.04886		0.987121	0.9544		1.0682	1.08221		1.00515	1.07817
	SSTR4	1.08881	1.09265		0.98941	1.15646		1.08133	1.12086		0.969336	1.0378
	SSTR5	1.05365	1.00218		0.965344	0.963741		1.05928	1.0534		1.02207	1.04675
Tachykinin	TACR1	1.18121	1.17231		1.06556	1.45209		1.09725	1.01523		1.03914	1.09093
	TACR2	1.12953	1.10074		1.16829	0.862236		1.15248	1.02049		1.02938	1.16998
	TACR3	1.03209	1.05511		0.971145	1.0566		1.06409	1.01028		1.10481	0.956662
Oxytocin	OXTR	1.09454	0.993934		1.01433	1.08253		1.07976	0.992225		1.00805	0.961734
melanocortin	MC2R				1.02427	0.996656					1.01303	1.06557
	MC3R				0.980607	0.975603					1.00786	0.986697
	MC4R				1.02409	0.995357					0.989878	0.964354
	MC5R				0.998629	1.01736					1.02426	0.988953
Neuropeptide W/B	NPBWR1				1.03059	1.03977					1.05669	1.00812
	NPBWR2				0.949098	1.01147					0.958311	1.02321
Neuropeptide FF/AF	NPFFR1				1.02741	0.978358					1.04167	0.998324
	NPFFR2				1.027	1.00318					1.01098	1.00466
Thromboxane	TBXA2R				1.01438	0.903516					0.956538	0.940629
Prostaglandin	PTGDR				1.02783	1.0625					1.00467	0.965947
	PTGDR2				0.999282	1.00032					1.06273	0.988491
	PTGER1				1.00829	1.06672					0.984694	1.03169
	PTGER2				1.01429	1.00757					0.994834	1.01732
	PTGER3				1.00716	0.957871					1.0119	1.01492
	PTGER4				1.04471	0.993703					1.00822	1.00161
	PTGFR				1.00298	1.00927					0.994262	1.0036
	PTGIR				0.980664	0.990144					0.986966	0.999076
Melatonin	MTNR1A				0.983816	0.955332					1.059	0.971581
	MTNR1B				1.03655	1.02103					1.01083	1.01905
	GPR50				0.992504	0.989865					1.04605	0.977981
Cannabinoid	CNR1				1.0417	1.02728					0.997348	1.00662
	CNR2				1.04846	0.963805					1.02175	0.988595
Metabotropic glutamate	GRM1				0.974767	0.771207					1.02857	0.935668
	GRM2				0.983209	0.965496					1.0105	1.01789
	GRM3				1.02947	1.00294					0.984493	0.982758
	GRM4				0.954599	0.95625					0.983931	1.05265
	GRM5				1.02422	1.04966					1.00065	0.999552
	GRM7				1.00375	1.08827					1.02035	0.99214
	GRM8				0.990841	1.00589					0.988736	1.03879
Glucagon	ADCYAP1R1				0.993815	0.989271					1.0018	0.984027
	GCGR				1.03008	0.912034					0.993899	1.00157
Lutropin-choriogonadotropin	LHCGR				1.00118	1.05456					1.01658	0.999908
Cysteinyl leukotriene	CYSLTR1				1.01026	0.937963					0.969878	1.0424
	CYSLTR2				1.04423	0.949876					0.996156	1.03104

## Sheet: XAC
		NanoBRET Fold Response
		XAC-3-NB590			other tracers/XAC (unmodified)
		1μM	0.1μM		1μM	0.1μM
Adenosine	ADORA1	7.98801	10.9482		NA	NA
	ADORA2A	9.17765	7.86868		NA	NA
	ADORA2B	3.97702	8.0918		NA	NA
	ADORA3	6.71843	12.1297		NA	NA
Adrenoceptors, alpha	ADRA1A	0.94339	1.10356		1.56248	3.50978
	ADRA1B	1.17192	1.05202		1.31921	1.61094
	ADRA1D	1.09764	1.01843		NA	NA
	ADRA2A	1.11282	0.966137		1.13514	1.1211
	ADRA2B	0.950055	0.910248		1.56697	4.34221
	ADRA2C	1.20471	0.768969		1.04277	1.32603
Adrenoceptors, beta	ADRB1	1.05425	1.06576		NA	NA
	ADRB2	1.09715	1.03873		NA	NA
	ADRB3	1.05408	1.10796		NA	NA
Angiotensin	AGTR1	1.19296	1.2445		NA	NA
	AGTR2	1.09407	1.23594		NA	NA
Vasopressin/Oxytocin	AVPR1A	1.36138	1.24928		NA	NA
	AVPR1B	1.20693	0.899925		NA	NA
	AVPR2	0.90802	0.725438		NA	NA
Chemokine	CCR1	1.08824	0.827482		NA	NA
	CCR2	1.60698	1.08058		NA	NA
	CCR3	0.793501	1.28137		NA	NA
	CCR4	1.2882	1.35953		NA	NA
	CCR5	0.861973	0.830213		NA	NA
	CCR6	1.26372	1.00125		NA	NA
	CCR7	1.03677	0.993452		NA	NA
	CCR8	0.926427	0.904201		NA	NA
	CCR9	1.57335	0.953429		NA	NA
	CCR10	0.778536	0.918135		NA	NA
	CX3CR1	0.826812	0.869439		NA	NA
	CXCR1	0.907312	1.05463		NA	NA
	CXCR2	0.696176	1.22066		NA	NA
	CXCR3	1.59557	0.933227		NA	NA
	CXCR4	0.919437	0.904677		NA	NA
	CXCR5	0.872347	1.22519		NA	NA
	CXCR6	1.0873	1.05963		NA	NA
	ACKR3	1.48814	1.01553		NA	NA
	XCR1	0.98214	0.867197		NA	NA
Cholecystokinin	CCKAR	1.01189	1.01049		NA	NA
	CCKBR	0.848639	1.01906		NA	NA
	C3AR1	0.96427	1.14511		NA	NA
	C5AR1	1.04484	0.954228		NA	NA
	C5AR2	1.01083	1.01658		NA	NA
Acetylcholine	CHRM1	0.986623	1.10899		NA	NA
	CHRM2	2.11748	1.27876		NA	NA
	CHRM3	1.29018	0.895961		NA	NA
	CHRM4	1.09928	0.77588		NA	NA
	CHRM5	0.856457	0.983759		NA	NA
Dopamine	DRD1	1.11063	0.896036		NA	NA
	DRD2	1.85188	1.16922		NA	NA
	DRD3	0.813502	1.2261		NA	NA
	DRD4	0.818329	1.26624		NA	NA
	DRD5	1.00245	0.987077		NA	NA
Endothelin	EDNRA	1.15114	1.11721		NA	NA
	EDNRB	1.18119	0.918996		NA	NA
Frizzled	FZD1	1.33319	0.779744		NA	NA
	FZD2	1.04092	1.09165		NA	NA
	FZD4	1.12372	1.14798		NA	NA
	FZD5	0.95035	1.1267		NA	NA
	FZD6	1.05129	0.954891		NA	NA
	FZD7	1.00809	1.09425		NA	NA
	FZD8	1.02068	0.947234		NA	NA
	FZD9	1.07476	1.0046		NA	NA
	FZD10	0.988423	1.05315		NA	NA
	SMO	1.05455	1.007		NA	NA
GABA	GABBR1	1.00369	0.864055		NA	NA
	GABBR2	1.11428	1.01982		NA	NA
Histamine	HRH1	1.23618	0.948112		NA	NA
	HRH2	1.15237	0.824125		NA	NA
	HRH3	1.32885	0.807604		NA	NA
	HRH4	1.05105	1.36722		NA	NA
5-Hydroxytryptamine	HTR1A	0.886162	1.00791		NA	NA
	HTR1B	1.23516	0.663411		NA	NA
	HTR1D	0.652989	0.468156		NA	NA
	HTR1E	0.778255	1.07774		NA	NA
	HTR1F	1.04888	1.06653		NA	NA
	HTR2A	1.10116	0.988297		NA	NA
	HTR2B	0.7757	1.28539		NA	NA
	HTR2C	0.880481	1.44806		NA	NA
	HTR5A	0.967608	1.11652		NA	NA
	HTR4	1.08704	1.02797		NA	NA
	HTR6	0.925024	0.969173		NA	NA
	HTR7	0.963951	0.990339		NA	NA
Orphans	LGR4	0.993074	1.01808		NA	NA
	LGR5	0.887097	0.950765		NA	NA
	LGR6	0.899097	0.986765		NA	NA
Leukotriene	LTB4R	1.11091	1.09439		NA	NA
	LTB4R2	0.982743	0.931936		NA	NA
	OXER1	0.96091	1.04162		NA	NA
Opioid	OPRD1	0.807511	0.971231		NA	NA
	OPRK1	1.33552	0.968812		NA	NA
	OPRL1	0.717314	1.11783		NA	NA
Nociceptin	OPRM1	1.02211	0.850012		NA	NA
Platelet-activating	PTAFR	1.15181	0.902515		NA	NA
P2Y	P2RY1	0.964733	1.05285		NA	NA
	P2RY2	0.945778	0.960559		NA	NA
	P2RY4	0.786618	1.07249		NA	NA
	P2RY6	1.11774	1.05962		NA	NA
	P2RY8	0.83287	1.30157		NA	NA
	P2RY10	0.842794	0.877111		NA	NA
	P2RY11	1.24947	1.20949		NA	NA
	P2RY12	1.03587	0.911269		NA	NA
	P2RY13	1.02892	1.00461		NA	NA
	P2RY14	1.35766	0.5909		NA	NA
VIP and PACAP	VIPR1	0.99475	1.02607		NA	NA
	VIPR2	0.911222	0.718611		NA	NA
	PDGFRB	0.790217	0.761944		NA	NA
Bombesin	BRS3	1.03593	0.949146		NA	NA
	GRPR	1.01191	1.23935		NA	NA
Bradykinin	BDKRB1	0.935748	0.907464		NA	NA
	BDKRB2	1.14111	1.00022		NA	NA
Formylpeptide	FPR1	1.10266	1.14776		NA	NA
	FPR2	0.954143	0.889075		NA	NA
	FPR3	1.04081	0.784623		NA	NA
Galanin	GALR1	1.03957	1.01952		NA	NA
	GALR2	0.960429	1.06674		NA	NA
	GALR3	1.04335	1.01042		NA	NA
Ghrelin	GHSR	1.01741	1.06557		NA	NA
Glycoprotein	FSHR	1.04005	1.17857		NA	NA
	TSHR	1.02899	1.07552		NA	NA
Gonadotrophin	GNRHR	0.984794	0.935146		NA	NA
Orexin	HCRTR1	0.883747	0.908423		NA	NA
	HCRTR2	0.971426	1.0627		NA	NA
Melanin-conc	MCHR1	1.03175	1.01203		NA	NA
	MCHR2	0.965056	0.964242		NA	NA
Motilin	MLNR	0.909958	0.98892		NA	NA
Neuromedin	NMUR1	1.00409	0.910491		NA	NA
	NMUR2	0.890733	1.11493		NA	NA
Neuropeptide S	NPSR1	0.922883	0.903251		NA	NA
NeuropeptideY	NPY1R	0.946739	1.00796		NA	NA
	NPY2R	1.02896	0.927278		NA	NA
	NPY4R	0.859928	0.96736		NA	NA
	NPY5R	1.09682	1.02304		NA	NA
Neurotensin	NTSR1	1.0223	0.979773		NA	NA
Proteinase-activated receptor	F2R	0.798814	1.19757		NA	NA
	F2RL1	0.973721	1.04147		NA	NA
	F2RL2	1.03739	0.94721		NA	NA
	F2RL3	1.05466	0.985549		NA	NA
Relaxin	RXFP1	0.933552	1.045		NA	NA
	RXFP2	1.27731	1.20238		NA	NA
	RXFP3	0.920393	0.946823		NA	NA
	RXFP4	0.95954	0.995235		NA	NA
Somatostatin	SSTR1	1.04605	0.983638		NA	NA
	SSTR2	1.05859	0.967471		NA	NA
	SSTR3	0.97927	0.985719		NA	NA
	SSTR4	0.928471	1.00642		NA	NA
	SSTR5	1.01383	0.993684		NA	NA
Tachykinin	TACR1	1.03077	1.02675		NA	NA
	TACR2	1.20822	0.964946		NA	NA
	TACR3	1.01403	1.06021		NA	NA
Oxytocin	OXTR	0.983503	1.04164		NA	NA
melanocortin	MC2R	1.05202	1.01652		NA	NA
	MC3R	1.10014	1.03731		NA	NA
	MC4R	1.03679	1.01724		NA	NA
	MC5R	0.983338	1.02092		NA	NA
Neuropeptide W/B	NPBWR1	0.963669	1.03106		NA	NA
	NPBWR2	0.986379	1.01378		NA	NA
Neuropeptide FF/AF	NPFFR1	1.011	0.990172		NA	NA
	NPFFR2	1.02151	1.02009		NA	NA
Thromboxane	TBXA2R	1.04326	1.03942		NA	NA
Prostaglandin	PTGDR	1.0554	1.01854		NA	NA
	PTGDR2	1.06489	1.00166		NA	NA
	PTGER1	1.15928	1.06052		NA	NA
	PTGER2	1.09437	1.03595		NA	NA
	PTGER3	1.05216	0.968563		NA	NA
	PTGER4	1.01075	1.15389		NA	NA
	PTGFR	0.978554	1.02361		NA	NA
	PTGIR	1.04948	0.994529		NA	NA
Melatonin	MTNR1A	1.01078	1.01579		NA	NA
	MTNR1B	1.04667	1.07016		NA	NA
	GPR50	1.03921	1.05404		NA	NA
Cannabinoid	CNR1	1.00223	1.00908		NA	NA
	CNR2	1.08723	1.0409		NA	NA
Metabotropic glutamate	GRM1	0.804708	0.628144		NA	NA
	GRM2	1.02714	1.01436		NA	NA
	GRM3	1.09754	1.01737		NA	NA
	GRM4	1.06813	1.03028		NA	NA
	GRM5	0.980696	1.0144		NA	NA
	GRM7	1.07089	1.03467		NA	NA
	GRM8	1.04241	0.986753		NA	NA
Glucagon	ADCYAP1R1	0.967113	0.982122		NA	NA
	GCGR	0.963479	1.03071		NA	NA
Lutropin-choriogonadotropin	LHCGR	1.00497	1.00692		NA	NA
Cysteinyl leukotriene	CYSLTR1	1.08226	1.0302		NA	NA
	CYSLTR2	1.01239	1.07841		NA	NA

## Sheet: Tolterodine 
		NanoBRET Fold Response
		Tolterodine-Bz-NB590			Tolterodine-2-NB590			other tracers/Tolterodine (unmodified)
		1μM	0.1μM		1μM	0.1μM		1μM	0.1μM
Adenosine	ADORA1	1.01527	1.18372		0.985362	0.951671		NA	NA
	ADORA2A	1.00716	0.999607		0.94663	1.35175		NA	NA
	ADORA2B	0.72941	0.666575		0.972318	0.809315		NA	NA
	ADORA3	0.714801	0.58062		1.00441	1.11507		NA	NA
Adrenoceptors, alpha	ADRA1A	2.16527	1.55939		0.981535	0.969035		NA	NA
	ADRA1B	1.05436	1.17346		1.05688	1.15535		NA	NA
	ADRA1D	1.04602	1.14731		0.999832	0.947612		NA	NA
	ADRA2A	1.07092	1.07663		1.01742	1.0007		NA	NA
	ADRA2B	1.12813	1.04105		1.03722	0.947656		NA	NA
	ADRA2C	1.1067	1.08957		1.04073	0.847451		NA	NA
Adrenoceptors, beta	ADRB1	1.10008	1.01912		0.992067	1.08958		1.00774	0.990682
	ADRB2	1.18784	1.04147		1.02525	0.932718		1.04024	1.03148
	ADRB3	0.99219	0.933822		0.971785	0.971048		1.03579	1.00776
Angiotensin	AGTR1	1.00378	1.06413		1.00317	1.11601		NA	NA
	AGTR2	0.95328	0.957165		1.074	1.09621		NA	NA
Vasopressin/Oxytocin	AVPR1A	1.06801	1.14908		1.03315	0.913189		NA	NA
	AVPR1B	0.936566	0.851096		0.966258	1.41891		NA	NA
	AVPR2	1.05034	0.972934		1.06311	1.05762		NA	NA
Chemokine	CCR1	0.957993	1.0941		0.942333	0.965218		NA	NA
	CCR2	0.890889	0.993605		0.979017	1.20181		NA	NA
	CCR3	0.723453	0.98167		1.00866	1.63166		NA	NA
	CCR4	0.864656	0.949475		1.15638	1.28984		NA	NA
	CCR5	0.972148	1.08982		1.01099	1.02578		NA	NA
	CCR6	1.02628	1.04655		1.01186	1.0742		NA	NA
	CCR7	1.01049	1.00355		0.87822	1.26337		NA	NA
	CCR8	1.00108	0.9242		1.06833	0.816483		NA	NA
	CCR9	1.13815	0.738783		0.951729	1.11581		NA	NA
	CCR10	1.0771	0.999204		0.965898	1.17359		NA	NA
	CX3CR1	0.982996	0.937788		1.0648	1.32077		NA	NA
	CXCR1	1.10937	0.975088		1.06118	1.27054		NA	NA
	CXCR2	1.05666	0.994325		0.981917	0.957519		NA	NA
	CXCR3	0.964862	1.10769		1.01095	1.86824		NA	NA
	CXCR4	1.0305	0.937421		1.01635	0.876221		NA	NA
	CXCR5	0.906509	0.858667		0.995815	1.31141		NA	NA
	CXCR6	0.975545	0.987669		0.906588	0.891059		NA	NA
	ACKR3	0.961442	0.876259		1.00477	0.960647		NA	NA
	XCR1	0.945184	0.797512		1.16667	0.813012		NA	NA
Cholecystokinin	CCKAR	1.03387	1.04739		1.01456	1.01448		NA	NA
	CCKBR	1.05715	0.970669		1.06875	0.967377		NA	NA
	C3AR1	0.993203	0.995137		1.00612	1.0403		NA	NA
	C5AR1	1.11258	1.00681		1.07743	0.948454		NA	NA
	C5AR2	1.07569	1.04624		0.924877	0.978656		NA	NA
Acetylcholine	CHRM1	2.14255	2.46865		1.58735	2.16006		NA	NA
	CHRM2	2.13666	3.83728		1.50877	2.97683		NA	NA
	CHRM3	1.2521	1.17569		1.51636	1.67304		NA	NA
	CHRM4	2.38582	3.6883		1.53402	2.75326		NA	NA
	CHRM5	1.93987	2.87787		2.81726	3.27041		NA	NA
Dopamine	DRD1	1.3905	1.27744		1.00745	0.936392		NA	NA
	DRD2	1.77883	1.34034		1.09185	1.06728		NA	NA
	DRD3	1.25357	0.908801		0.983202	0.968621		NA	NA
	DRD4	1.09435	0.939003		0.963064	0.985909		NA	NA
	DRD5	1.17522	1.02084		1.04252	1.00736		NA	NA
Endothelin	EDNRA	1.10507	1.0508		1.0122	0.942703		NA	NA
	EDNRB	0.975296	0.964333		1.03292	0.967566		NA	NA
Frizzled	FZD1	0.954934	1.03709		0.967233	0.974675		NA	NA
	FZD2	1.01143	0.9471		0.952186	0.909647		NA	NA
	FZD4	1.06526	0.93383		0.959042	0.953453		NA	NA
	FZD5	1.03377	1.1209		1.06521	0.874983		NA	NA
	FZD6	1.04004	0.972603		0.88173	0.830354		NA	NA
	FZD7	1.05882	1.04175		1.12346	0.996803		NA	NA
	FZD8	1.01841	1.0017		1.12154	1.07259		NA	NA
	FZD9	1.03815	0.95128		0.853955	0.956524		NA	NA
	FZD10	1.06152	0.972809		1.05186	1.03052		NA	NA
	SMO	0.935526	0.934953		0.829386	0.726605		NA	NA
GABA	GABBR1	0.869285	0.918842		1.1353	1.32171		NA	NA
	GABBR2	0.705018	0.871623		1.02338	1.15328		NA	NA
Histamine	HRH1	1.10015	0.991263		1.57904	1.07804		NA	NA
	HRH2	0.872912	1.05477		0.819789	1.06457		NA	NA
	HRH3	1.2756	1.15864		1.07124	1.49037		NA	NA
	HRH4	0.876929	0.820923		1.02988	1.05325		NA	NA
5-Hydroxytryptamine	HTR1A	1.11806	1.02819		1.05714	1.13951		NA	NA
	HTR1B	1.33419	1.12411		1.12406	0.791749		NA	NA
	HTR1D	0.924048	1.27205		0.681594	1.35103		NA	NA
	HTR1E	1.13183	1.12916		1.10327	1.27445		NA	NA
	HTR1F	1.63109	1.23788		1.1259	0.900526		NA	NA
	HTR2A	1.03777	0.93337		1.10693	1.05062		NA	NA
	HTR2B	1.07054	0.826838		0.811421	0.680194		NA	NA
	HTR2C	1.54787	0.858489		1.01069	1.08848		NA	NA
	HTR5A	1.02886	0.98027		1.0504	1.06737		NA	NA
	HTR4	0.989481	0.944117		1.00137	0.91956		NA	NA
	HTR6	1.04908	0.964649		0.964866	0.886067		NA	NA
	HTR7	1.02974	1.05528		1.07221	1.05828		NA	NA
Orphans	LGR4	1.02419	1.02129		1.24136	1.12038		NA	NA
	LGR5	0.887219	0.908725		0.70769	0.906277		NA	NA
	LGR6	0.942394	1.30591		1.35564	1.39203		NA	NA
Leukotriene	LTB4R	1.03495	0.95296		0.964796	0.924478		NA	NA
	LTB4R2	0.945024	0.906721		1.21938	0.998156		NA	NA
	OXER1	1.05722	1.00035		1.08535	0.733374		NA	NA
Opioid	OPRD1	1.04916	1.05932		0.935995	0.9997		0.914946	1.02747
	OPRK1	0.962684	0.900588		0.948477	1.12236		0.998911	0.990777
	OPRL1	0.876654	0.921158		0.897456	1.06981		NA	NA
Nociceptin	OPRM1	0.932586	0.953609		1.10213	1.2282		1.02743	0.971495
Platelet-activating	PTAFR	0.850083	0.926943		0.727463	1.17107		NA	NA
P2Y	P2RY1	1.03098	1.43268		0.995395	0.96501		NA	NA
	P2RY2	1.04276	1.02452		1.07438	1.05766		NA	NA
	P2RY4	1.07839	0.969902		0.935594	1.08044		NA	NA
	P2RY6	1.08491	1.02749		0.982563	1.06246		NA	NA
	P2RY8	1.0121	0.958266		1.22172	1.06301		NA	NA
	P2RY10	0.761537	1.34204		0.894966	0.914438		NA	NA
	P2RY11	0.956695	1.07461		0.834271	1.30794		NA	NA
	P2RY12	0.914516	1.0761		0.951792	0.925779		NA	NA
	P2RY13	0.943805	0.893402		1.27853	1.25518		NA	NA
	P2RY14	0.883111	0.860122		1.0784	0.933985		NA	NA
VIP and PACAP	VIPR1	0.978102	0.972899		0.780076	0.98872		NA	NA
	VIPR2	1.06712	0.975381		1.04435	0.977209		NA	NA
	PDGFRB	1.20844	1.14083		0.942377	1.2249		NA	NA
Bombesin	BRS3	1.08803	0.888789		1.03604	1.02126		NA	NA
	GRPR	0.986122	0.808771		0.90875	0.894522		NA	NA
Bradykinin	BDKRB1	0.854985	1.01837		0.789229	0.985465		NA	NA
	BDKRB2	1.08198	1.04466		0.950375	0.960494		NA	NA
Formylpeptide	FPR1	1.02429	1.01512		0.852564	1.07114		NA	NA
	FPR2	0.953258	0.946718		0.710256	1.07114		NA	NA
	FPR3	0.927093	0.711022		0.917966	1.59722		NA	NA
Galanin	GALR1	1.07219	0.946004		0.987608	1.03964		NA	NA
	GALR2	1.07894	0.98539		1.09446	0.965444		NA	NA
	GALR3	1.00465	1.08961		0.784801	0.759842		NA	NA
Ghrelin	GHSR	1.0593	1.00009		1.11467	0.946857		NA	NA
Glycoprotein	FSHR	1.09396	1.07569		1.07563	0.778526		NA	NA
	TSHR	1.0784	0.961385		1.19679	0.692644		NA	NA
Gonadotrophin	GNRHR	1.06828	1.02759		1.1532	1.22814		NA	NA
Orexin	HCRTR1	1.07388	0.861714		1.15643	1.03882		NA	NA
	HCRTR2	1.0557	0.914052		1.00006	1.04213		NA	NA
Melanin-conc	MCHR1	0.949905	0.825101		0.948621	1.17848		NA	NA
	MCHR2	1.02012	0.928418		1.07551	1.58761		NA	NA
Motilin	MLNR	1.04795	1.05699		1.14811	0.87384		NA	NA
Neuromedin	NMUR1	1.01627	0.776091		1.12073	0.939623		NA	NA
	NMUR2	1.06005	0.999532		1.06879	1.30653		NA	NA
Neuropeptide S	NPSR1	0.990672	1.12015		1.34433	1.02962		NA	NA
NeuropeptideY	NPY1R	0.946076	1.14649		0.999067	1.15894		NA	NA
	NPY2R	1.04208	0.899092		0.932905	1.01019		NA	NA
	NPY4R	0.97516	0.87646		1.09325	0.856868		NA	NA
	NPY5R	0.992026	1.04826		0.945751	0.949139		NA	NA
Neurotensin	NTSR1	1.02679	1.01638		0.90331	1.09377		NA	NA
Proteinase-activated receptor	F2R	0.850491	1.09063		1.02983	1.19893		NA	NA
	F2RL1	0.979725	0.966256		1.03186	1.06732		NA	NA
	F2RL2	1.04231	1.00865		1.03531	1.01873		NA	NA
	F2RL3	1.05599	1.02605		0.970928	1.07524		NA	NA
Relaxin	RXFP1	1.2272	1.12308		0.811406	1.11033		NA	NA
	RXFP2	0.833134	0.341403		1.29851	1.11033		NA	NA
	RXFP3	1.19098	1.01378		1.10235	1.17779		NA	NA
	RXFP4	0.978268	1.07859		1.05777	0.957113		NA	NA
Somatostatin	SSTR1	1.20028	1.1542		1.21214	1.10871		NA	NA
	SSTR2	0.995669	0.94987		0.996536	1.03901		NA	NA
	SSTR3	1.03782	1.01088		1.1668	1.08111		NA	NA
	SSTR4	0.934166	0.993511		1.14145	0.974666		NA	NA
	SSTR5	1.03589	1.08376		1.04308	0.927744		NA	NA
Tachykinin	TACR1	1.0066	0.932754		1.00866	1.15505		NA	NA
	TACR2	1.39751	1.38221		1.40669	0.868915		NA	NA
	TACR3	1.06212	0.980767		1.07522	1.10709		NA	NA
Oxytocin	OXTR	1.00871	1.02394		0.940007	0.973042		NA	NA
melanocortin	MC2R	1.06135	0.884749		1.09522	1.07999		NA	NA
	MC3R	1.01391	1.03214		1.04418	0.818659		NA	NA
	MC4R	1.01404	1.00468		0.995293	1.07467		NA	NA
	MC5R	1.01983	1.02032		0.910906	1.02977		NA	NA
Neuropeptide W/B	NPBWR1	1.00706	1.00283		0.937018	1.26117		NA	NA
	NPBWR2	1.06361	0.963555		0.830293	1.4062		NA	NA
Neuropeptide FF/AF	NPFFR1	1.01907	0.960565		1.03103	1.18995		NA	NA
	NPFFR2	1.01684	0.997189		1.06362	0.982017		NA	NA
Thromboxane	TBXA2R	1.03253	0.913309		1.00857	0.79135		NA	NA
Prostaglandin	PTGDR	0.981533	1.03096		0.956398	1.15563		NA	NA
	PTGDR2	0.962644	0.975826		0.98918	0.947234		NA	NA
	PTGER1	1.02738	1.03069		1.22665	1.0005		NA	NA
	PTGER2	0.97395	1.03621		1.01029	1.00485		NA	NA
	PTGER3	1.0665	0.987521		0.986058	1.13796		NA	NA
	PTGER4	1.03914	1.01773		0.991573	0.996359		NA	NA
	PTGFR	1.01455	0.989575		0.937644	0.843757		NA	NA
	PTGIR	1.03968	1.00299		1.12352	1.0688		NA	NA
Melatonin	MTNR1A	1.03217	0.970644		0.786972	1.06925		NA	NA
	MTNR1B	1.0416	0.971713		0.792591	0.946582		NA	NA
	GPR50	0.387525	0.942653		0.934943	1.12072		NA	NA
Cannabinoid	CNR1	0.13168	1.00694		1.13917	1.03364		NA	NA
	CNR2	0.250907	1.02753		1.11454	0.943083		NA	NA
Metabotropic glutamate	GRM1	0.187001	0.882379		0.806298	0.943083		NA	NA
	GRM2	0.153844	1.00245		0.968811	0.985309		NA	NA
	GRM3	1.0586	0.986912		1.08841	0.816456		NA	NA
	GRM4	0.990289	1.02392		1.14049	0.973982		NA	NA
	GRM5	1.04693	1.00245		0.869125	0.985046		NA	NA
	GRM7	1.01887	0.987312		0.892615	1.17519		NA	NA
	GRM8	1.02992	1.02202		1.30585	0.996063		NA	NA
Glucagon	ADCYAP1R1	0.997522	1.03862		0.933905	0.675801		NA	NA
	GCGR	1.00011	0.817084		1.04478	1.31893		NA	NA
Lutropin-choriogonadotropin	LHCGR	1.04994	0.975884		1.02312	1.07662		NA	NA
Cysteinyl leukotriene	CYSLTR1	0.991142	0.96539		0.907658	0.862055		NA	NA
	CYSLTR2	1.0777	1.00306		0.996581	0.925611		NA	NA

## Sheet: Risperidone
		NanoBRET Fold Response
		Risperidone-2-NB590
		1μM	0.1μM
Adenosine	ADORA1	1.05124	1.03645
	ADORA2A	0.979625	0.981518
	ADORA2B	1.05105	0.935555
	ADORA3	0.870737	1.03403
Adrenoceptors, alpha	ADRA1A	3.44772	4.86336
	ADRA1B	1.69088	1.90542
	ADRA1D	1.16404	1.2702
	ADRA2A	2.33572	1.28776
	ADRA2B	12.9483	6.44732
	ADRA2C	1.37371	1.5922
Adrenoceptors, beta	ADRB1	1.05307	0.982079
	ADRB2	0.982089	0.972879
	ADRB3	1.0105	0.979864
Angiotensin	AGTR1	0.979486	0.985755
	AGTR2	0.940241	1.09835
Vasopressin/Oxytocin	AVPR1A	0.874983	0.899186
	AVPR1B	0.983038	1.06344
	AVPR2	1.0131	1.03647
Chemokine	CCR1	0.988622	0.996448
	CCR2	1.15795	1.0068
	CCR3	1.26876	1.0553
	CCR4	1.22026	1.00692
	CCR5	0.901437	0.955332
	CCR6	0.909108	1.07183
	CCR7	1.04108	1.00338
	CCR8	0.893725	0.980738
	CCR9	0.935451	1.01781
	CCR10	0.951382	1.02884
	CX3CR1	1.02379	1.05545
	CXCR1	0.905004	1.01196
	CXCR2	0.991439	1.08609
	CXCR3	0.906574	1.06335
	CXCR4	1.1227	1.04773
	CXCR5	0.926204	1.09649
	CXCR6	1.23834	0.999564
	ACKR3	1.3551	1.06657
	XCR1	0.87723	0.97097
Cholecystokinin	CCKAR	0.990456	1.20409
	CCKBR	0.811115	1.01473
	C3AR1	0.981791	0.931899
	C5AR1	0.986613	0.950616
	C5AR2	1.07415	1.06275
Acetylcholine	CHRM1	1.21243	1.05227
	CHRM2	1.26418	1.08914
	CHRM3	1.09284	1.02156
	CHRM4	1.67183	1.104
	CHRM5	0.947226	1.06528
Dopamine	DRD1	2.38114	2.19891
	DRD2	2.07266	2.84692
	DRD3	2.09411	2.60791
	DRD4	3.39625	1.55116
	DRD5	2.43503	1.91705
Endothelin	EDNRA	0.971766	1.04335
	EDNRB	0.968415	1.01639
Frizzled	FZD1	0.995733	1.02399
	FZD2	1.02811	1.01215
	FZD4	1.00736	1.13998
	FZD5	0.992523	0.954073
	FZD6	1.1022	1.01433
	FZD7	1.04243	0.983278
	FZD8	1.1165	1.0199
	FZD9	0.991893	0.998567
	FZD10	1.03528	0.998641
	SMO	1.00366	0.864875
GABA	GABBR1	0.872973	1.0938
	GABBR2	1.16975	1.07424
Histamine	HRH1	3.93829	3.8419
	HRH2	1.13107	1.04562
	HRH3	1.57563	1.06896
	HRH4	1.06974	1.03014
5-Hydroxytryptamine	HTR1A	1.1527	1.23663
	HTR1B	2.70339	3.33059
	HTR1D	1.85878	1.37658
	HTR1E	1.07499	0.962507
	HTR1F	1.06835	0.976935
	HTR2A	1.40293	2.07844
	HTR2B	1.32278	1.02705
	HTR2C	2.14967	1.26079
	HTR5A	1.28157	1.03267
	HTR4	1.5071	1.07587
	HTR6	1.33854	0.999802
	HTR7	1.1925	1.05563
Orphans	LGR4	0.975434	0.931028
	LGR5	1.17991	1.07252
	LGR6	1.0211	1.04184
Leukotriene	LTB4R	0.995626	1.02977
	LTB4R2	0.937941	0.972821
	OXER1	1.17674	1.03163
Opioid	OPRD1	0.990029	0.987594
	OPRK1	0.992339	0.955492
	OPRL1	0.963039	0.968927
Nociceptin	OPRM1	0.959621	0.917152
Platelet-activating	PTAFR	1.09993	1.00334
P2Y	P2RY1	0.966617	0.976592
	P2RY2	0.857886	1.07818
	P2RY4	0.8964	1.08299
	P2RY6	1.03148	0.998128
	P2RY8	0.961297	1.05924
	P2RY10	1.13587	1.13952
	P2RY11	0.883276	1.03952
	P2RY12	0.945239	1.04969
	P2RY13	0.904357	1.02633
	P2RY14	0.929049	1.01966
VIP and PACAP	VIPR1	1.09671	0.98374
	VIPR2	0.908393	1.02569
	PDGFRB	0.898841	1.08889
Bombesin	BRS3	0.984443	0.952989
	GRPR	0.911933	0.957929
Bradykinin	BDKRB1	0.773378	1.27896
	BDKRB2	0.96355	0.921022
Formylpeptide	FPR1	0.907039	0.972944
	FPR2	0.947372	0.937285
	FPR3	0.938307	0.983494
Galanin	GALR1	0.989101	0.995157
	GALR2	0.970678	1.03347
	GALR3	0.944623	0.89696
Ghrelin	GHSR	1.01922	1.05573
Glycoprotein	FSHR	1.22893	0.947659
	TSHR	0.959428	0.995031
Gonadotrophin	GNRHR	0.973408	0.881486
Orexin	HCRTR1	1.0482	1.00756
	HCRTR2	0.958941	0.975758
Melanin-conc	MCHR1	0.974516	0.944656
	MCHR2	0.974974	0.959423
Motilin	MLNR	0.971661	0.92507
Neuromedin	NMUR1	0.971817	1.04495
	NMUR2	1.04994	1.08918
Neuropeptide S	NPSR1	0.899842	0.995396
NeuropeptideY	NPY1R	0.9886	0.880074
	NPY2R	0.983557	1.07001
	NPY4R	1.02336	0.948789
	NPY5R	0.95877	0.97231
Neurotensin	NTSR1	0.979537	1.00069
Proteinase-activated receptor	F2R	0.776927	0.966097
	F2RL1	0.940305	1.00094
	F2RL2	1.07616	0.94449
	F2RL3	0.968733	0.979868
Relaxin	RXFP1	0.897636	1.25799
	RXFP2	0	1.19926
	RXFP3	1.00365	0.999237
	RXFP4	1.10493	0.958425
Somatostatin	SSTR1	0.94254	1.07819
	SSTR2	1.00669	0.976261
	SSTR3	0.993056	0.915684
	SSTR4	1.04301	1.02716
	SSTR5	1.02489	1.01341
Tachykinin	TACR1	0.953659	1.09703
	TACR2	1.09124	1.17884
	TACR3	1.09902	1.04037
Oxytocin	OXTR	0.973895	0.972558
melanocortin	MC2R	1.06389	1.0367
	MC3R	0.946404	0.987355
	MC4R	1.05444	1.03352
	MC5R	1.02134	1.02135
Neuropeptide W/B	NPBWR1	1.06053	1.07348
	NPBWR2	0.997853	1.05467
Neuropeptide FF/AF	NPFFR1	0.953446	0.968107
	NPFFR2	0.983039	1.01546
Thromboxane	TBXA2R	1.0112	0.92553
Prostaglandin	PTGDR	0.931338	1.01291
	PTGDR2	0.963193	0.988886
	PTGER1	1.07463	1.03774
	PTGER2	1.05013	1.00516
	PTGER3	1.12316	0.938339
	PTGER4	1.03785	1.0016
	PTGFR	1.0187	1.00153
	PTGIR	1.00825	1.02067
Melatonin	MTNR1A	0.929339	0.968693
	MTNR1B	0.919406	0.988721
	GPR50	1.00758	0.994113
Cannabinoid	CNR1	1.02483	0.996498
	CNR2	1.12212	1.04203
Metabotropic glutamate	GRM1	0.835059	0.969033
	GRM2	1.04008	0.959216
	GRM3	1.06851	1.07125
	GRM4	1.0461	0.982154
	GRM5	1.02161	0.979933
	GRM7	0.998994	0.996252
	GRM8	1.04422	0.998537
Glucagon	ADCYAP1R1	1.02377	0.985353
	GCGR	0.928316	0.972488
Lutropin-choriogonadotropin	LHCGR	1.03804	0.992409
Cysteinyl leukotriene	CYSLTR1	0.935834	0.967817
	CYSLTR2	1.14568	0.973987

[truncated: 6 more sheets: Loxapine, Olanzopine, Quatiapine, Pirenzepine, CTX-00294885, Azomelatonin]
