# Supplementary material for: An Integrated Approach toward NanoBRET Tracers for Analysis of GPCR Ligand Engagement
Source: Molecules. 2021 May 12;26(10):2857. doi: 10.3390/molecules26102857 (PMC8151276; doi:10.3390/molecules26102857)
Supplement: Supplementary file 1 [file molecules-26-02857-s001.zip › molecules-1205027-supplementary/glass_dataset.csv]

ligand_name	smiles	uniprot_id	gpcr_name	gene_name	species	family
CHEMBL1760216	COC1=CC=CC=C1N2CCN(CC2)C(=O)C3=CC(=NN3)C4=CC=NC=C4	P29371	Neuromedin-K receptor	TACR3	Homo sapiens (Human)	Neuromedin
CHEMBL3759551	CC(C)CC1(CCN(CC1)C(=O)NC2=CC(=CC(=C2)OC3=C(C=C(C=C3)F)F)OC4=CC=C(C=C4)C(=O)O)O	O95136	Sphingosine 1-phosphate receptor 2	S1PR2	Homo sapiens (Human)	Lysophospholipid
CHEMBL309518	CSC1=CC2=C(C=C1)S(=O)(=O)N(C2=O)CCCCN3CCC(CC3)N4C5=CC=CC=C5OC4=O	P25100	Alpha-1D adrenergic receptor	ADRA1D	Homo sapiens (Human)	AdrenalineAlpha
CHEMBL309518	CSC1=CC2=C(C=C1)S(=O)(=O)N(C2=O)CCCCN3CCC(CC3)N4C5=CC=CC=C5OC4=O	P35368	Alpha-1B adrenergic receptor	ADRA1B	Homo sapiens (Human)	AdrenalineAlpha
CHEMBL309518	CSC1=CC2=C(C=C1)S(=O)(=O)N(C2=O)CCCCN3CCC(CC3)N4C5=CC=CC=C5OC4=O	P35348	Alpha-1A adrenergic receptor	ADRA1A	Homo sapiens (Human)	AdrenalineAlpha
CHEMBL504861	CCOC1=CC=CC(=C1)N2C=C(N=C2C3=C(C=C(C=C3)C)F)C(=O)N4CCN(CC4)C5=CC6=CC=CC=C6C(=C5)C(=O)O	P32239	Gastrin/cholecystokinin type B receptor	CCKBR	Homo sapiens (Human)	Cholecystokinin
CHEMBL504861	CCOC1=CC=CC(=C1)N2C=C(N=C2C3=C(C=C(C=C3)C)F)C(=O)N4CCN(CC4)C5=CC6=CC=CC=C6C(=C5)C(=O)O	P32239	Gastrin/cholecystokinin type B receptor	CCKBR	Homo sapiens (Human)	Cholecystokinin
CHEMBL504861	CCOC1=CC=CC(=C1)N2C=C(N=C2C3=C(C=C(C=C3)C)F)C(=O)N4CCN(CC4)C5=CC6=CC=CC=C6C(=C5)C(=O)O	P32238	Cholecystokinin receptor type A	CCKAR	Homo sapiens (Human)	Cholecystokinin
CHEMBL3670649	COC1=C(C=CC(=C1)CN2CCCC23COC3)OC4CN(C4)C(=O)C5=NN=C(O5)C6=CC=CC=C6	Q99705	Melanin-concentrating hormone receptor 1	MCHR1	Homo sapiens (Human)	Melanin-conc
CHEMBL3692880	C1CC2=C(CNC1)C3=C(O2)C=C(C=C3)S(=O)(=O)C4=CC=CC=C4	P50406	5-hydroxytryptamine receptor 6	HTR6	Homo sapiens (Human)	5-Hydroxytryptamine
CHEMBL245072	C1CN(CCN(C1)C(=O)CC(C(=O)NCC2=CC(=CC=C2)C(F)(F)F)N3C(C(C3=O)N4C(COC4=O)C5=CC=CC=C5)C=CC6=CC=CC=C6)CC7=CC=CC=C7	P37288	Vasopressin V1a receptor	AVPR1A	Homo sapiens (Human)	Vasopressin/Oxytocin
CHEMBL1476968	CC1=C(SC(=N1)C2=CC=CC=C2)C3=NN=C(C=C3)SCC(=O)NC4=CC(=CC(=C4)OC)OC	Q03431	Parathyroid hormone/parathyroid hormone-related peptide receptor	PTH1R	Homo sapiens (Human)	Parathyroid
CHEMBL1256170	C1CN(CCC1C2=C3CCC4=CC=C(CCC(=C2)C=C3)C=C4)CCCC(=O)C5=C6CCC7=CC=C(CCC(=C5)C=C6)C=C7	P21917	D(4) dopamine receptor	DRD4	Homo sapiens (Human)	Dopamine
CHEMBL1256170	C1CN(CCC1C2=C3CCC4=CC=C(CCC(=C2)C=C3)C=C4)CCCC(=O)C5=C6CCC7=CC=C(CCC(=C5)C=C6)C=C7	P14416	D(2) dopamine receptor	DRD2	Homo sapiens (Human)	Dopamine
CHEMBL1256170	C1CN(CCC1C2=C3CCC4=CC=C(CCC(=C2)C=C3)C=C4)CCCC(=O)C5=C6CCC7=CC=C(CCC(=C5)C=C6)C=C7	P35462	D(3) dopamine receptor	DRD3	Homo sapiens (Human)	Dopamine
CHEMBL1256170	C1CN(CCC1C2=C3CCC4=CC=C(CCC(=C2)C=C3)C=C4)CCCC(=O)C5=C6CCC7=CC=C(CCC(=C5)C=C6)C=C7	P14416	D(2) dopamine receptor	DRD2	Homo sapiens (Human)	Dopamine
CHEMBL1354533	CC1=C(C(=CC=C1)NS(=O)(=O)C2=CC3=C(C=C2)N(CCC3)C(=O)C4CCC4)C	P43220	Glucagon-like peptide 1 receptor	GLP1R	Homo sapiens (Human)	Glucagon
CHEMBL2063242	CCOCC(=O)NC1CCCOC2=C(N(N=C12)C3=CC=CC=C3Cl)C4=CC=C(C=C4)Cl	P21554	Cannabinoid receptor 1	CNR1	Homo sapiens (Human)	Cannabinoid
CHEMBL2063242	CCOCC(=O)NC1CCCOC2=C(N(N=C12)C3=CC=CC=C3Cl)C4=CC=C(C=C4)Cl	P34972	Cannabinoid receptor 2	CNR2	Homo sapiens (Human)	Cannabinoid
CHEMBL2063242	CCOCC(=O)NC1CCCOC2=C(N(N=C12)C3=CC=CC=C3Cl)C4=CC=C(C=C4)Cl	P21554	Cannabinoid receptor 1	CNR1	Homo sapiens (Human)	Cannabinoid
CHEMBL287791	CC1=C(C(CC(=O)N1C)C2=CC(=C(C=C2)F)F)C(=O)NCCCN3CCC(CC3)C4=CC=C(C=C4)F	P35368	Alpha-1B adrenergic receptor	ADRA1B	Homo sapiens (Human)	AdrenalineAlpha
CHEMBL287791	CC1=C(C(CC(=O)N1C)C2=CC(=C(C=C2)F)F)C(=O)NCCCN3CCC(CC3)C4=CC=C(C=C4)F	P35348	Alpha-1A adrenergic receptor	ADRA1A	Homo sapiens (Human)	AdrenalineAlpha
CHEMBL287791	CC1=C(C(CC(=O)N1C)C2=CC(=C(C=C2)F)F)C(=O)NCCCN3CCC(CC3)C4=CC=C(C=C4)F	P25100	Alpha-1D adrenergic receptor	ADRA1D	Homo sapiens (Human)	AdrenalineAlpha
CHEMBL338434	CCCCC1=NN(C(=O)N1CC2=C(C=C(C=C2)C3=CC=CC=C3S(=O)(=O)NC(=O)OC(C)(C)C)F)C4=C(C=CC(=C4)NC(=O)CCCC)C(F)(F)F	P50052	Type-2 angiotensin II receptor	AGTR2	Homo sapiens (Human)	Angiotensin
CHEMBL338434	CCCCC1=NN(C(=O)N1CC2=C(C=C(C=C2)C3=CC=CC=C3S(=O)(=O)NC(=O)OC(C)(C)C)F)C4=C(C=CC(=C4)NC(=O)CCCC)C(F)(F)F	P50052	Type-2 angiotensin II receptor	AGTR2	Homo sapiens (Human)	Angiotensin
CHEMBL2181460	CC1(C2CC=C(C1C2)C[N+](C)(C)CC3=CC=C(C=C3)C4=C(C=CC=C4Cl)Cl)C.[I-]	P49682	C-X-C chemokine receptor type 3	CXCR3	Homo sapiens (Human)	Chemokine
CHEMBL2181460	CC1(C2CC=C(C1C2)C[N+](C)(C)CC3=CC=C(C=C3)C4=C(C=CC=C4Cl)Cl)C.[I-]	P49682	C-X-C chemokine receptor type 3	CXCR3	Homo sapiens (Human)	Chemokine
CHEMBL2181460	CC1(C2CC=C(C1C2)C[N+](C)(C)CC3=CC=C(C=C3)C4=C(C=CC=C4Cl)Cl)C.[I-]	P49682	C-X-C chemokine receptor type 3	CXCR3	Homo sapiens (Human)	Chemokine
CHEMBL3759362	CC(=O)N1CCC(CC1)CN2CCC(C(C2)OC)NC(=O)C3=CC(=C(C=C3OC)N)Cl	Q13639	5-hydroxytryptamine receptor 4	HTR4	Homo sapiens (Human)	5-Hydroxytryptamine
CHEMBL215374	CN(C)CC1CN(C2=C(O1)C=CC(=C2)N3C=NC4=C(C3=O)SC(=C4)C5=CC=C(C=C5)Cl)S(=O)(=O)C6=CC=CC=C6	Q99705	Melanin-concentrating hormone receptor 1	MCHR1	Homo sapiens (Human)	Melanin-conc
CHEMBL2058674	CC(C)C1=NOC(=N1)N2CCC(CC2)CCCNC3=CC4=C(CCC4=O)C=C3	Q8TDV5	Glucose-dependent insulinotropic receptor	GPR119	Homo sapiens (Human)	Lipid Amine
CHEMBL2058674	CC(C)C1=NOC(=N1)N2CCC(CC2)CCCNC3=CC4=C(CCC4=O)C=C3	Q8TDV5	Glucose-dependent insulinotropic receptor	GPR119	Homo sapiens (Human)	Lipid Amine
CHEMBL3409110	C1CN(CC2C1(C3=C(O2)C=CC(=C3)O)CCCCC4=CC=CC=C4)CCC5=CC=C(C=C5)F	P41145	Kappa-type opioid receptor	OPRK1	Homo sapiens (Human)	Opioid
CHEMBL3409110	C1CN(CC2C1(C3=C(O2)C=CC(=C3)O)CCCCC4=CC=CC=C4)CCC5=CC=C(C=C5)F	P35372	Mu-type opioid receptor	OPRM1	Homo sapiens (Human)	Opioid
CHEMBL495028	CN1CCN(CC1)CC2=CC=CC(=C2)C(=O)NCC3=CC=CC(=C3)C4=CC(=CC=C4)CN5CCNCC5	P20309	Muscarinic acetylcholine receptor M3	CHRM3	Homo sapiens (Human)	Acetylcholine
CHEMBL3697590	CC1=C(C=CC(=C1)OC2=C(C=CC=N2)OC(F)F)C3=C(C(=O)NN=C3C)C	P21728	D(1A) dopamine receptor	DRD1	Homo sapiens (Human)	Dopamine
CHEMBL1317251	COC1=CC=C(C=C1)C2=NN3C(=CSC3=N2)CCNS(=O)(=O)C4=CC5=C(C=C4)OCCO5	Q03431	Parathyroid hormone/parathyroid hormone-related peptide receptor	PTH1R	Homo sapiens (Human)	Parathyroid
CHEMBL1762411	CC1=NC2=C(C=C(C=C2)NC(=O)C3=CC=CC=C3COC4=CC=C(C=C4)CNCCCCCCCCCCN)C(=C1)N	P35372	Mu-type opioid receptor	OPRM1	Homo sapiens (Human)	Opioid
CHEMBL1762411	CC1=NC2=C(C=C(C=C2)NC(=O)C3=CC=CC=C3COC4=CC=C(C=C4)CNCCCCCCCCCCN)C(=C1)N	P41146	Nociceptin receptor	OPRL1	Homo sapiens (Human)	Nociceptin
CHEMBL1762411	CC1=NC2=C(C=C(C=C2)NC(=O)C3=CC=CC=C3COC4=CC=C(C=C4)CNCCCCCCCCCCN)C(=C1)N	P41145	Kappa-type opioid receptor	OPRK1	Homo sapiens (Human)	Opioid
CHEMBL1396550	CCCC1=NC2=C(C=CC(=C2)C(=O)NC3CCCCC3)SC4=C1C=C(C=C4)C	P43220	Glucagon-like peptide 1 receptor	GLP1R	Homo sapiens (Human)	Glucagon
CHEMBL363194	C1CC(CN(C1)C2CCN(CC2)CC3=CC(=C(C=C3)Cl)Cl)CNC(=O)C4=CC=CC=C4Cl	P51677	C-C chemokine receptor type 3	CCR3	Homo sapiens (Human)	Chemokine
CHEMBL3717785	COC1=NN2C=C(N=C2S1)C3=CC4=C(C=C(C=C4O3)Cl)OCC5=CSC(=N5)C6=CC=C(C=C6)Cl	Q96RI0	Proteinase-activated receptor 4	F2RL3	Homo sapiens (Human)	Proteinase-activated receptor
CHEMBL504861	CCOC1=CC=CC(=C1)N2C=C(N=C2C3=C(C=C(C=C3)C)F)C(=O)N4CCN(CC4)C5=CC6=CC=CC=C6C(=C5)C(=O)O	P32239	Gastrin/cholecystokinin type B receptor	CCKBR	Homo sapiens (Human)	Cholecystokinin
CHEMBL504861	CCOC1=CC=CC(=C1)N2C=C(N=C2C3=C(C=C(C=C3)C)F)C(=O)N4CCN(CC4)C5=CC6=CC=CC=C6C(=C5)C(=O)O	P32238	Cholecystokinin receptor type A	CCKAR	Homo sapiens (Human)	Cholecystokinin
CHEMBL504861	CCOC1=CC=CC(=C1)N2C=C(N=C2C3=C(C=C(C=C3)C)F)C(=O)N4CCN(CC4)C5=CC6=CC=CC=C6C(=C5)C(=O)O	P32238	Cholecystokinin receptor type A	CCKAR	Homo sapiens (Human)	Cholecystokinin
CHEMBL504861	CCOC1=CC=CC(=C1)N2C=C(N=C2C3=C(C=C(C=C3)C)F)C(=O)N4CCN(CC4)C5=CC6=CC=CC=C6C(=C5)C(=O)O	P32238	Cholecystokinin receptor type A	CCKAR	Homo sapiens (Human)	Cholecystokinin
CHEMBL504861	CCOC1=CC=CC(=C1)N2C=C(N=C2C3=C(C=C(C=C3)C)F)C(=O)N4CCN(CC4)C5=CC6=CC=CC=C6C(=C5)C(=O)O	P32238	Cholecystokinin receptor type A	CCKAR	Homo sapiens (Human)	Cholecystokinin
CHEMBL504861	CCOC1=CC=CC(=C1)N2C=C(N=C2C3=C(C=C(C=C3)C)F)C(=O)N4CCN(CC4)C5=CC6=CC=CC=C6C(=C5)C(=O)O	P32238	Cholecystokinin receptor type A	CCKAR	Homo sapiens (Human)	Cholecystokinin
CHEMBL2377738	C1COCCN1CCN(CCC(C2=CC=CC=C2)C3=CC=CC=C3)C(=O)NC4=NC5=CC=CC=C5N4CC6=CC=CC=C6	P41180	Extracellular calcium-sensing receptor	CASR	Homo sapiens (Human)	Calcium-sensing
CHEMBL2349596	C1COCCN1CCN(CCC(C2=CC=CC=C2)C3=CC=CC=C3)C(=O)NC4=CC=CC(=C4)C#N	P41180	Extracellular calcium-sensing receptor	CASR	Homo sapiens (Human)	Calcium-sensing
CHEMBL3893631	CC(C)CC(C(=O)NC(CCCCN)C(=O)N1CCC(CC1)N2C=C(NC2=O)C3=CC=CC=C3)NC(=O)C(CC4=CC=CC=C4)NC(=O)C(CC5=CC=CC=C5)N	P41145	Kappa-type opioid receptor	OPRK1	Homo sapiens (Human)	Opioid
CHEMBL598021	CC(C)N(C1=CC=CC=C1)C(=O)CN2C=CN(C(=O)C(C2=O)CC3=C4C=CC(=CC4=NN3)F)C5=CC=CC=C5	P32245	Melanocortin receptor 4	MC4R	Homo sapiens (Human)	Melanocortin
CHEMBL598021	CC(C)N(C1=CC=CC=C1)C(=O)CN2C=CN(C(=O)C(C2=O)CC3=C4C=CC(=CC4=NN3)F)C5=CC=CC=C5	P32245	Melanocortin receptor 4	MC4R	Homo sapiens (Human)	Melanocortin
CHEMBL598021	CC(C)N(C1=CC=CC=C1)C(=O)CN2C=CN(C(=O)C(C2=O)CC3=C4C=CC(=CC4=NN3)F)C5=CC=CC=C5	Q01726	Melanocyte-stimulating hormone receptor	MC1R	Homo sapiens (Human)	Melanocortin
CHEMBL598021	CC(C)N(C1=CC=CC=C1)C(=O)CN2C=CN(C(=O)C(C2=O)CC3=C4C=CC(=CC4=NN3)F)C5=CC=CC=C5	Q01726	Melanocyte-stimulating hormone receptor	MC1R	Homo sapiens (Human)	Melanocortin
CHEMBL3634421	CC1=C(OC=C1)C(=O)NC2=CC(=C(C=C2)N3C(=O)C4=C(C3=O)C(=CC=C4)F)F	Q14833	Metabotropic glutamate receptor 4	GRM4	Homo sapiens (Human)	Metabotropic glutamate
CHEMBL3634421	CC1=C(OC=C1)C(=O)NC2=CC(=C(C=C2)N3C(=O)C4=C(C3=O)C(=CC=C4)F)F	Q13255	Metabotropic glutamate receptor 1	GRM1	Homo sapiens (Human)	Metabotropic glutamate
CHEMBL3634421	CC1=C(OC=C1)C(=O)NC2=CC(=C(C=C2)N3C(=O)C4=C(C3=O)C(=CC=C4)F)F	Q13255	Metabotropic glutamate receptor 1	GRM1	Homo sapiens (Human)	Metabotropic glutamate
CHEMBL214461	C1CC(N(C1)C(=O)CC(C2=CC=CC=C2)(C3=CC=CC=C3)C4=CC=CC=C4)C(=O)N5CCCC5C(=O)NCC6=CC(=CC=C6)N.C(=O)(C(F)(F)F)O	P20309	Muscarinic acetylcholine receptor M3	CHRM3	Homo sapiens (Human)	Acetylcholine
CHEMBL574416	C1=CC=C(C=C1)C2=NC(=O)C3=NN(C=C3N2)C4=CC=CC=C4	P30542	Adenosine receptor A1	ADORA1	Homo sapiens (Human)	Adenosine
CHEMBL574416	C1=CC=C(C=C1)C2=NC(=O)C3=NN(C=C3N2)C4=CC=CC=C4	P29275	Adenosine receptor A2b	ADORA2B	Homo sapiens (Human)	Adenosine
CHEMBL574416	C1=CC=C(C=C1)C2=NC(=O)C3=NN(C=C3N2)C4=CC=CC=C4	P29274	Adenosine receptor A2a	ADORA2A	Homo sapiens (Human)	Adenosine
CHEMBL574416	C1=CC=C(C=C1)C2=NC(=O)C3=NN(C=C3N2)C4=CC=CC=C4	P30542	Adenosine receptor A1	ADORA1	Homo sapiens (Human)	Adenosine
CHEMBL574416	C1=CC=C(C=C1)C2=NC(=O)C3=NN(C=C3N2)C4=CC=CC=C4	P29275	Adenosine receptor A2b	ADORA2B	Homo sapiens (Human)	Adenosine
CHEMBL574416	C1=CC=C(C=C1)C2=NC(=O)C3=NN(C=C3N2)C4=CC=CC=C4	P29275	Adenosine receptor A2b	ADORA2B	Homo sapiens (Human)	Adenosine
CHEMBL574416	C1=CC=C(C=C1)C2=NC(=O)C3=NN(C=C3N2)C4=CC=CC=C4	P30542	Adenosine receptor A1	ADORA1	Homo sapiens (Human)	Adenosine
CHEMBL574416	C1=CC=C(C=C1)C2=NC(=O)C3=NN(C=C3N2)C4=CC=CC=C4	P29274	Adenosine receptor A2a	ADORA2A	Homo sapiens (Human)	Adenosine
CHEMBL574416	C1=CC=C(C=C1)C2=NC(=O)C3=NN(C=C3N2)C4=CC=CC=C4	P0DMS8	Adenosine receptor A3	ADORA3	Homo sapiens (Human)	Adenosine
CHEMBL338434	CCCCC1=NN(C(=O)N1CC2=C(C=C(C=C2)C3=CC=CC=C3S(=O)(=O)NC(=O)OC(C)(C)C)F)C4=C(C=CC(=C4)NC(=O)CCCC)C(F)(F)F	P30556	Type-1 angiotensin II receptor	AGTR1	Homo sapiens (Human)	Angiotensin
CHEMBL338434	CCCCC1=NN(C(=O)N1CC2=C(C=C(C=C2)C3=CC=CC=C3S(=O)(=O)NC(=O)OC(C)(C)C)F)C4=C(C=CC(=C4)NC(=O)CCCC)C(F)(F)F	P30556	Type-1 angiotensin II receptor	AGTR1	Homo sapiens (Human)	Angiotensin
CHEMBL1917395	C1=CC(=C(C=C1F)F)C#CC2=C(C=CC(=C2)Cl)OCC(=O)O	Q9Y5Y4	Prostaglandin D2 receptor 2	PTGDR2	Homo sapiens (Human)	Prostaglandin
CHEMBL2111822	CS(=O)(=O)C1=CC=CC(=C1)CCC(C2CC2C(=O)O)(C(=O)O)N	Q14416	Metabotropic glutamate receptor 2	GRM2	Homo sapiens (Human)	Metabotropic glutamate
CHEMBL2111822	CS(=O)(=O)C1=CC=CC(=C1)CCC(C2CC2C(=O)O)(C(=O)O)N	Q14832	Metabotropic glutamate receptor 3	GRM3	Homo sapiens (Human)	Metabotropic glutamate
CHEMBL196259	CN1C2=C(C(=NC(=N2)CCC3=CC=CC=C3)N)N=C1N4N=CC=N4	P30542	Adenosine receptor A1	ADORA1	Homo sapiens (Human)	Adenosine
CHEMBL196259	CN1C2=C(C(=NC(=N2)CCC3=CC=CC=C3)N)N=C1N4N=CC=N4	P29274	Adenosine receptor A2a	ADORA2A	Homo sapiens (Human)	Adenosine
CHEMBL196259	CN1C2=C(C(=NC(=N2)CCC3=CC=CC=C3)N)N=C1N4N=CC=N4	P29275	Adenosine receptor A2b	ADORA2B	Homo sapiens (Human)	Adenosine
CHEMBL307614	CC(C1=CC=C(C=C1)O)C(C(=O)NC2C(=O)NCC(=O)NC(C(=O)NC(C(SSC2(C)C)(C)C)C(=O)O)CC3=CC=CC=C3)N	P41143	Delta-type opioid receptor	OPRD1	Homo sapiens (Human)	Opioid
CHEMBL407372	C1CN(CCN1C2=CC=CC=C2)C(=O)COC3=CC=C(C=C3)C4=CC5=C(N4)C(=O)N(C(=O)N5CC(F)(F)F)CC(F)(F)F	P29274	Adenosine receptor A2a	ADORA2A	Homo sapiens (Human)	Adenosine
CHEMBL407372	C1CN(CCN1C2=CC=CC=C2)C(=O)COC3=CC=C(C=C3)C4=CC5=C(N4)C(=O)N(C(=O)N5CC(F)(F)F)CC(F)(F)F	P29275	Adenosine receptor A2b	ADORA2B	Homo sapiens (Human)	Adenosine
CHEMBL3970835	CCOC1=C(C=CC=N1)C2=NC(=NO2)C3CCN3C(=O)C4=CC(=C(C=C4N5N=CC=N5)C)OC	O43613	Orexin receptor type 1	HCRTR1	Homo sapiens (Human)	Orexin
CHEMBL3970835	CCOC1=C(C=CC=N1)C2=NC(=NO2)C3CCN3C(=O)C4=CC(=C(C=C4N5N=CC=N5)C)OC	O43614	Orexin receptor type 2	HCRTR2	Homo sapiens (Human)	Orexin
CHEMBL3943469	CC(CN(CC1=CC=C(C=C1)C(=O)O)C(=O)C2=CC=C(C=C2)OC3=CC=CC=C3F)(F)F	Q92633	Lysophosphatidic acid receptor 1	LPAR1	Homo sapiens (Human)	Lysophospholipid
CHEMBL3943469	CC(CN(CC1=CC=C(C=C1)C(=O)O)C(=O)C2=CC=C(C=C2)OC3=CC=CC=C3F)(F)F	Q9H1C0	Lysophosphatidic acid receptor 5	LPAR5	Homo sapiens (Human)	Lysophospholipid
CHEMBL225622	C1CCC(CC1)NC(=O)C2=NN(C3=C2CCCC4=C3C=CC(=C4)Cl)C5=C(C=C(C=C5)Cl)Cl	P34972	Cannabinoid receptor 2	CNR2	Homo sapiens (Human)	Cannabinoid
CHEMBL3416041	C1CC1COC2=C(C=C(C=C2)Cl)C3CC3CN.Cl	P41595	5-hydroxytryptamine receptor 2B	HTR2B	Homo sapiens (Human)	5-Hydroxytryptamine
CHEMBL3416041	C1CC1COC2=C(C=C(C=C2)Cl)C3CC3CN.Cl	P28335	5-hydroxytryptamine receptor 2C	HTR2C	Homo sapiens (Human)	5-Hydroxytryptamine
CHEMBL3409110	C1CN(CC2C1(C3=C(O2)C=CC(=C3)O)CCCCC4=CC=CC=C4)CCC5=CC=C(C=C5)F	P35372	Mu-type opioid receptor	OPRM1	Homo sapiens (Human)	Opioid
CHEMBL3409110	C1CN(CC2C1(C3=C(O2)C=CC(=C3)O)CCCCC4=CC=CC=C4)CCC5=CC=C(C=C5)F	P41143	Delta-type opioid receptor	OPRD1	Homo sapiens (Human)	Opioid
CHEMBL3409110	C1CN(CC2C1(C3=C(O2)C=CC(=C3)O)CCCCC4=CC=CC=C4)CCC5=CC=C(C=C5)F	P41143	Delta-type opioid receptor	OPRD1	Homo sapiens (Human)	Opioid
CHEMBL3409110	C1CN(CC2C1(C3=C(O2)C=CC(=C3)O)CCCCC4=CC=CC=C4)CCC5=CC=C(C=C5)F	P41145	Kappa-type opioid receptor	OPRK1	Homo sapiens (Human)	Opioid
CHEMBL3409110	C1CN(CC2C1(C3=C(O2)C=CC(=C3)O)CCCCC4=CC=CC=C4)CCC5=CC=C(C=C5)F	P35372	Mu-type opioid receptor	OPRM1	Homo sapiens (Human)	Opioid
CHEMBL3667561	CSC1=CC=CC(=C1)NC(=O)C2CCCN2S(=O)(=O)C3=CC=C(C=C3)Br	O43614	Orexin receptor type 2	HCRTR2	Homo sapiens (Human)	Orexin
CHEMBL3667561	CSC1=CC=CC(=C1)NC(=O)C2CCCN2S(=O)(=O)C3=CC=C(C=C3)Br	O43613	Orexin receptor type 1	HCRTR1	Homo sapiens (Human)	Orexin
CHEMBL57589	CC(=O)OCCC1CCN(CC1)CCC(CN(C)C(=O)C2=CC=CC=C2)C3=CC(=C(C=C3)Cl)Cl	P21452	Substance-K receptor	TACR2	Homo sapiens (Human)	Tachykinin
CHEMBL60435	C1CC(NC1)CC(=O)N2CCN(CC2)CCCOC3=CC=C(C=C3)C(=O)C4CC4	P25021	Histamine H2 receptor	HRH2	Homo sapiens (Human)	Histamine
CHEMBL574416	C1=CC=C(C=C1)C2=NC(=O)C3=NN(C=C3N2)C4=CC=CC=C4	P0DMS8	Adenosine receptor A3	ADORA3	Homo sapiens (Human)	Adenosine
CHEMBL574416	C1=CC=C(C=C1)C2=NC(=O)C3=NN(C=C3N2)C4=CC=CC=C4	P0DMS8	Adenosine receptor A3	ADORA3	Homo sapiens (Human)	Adenosine
CHEMBL574416	C1=CC=C(C=C1)C2=NC(=O)C3=NN(C=C3N2)C4=CC=CC=C4	P29274	Adenosine receptor A2a	ADORA2A	Homo sapiens (Human)	Adenosine
CHEMBL343158	C1C(N=C(C2=CC=CC=C2N1)C3=CC=CC=C3F)CNC(=O)C4=CSC=C4	P32239	Gastrin/cholecystokinin type B receptor	CCKBR	Homo sapiens (Human)	Cholecystokinin
CHEMBL316073	C1CN(CCC1C2=CC=CC=C2)CC3CN(CC3C4=CC=CC=C4)C(=O)C5=CC=C(C=C5)Cl	P51681	C-C chemokine receptor type 5	CCR5	Homo sapiens (Human)	Chemokine
CHEMBL325198	CCCCCCCCC1=CC=C(C=C1)CCC(CCP(=O)(O)O)N	O95136	Sphingosine 1-phosphate receptor 2	S1PR2	Homo sapiens (Human)	Lysophospholipid
CHEMBL325198	CCCCCCCCC1=CC=C(C=C1)CCC(CCP(=O)(O)O)N	P21453	Sphingosine 1-phosphate receptor 1	S1PR1	Homo sapiens (Human)	Lysophospholipid
CHEMBL325198	CCCCCCCCC1=CC=C(C=C1)CCC(CCP(=O)(O)O)N	O95136	Sphingosine 1-phosphate receptor 2	S1PR2	Homo sapiens (Human)	Lysophospholipid
CHEMBL325198	CCCCCCCCC1=CC=C(C=C1)CCC(CCP(=O)(O)O)N	O95136	Sphingosine 1-phosphate receptor 2	S1PR2	Homo sapiens (Human)	Lysophospholipid
CHEMBL325198	CCCCCCCCC1=CC=C(C=C1)CCC(CCP(=O)(O)O)N	Q99500	Sphingosine 1-phosphate receptor 3	S1PR3	Homo sapiens (Human)	Lysophospholipid
CHEMBL58167	C1=CC=C(C=C1)CCNC(=O)C(CC2=CNC3=CC=CC=C32)NC(=O)OCCCCN	P28336	Neuromedin-B receptor	NMBR	Homo sapiens (Human)	Bombesin
CHEMBL3394753	COC1=C(C=C(C=C1)CCNCC(CN2CN(C3(C2=O)CCN(CC3)CC4CCCCCCC4)C5=CC=C(C=C5)F)O)OC	P35372	Mu-type opioid receptor	OPRM1	Homo sapiens (Human)	Opioid
CHEMBL3394753	COC1=C(C=C(C=C1)CCNCC(CN2CN(C3(C2=O)CCN(CC3)CC4CCCCCCC4)C5=CC=C(C=C5)F)O)OC	P41145	Kappa-type opioid receptor	OPRK1	Homo sapiens (Human)	Opioid
CHEMBL3394753	COC1=C(C=C(C=C1)CCNCC(CN2CN(C3(C2=O)CCN(CC3)CC4CCCCCCC4)C5=CC=C(C=C5)F)O)OC	P41146	Nociceptin receptor	OPRL1	Homo sapiens (Human)	Nociceptin
CHEMBL3402538	CCN1C(=NN=C1C(C)NS(=O)(=O)C2=CC=C(C=C2)Cl)C	P21453	Sphingosine 1-phosphate receptor 1	S1PR1	Homo sapiens (Human)	Lysophospholipid
CHEMBL605109	C1CN(CCC1(C2=CC=CC=C2)O)C(=O)C3=NN(C(=C3CC(=O)N)C4=CC=C(C=C4)Cl)C5=CC=CC=C5Cl	P21554	Cannabinoid receptor 1	CNR1	Homo sapiens (Human)	Cannabinoid
CHEMBL605109	C1CN(CCC1(C2=CC=CC=C2)O)C(=O)C3=NN(C(=C3CC(=O)N)C4=CC=C(C=C4)Cl)C5=CC=CC=C5Cl	P21554	Cannabinoid receptor 1	CNR1	Homo sapiens (Human)	Cannabinoid
CHEMBL605109	C1CN(CCC1(C2=CC=CC=C2)O)C(=O)C3=NN(C(=C3CC(=O)N)C4=CC=C(C=C4)Cl)C5=CC=CC=C5Cl	P21554	Cannabinoid receptor 1	CNR1	Homo sapiens (Human)	Cannabinoid
CHEMBL1437576	CC(=O)N1CCCC2=C1C=CC(=C2)S(=O)(=O)NC3=CC=C(C=C3)OC(F)(F)F	Q03431	Parathyroid hormone/parathyroid hormone-related peptide receptor	PTH1R	Homo sapiens (Human)	Parathyroid
CHEMBL3634421	CC1=C(OC=C1)C(=O)NC2=CC(=C(C=C2)N3C(=O)C4=C(C3=O)C(=CC=C4)F)F	Q14833	Metabotropic glutamate receptor 4	GRM4	Homo sapiens (Human)	Metabotropic glutamate
CHEMBL3634421	CC1=C(OC=C1)C(=O)NC2=CC(=C(C=C2)N3C(=O)C4=C(C3=O)C(=CC=C4)F)F	Q13255	Metabotropic glutamate receptor 1	GRM1	Homo sapiens (Human)	Metabotropic glutamate
CHEMBL1557624	CC(C)OC1=CC=C(C=C1)CNC(=O)CN2C3=C(C=CC(=C3)Cl)OC4=C(C2=O)C=CC=N4	P43220	Glucagon-like peptide 1 receptor	GLP1R	Homo sapiens (Human)	Glucagon
CHEMBL134294	CN(CCCCCCCCN(C)CCCCCCNCCCCC(=O)N1C2=CC=CC=C2C(=O)NC3=C1N=CC=C3)CCCCCCN	P08172	Muscarinic acetylcholine receptor M2	CHRM2	Homo sapiens (Human)	Acetylcholine
CHEMBL3613140	COC1=CC=C(C=C1)C2=C(C(=NC(=C2C#N)SCC3=COC(=N3)C4=CC=C(C=C4)Cl)N)C#N	P30542	Adenosine receptor A1	ADORA1	Homo sapiens (Human)	Adenosine
CHEMBL3113624	CC(C)(C)OC(=O)N1CCC(CC1)CCCCN2CCC3=C2C=CC(=C3)S(=O)(=O)C	Q8TDV5	Glucose-dependent insulinotropic receptor	GPR119	Homo sapiens (Human)	Lipid Amine
CHEMBL374468	CC(C)C(C(=O)O)NC(=O)C1CSSCC(C(=O)NC(C(=O)NC(C(=O)NC(C(=O)NC(C(=O)N1)CC2=CC=C(C=C2)O)CCCCN)CC3=CNC4=CC=CC=C43)CC5=CC=CC=C5)NC(=O)C(CC(=O)O)NC	Q9UKP6	Urotensin-2 receptor	UTS2R	Homo sapiens (Human)	Urotensin
CHEMBL3828329	CC1=C2C(=C(C=C1)C(C)OCC(CN3CCCC3(C)CC4=CC=CC=C4)O)C5C(C5O2)C(=O)O	P41180	Extracellular calcium-sensing receptor	CASR	Homo sapiens (Human)	Calcium-sensing
CHEMBL1762574	CC1=CC(=NC2=C(C(=NN12)N3CCNCC3)S(=O)(=O)C4=CC=CC=C4)C	P50406	5-hydroxytryptamine receptor 6	HTR6	Homo sapiens (Human)	5-Hydroxytryptamine
CHEMBL187888	CC1CNCC2N1C3=C(C2)C=CC(=C3)C#N	P41595	5-hydroxytryptamine receptor 2B	HTR2B	Homo sapiens (Human)	5-Hydroxytryptamine
CHEMBL187888	CC1CNCC2N1C3=C(C2)C=CC(=C3)C#N	P28335	5-hydroxytryptamine receptor 2C	HTR2C	Homo sapiens (Human)	5-Hydroxytryptamine
CHEMBL187888	CC1CNCC2N1C3=C(C2)C=CC(=C3)C#N	P28223	5-hydroxytryptamine receptor 2A	HTR2A	Homo sapiens (Human)	5-Hydroxytryptamine
CHEMBL187888	CC1CNCC2N1C3=C(C2)C=CC(=C3)C#N	P28335	5-hydroxytryptamine receptor 2C	HTR2C	Homo sapiens (Human)	5-Hydroxytryptamine
CHEMBL404176	CCC1=CN(C2=C1C=CC(=C2)Cl)C3=NC(=CS3)C(=O)[O-].[Na+]	P34995	Prostaglandin E2 receptor EP1 subtype	PTGER1	Homo sapiens (Human)	Prostaglandin
CHEMBL358948	CSC1=C(C(=N)N2C=CC=CC2=N1)S(=O)(=O)C3=CC4=CC=CC=C4C=C3	P50406	5-hydroxytryptamine receptor 6	HTR6	Homo sapiens (Human)	5-Hydroxytryptamine
CHEMBL358948	CSC1=C(C(=N)N2C=CC=CC2=N1)S(=O)(=O)C3=CC4=CC=CC=C4C=C3	P50406	5-hydroxytryptamine receptor 6	HTR6	Homo sapiens (Human)	5-Hydroxytryptamine
CHEMBL310681	CC(C1=CC=C(C=C1)O)C(C(=O)NC2C(=O)NCC(=O)NC(C(=O)NC(C(SSC2(C)C)(C)C)C(=O)O)CC3=CC=CC=C3)N	P41143	Delta-type opioid receptor	OPRD1	Homo sapiens (Human)	Opioid
CHEMBL80626	CC(C1=CC=C(C=C1)O)C(C(=O)NC2C(=O)NCC(=O)NC(C(=O)NC(C(SSC2(C)C)(C)C)C(=O)O)CC3=CC=CC=C3)N	P41143	Delta-type opioid receptor	OPRD1	Homo sapiens (Human)	Opioid
CHEMBL601208	C1CCC2=C(C1)C=C3C(=C(SC3=N2)C(=O)NC4=CC=C(C=C4)[N+](=O)[O-])N	P29274	Adenosine receptor A2a	ADORA2A	Homo sapiens (Human)	Adenosine
CHEMBL601208	C1CCC2=C(C1)C=C3C(=C(SC3=N2)C(=O)NC4=CC=C(C=C4)[N+](=O)[O-])N	P29274	Adenosine receptor A2a	ADORA2A	Homo sapiens (Human)	Adenosine
CHEMBL413205	CCCCC(C(=O)N)NC(=O)C1CCCN1C(=O)C2CCCN2C(=O)C(CC3=CC=CC=C3)NC(=O)C(CC4=CNC5=CC=CC=C54)NC(=O)C(C)NC(=O)C(CCCC(C(=NC6=CC7=C(C=C6)C8(C9=C(C=C(C=C9)O)OC1=C8C=CC(=C1)O)OC7=O)S)N)NC(=O)C1=CC=CC=C1	P21452	Substance-K receptor	TACR2	Homo sapiens (Human)	Tachykinin
CHEMBL3715244	C1CCN(CC1)CCOC2=CC=CC=C2C(=O)NC3=CC=CC=C3C(=O)NC4=CC=CC(=C4)C(F)(F)F	Q9HBX9	Relaxin receptor 1	RXFP1	Homo sapiens (Human)	Relaxin
CHEMBL3715244	C1CCN(CC1)CCOC2=CC=CC=C2C(=O)NC3=CC=CC=C3C(=O)NC4=CC=CC(=C4)C(F)(F)F	Q9HBX9	Relaxin receptor 1	RXFP1	Homo sapiens (Human)	Relaxin
CHEMBL2158345	CC1=C(C=C(C=C1)C(=O)OC2=COC(=CC2=O)CSC3=NC=CC=N3)[N+](=O)[O-]	P35414	Apelin receptor	APLNR	Homo sapiens (Human)	Apelin
CHEMBL2158345	CC1=C(C=C(C=C1)C(=O)OC2=COC(=CC2=O)CSC3=NC=CC=N3)[N+](=O)[O-]	P30556	Type-1 angiotensin II receptor	AGTR1	Homo sapiens (Human)	Angiotensin
CHEMBL3359280	CC(=O)OC1CC(C2(CCC3C(=O)OC(CC3(C2C1=O)C)C4=C(OC=C4)C5=CC=CC=C5F)C)C(=O)OC	P41145	Kappa-type opioid receptor	OPRK1	Homo sapiens (Human)	Opioid
CHEMBL3359280	CC(=O)OC1CC(C2(CCC3C(=O)OC(CC3(C2C1=O)C)C4=C(OC=C4)C5=CC=CC=C5F)C)C(=O)OC	P41145	Kappa-type opioid receptor	OPRK1	Homo sapiens (Human)	Opioid
CHEMBL300022	CCCCCCNC(=O)CN1CC(=O)N(C(C1=O)CC2=CC=C(C=C2)C3=CC(=C(C(=C3)OC)OC)OC)C	P23945	Follicle-stimulating hormone receptor	FSHR	Homo sapiens (Human)	Glycoprotein
CHEMBL300022	CCCCCCNC(=O)CN1CC(=O)N(C(C1=O)CC2=CC=C(C=C2)C3=CC(=C(C(=C3)OC)OC)OC)C	P23945	Follicle-stimulating hormone receptor	FSHR	Homo sapiens (Human)	Glycoprotein
CHEMBL2314316	COC1=CC=C(C=C1)OC2=C(C=NN(C2=O)CC3=CC=C(C=C3)Cl)Cl	P48145	Neuropeptides B/W receptor type 1	NPBWR1	Homo sapiens (Human)	Neuropeptide W/B
CHEMBL597009	CN(C)C1CCN(C1)C2=CC3=C(NN=C3C=C2)S(=O)(=O)C4=CC=CC5=CC=CC=C54	P41595	5-hydroxytryptamine receptor 2B	HTR2B	Homo sapiens (Human)	5-Hydroxytryptamine
CHEMBL597009	CN(C)C1CCN(C1)C2=CC3=C(NN=C3C=C2)S(=O)(=O)C4=CC=CC5=CC=CC=C54	P50406	5-hydroxytryptamine receptor 6	HTR6	Homo sapiens (Human)	5-Hydroxytryptamine
CHEMBL597009	CN(C)C1CCN(C1)C2=CC3=C(NN=C3C=C2)S(=O)(=O)C4=CC=CC5=CC=CC=C54	P50406	5-hydroxytryptamine receptor 6	HTR6	Homo sapiens (Human)	5-Hydroxytryptamine
CHEMBL597009	CN(C)C1CCN(C1)C2=CC3=C(NN=C3C=C2)S(=O)(=O)C4=CC=CC5=CC=CC=C54	P50406	5-hydroxytryptamine receptor 6	HTR6	Homo sapiens (Human)	5-Hydroxytryptamine
CHEMBL458002	CC1=C(C=C(C=C1)CN2C(=O)C(=C(C=N2)N3CCNCC3)Cl)NC(=O)C4=CC=C(C=C4)C5=CC=CC=C5	P28335	5-hydroxytryptamine receptor 2C	HTR2C	Homo sapiens (Human)	5-Hydroxytryptamine
CHEMBL458002	CC1=C(C=C(C=C1)CN2C(=O)C(=C(C=N2)N3CCNCC3)Cl)NC(=O)C4=CC=C(C=C4)C5=CC=CC=C5	P50406	5-hydroxytryptamine receptor 6	HTR6	Homo sapiens (Human)	5-Hydroxytryptamine
CHEMBL458002	CC1=C(C=C(C=C1)CN2C(=O)C(=C(C=N2)N3CCNCC3)Cl)NC(=O)C4=CC=C(C=C4)C5=CC=CC=C5	P14416	D(2) dopamine receptor	DRD2	Homo sapiens (Human)	Dopamine
CHEMBL458002	CC1=C(C=C(C=C1)CN2C(=O)C(=C(C=N2)N3CCNCC3)Cl)NC(=O)C4=CC=C(C=C4)C5=CC=CC=C5	Q96LB2	Mas-related G-protein coupled receptor member X1	MRGPRX1	Homo sapiens (Human)	Orphan
CHEMBL458002	CC1=C(C=C(C=C1)CN2C(=O)C(=C(C=N2)N3CCNCC3)Cl)NC(=O)C4=CC=C(C=C4)C5=CC=CC=C5	P35462	D(3) dopamine receptor	DRD3	Homo sapiens (Human)	Dopamine
CHEMBL458002	CC1=C(C=C(C=C1)CN2C(=O)C(=C(C=N2)N3CCNCC3)Cl)NC(=O)C4=CC=C(C=C4)C5=CC=CC=C5	P28223	5-hydroxytryptamine receptor 2A	HTR2A	Homo sapiens (Human)	5-Hydroxytryptamine
CHEMBL458002	CC1=C(C=C(C=C1)CN2C(=O)C(=C(C=N2)N3CCNCC3)Cl)NC(=O)C4=CC=C(C=C4)C5=CC=CC=C5	P35368	Alpha-1B adrenergic receptor	ADRA1B	Homo sapiens (Human)	AdrenalineAlpha
CHEMBL458002	CC1=C(C=C(C=C1)CN2C(=O)C(=C(C=N2)N3CCNCC3)Cl)NC(=O)C4=CC=C(C=C4)C5=CC=CC=C5	P41595	5-hydroxytryptamine receptor 2B	HTR2B	Homo sapiens (Human)	5-Hydroxytryptamine
CHEMBL458002	CC1=C(C=C(C=C1)CN2C(=O)C(=C(C=N2)N3CCNCC3)Cl)NC(=O)C4=CC=C(C=C4)C5=CC=CC=C5	P07550	Beta-2 adrenergic receptor	ADRB2	Homo sapiens (Human)	AdrenalineBeta
CHEMBL49950	CC(CCN1C(=O)CC2(CCCC2)CC1=O)(CN3CCN(CC3)C4=NC=CC=N4)O	P08908	5-hydroxytryptamine receptor 1A	HTR1A	Homo sapiens (Human)	5-Hydroxytryptamine
CHEMBL3981053	C1CC(C2=C(C1)C=CC=N2)N(CCCCN)CC3=NC=CC4=C3N(C5=CC=CC=C45)CC(=O)N	P61073	C-X-C chemokine receptor type 4	CXCR4	Homo sapiens (Human)	Chemokine
CHEMBL2170801	C1CCC(C1)C(C2CCCC2)NC3=NC(=NC4=C3N=CN4C5C6CC6C(C5O)O)Cl	P29274	Adenosine receptor A2a	ADORA2A	Homo sapiens (Human)	Adenosine
CHEMBL2170801	C1CCC(C1)C(C2CCCC2)NC3=NC(=NC4=C3N=CN4C5C6CC6C(C5O)O)Cl	P0DMS8	Adenosine receptor A3	ADORA3	Homo sapiens (Human)	Adenosine
CHEMBL2170801	C1CCC(C1)C(C2CCCC2)NC3=NC(=NC4=C3N=CN4C5C6CC6C(C5O)O)Cl	P30542	Adenosine receptor A1	ADORA1	Homo sapiens (Human)	Adenosine
CHEMBL2089347	C1C2C1C(C(C2N3C=NC4=C3N=C(N=C4NCCC5=CC=CC=C5)C#CC6=CC=CC=C6Cl)O)O	P29274	Adenosine receptor A2a	ADORA2A	Homo sapiens (Human)	Adenosine
CHEMBL2089347	C1C2C1C(C(C2N3C=NC4=C3N=C(N=C4NCCC5=CC=CC=C5)C#CC6=CC=CC=C6Cl)O)O	P0DMS8	Adenosine receptor A3	ADORA3	Homo sapiens (Human)	Adenosine
CHEMBL2089347	C1C2C1C(C(C2N3C=NC4=C3N=C(N=C4NCCC5=CC=CC=C5)C#CC6=CC=CC=C6Cl)O)O	P0DMS8	Adenosine receptor A3	ADORA3	Homo sapiens (Human)	Adenosine
CHEMBL2089347	C1C2C1C(C(C2N3C=NC4=C3N=C(N=C4NCCC5=CC=CC=C5)C#CC6=CC=CC=C6Cl)O)O	P30542	Adenosine receptor A1	ADORA1	Homo sapiens (Human)	Adenosine
CHEMBL3105203	C1CN(C2(N1C(=O)C3=CC=CC=C32)C4=CC=CC=C4)C(=O)C5=CC=C(C=C5)SC(F)(F)F	P08912	Muscarinic acetylcholine receptor M5	CHRM5	Homo sapiens (Human)	Acetylcholine
CHEMBL3105203	C1CN(C2(N1C(=O)C3=CC=CC=C32)C4=CC=CC=C4)C(=O)C5=CC=C(C=C5)SC(F)(F)F	P08912	Muscarinic acetylcholine receptor M5	CHRM5	Homo sapiens (Human)	Acetylcholine
CHEMBL3105203	C1CN(C2(N1C(=O)C3=CC=CC=C32)C4=CC=CC=C4)C(=O)C5=CC=C(C=C5)SC(F)(F)F	P08912	Muscarinic acetylcholine receptor M5	CHRM5	Homo sapiens (Human)	Acetylcholine
CHEMBL3329446	CN1CCCC1CC2=CNC3=C2C=C(C=C3)OC4CCCCC4	P50406	5-hydroxytryptamine receptor 6	HTR6	Homo sapiens (Human)	5-Hydroxytryptamine
CHEMBL1734241	C1CN(CCN1CC(=O)NC2=C(C=CS2)C(=O)N)S(=O)(=O)C3=CC=CC=C3C(F)(F)F	Q03431	Parathyroid hormone/parathyroid hormone-related peptide receptor	PTH1R	Homo sapiens (Human)	Parathyroid
CHEMBL1734241	C1CN(CCN1CC(=O)NC2=C(C=CS2)C(=O)N)S(=O)(=O)C3=CC=CC=C3C(F)(F)F	P43220	Glucagon-like peptide 1 receptor	GLP1R	Homo sapiens (Human)	Glucagon
CHEMBL3715600	COC1=CC=C(C=C1)C2=NC(=CS2)COC3=C4C=C(OC4=CC(=C3)OC)C5=CN6C(=N5)SC(=N6)OC	Q96RI0	Proteinase-activated receptor 4	F2RL3	Homo sapiens (Human)	Proteinase-activated receptor
CHEMBL3715600	COC1=CC=C(C=C1)C2=NC(=CS2)COC3=C4C=C(OC4=CC(=C3)OC)C5=CN6C(=N5)SC(=N6)OC	Q96RI0	Proteinase-activated receptor 4	F2RL3	Homo sapiens (Human)	Proteinase-activated receptor
CHEMBL1800663	CN(CCC1=CC=CC=N1)CC2=C(SC3=C2C(=O)N(C(=O)N3CC4=C(C=CC=C4F)F)C5=CC=CC=C5)C6=CC=C(C=C6)NC(=O)NOC	P30968	Gonadotropin-releasing hormone receptor	GNRHR	Homo sapiens (Human)	Gonadotrophin
CHEMBL562537	CCOC(=O)C1=CN2C=C(C=CC2=N1)NC(=O)C3=CC=C(C=C3)C4=CC=C(C=C4)C(F)(F)F	Q99705	Melanin-concentrating hormone receptor 1	MCHR1	Homo sapiens (Human)	Melanin-conc
CHEMBL102611	COC1=NC(=C(C=C1)C(CC2=CC=CC=C2)NCC(C3=CC(=C(C=C3)O)NS(=O)(=O)C)O)OC	P13945	Beta-3 adrenergic receptor	ADRB3	Homo sapiens (Human)	AdrenalineBeta
CHEMBL102611	COC1=NC(=C(C=C1)C(CC2=CC=CC=C2)NCC(C3=CC(=C(C=C3)O)NS(=O)(=O)C)O)OC	P13945	Beta-3 adrenergic receptor	ADRB3	Homo sapiens (Human)	AdrenalineBeta
CHEMBL2113609	CC1(C(C(OC1N2C=NC3=C2N=CN=C3NC4CCCCC4)CO)O)O	P29274	Adenosine receptor A2a	ADORA2A	Homo sapiens (Human)	Adenosine
CHEMBL2113609	CC1(C(C(OC1N2C=NC3=C2N=CN=C3NC4CCCCC4)CO)O)O	P0DMS8	Adenosine receptor A3	ADORA3	Homo sapiens (Human)	Adenosine
CHEMBL2016700	CC1=NC(=NC2=C1C=C(C=C2)NC(=O)COC3=CC=C(C=C3)Cl)N4CCN(CC4)CC(C)(C)C	Q99705	Melanin-concentrating hormone receptor 1	MCHR1	Homo sapiens (Human)	Melanin-conc
CHEMBL2016700	CC1=NC(=NC2=C1C=C(C=C2)NC(=O)COC3=CC=C(C=C3)Cl)N4CCN(CC4)CC(C)(C)C	Q99705	Melanin-concentrating hormone receptor 1	MCHR1	Homo sapiens (Human)	Melanin-conc
CHEMBL356764	C1CN(CCC1(C2=CC=C(C=C2)Cl)O)CCCC(C#N)C3=CC=CC=C3Cl	P32246	C-C chemokine receptor type 1	CCR1	Homo sapiens (Human)	Chemokine
CHEMBL1085560	CC1CCCN1CCC2=CC3=C(C=C2)N=C(C=C3)C4=C(N=C(C(=C4)C#N)C)C	Q9Y5N1	Histamine H3 receptor	HRH3	Homo sapiens (Human)	Histamine
CHEMBL3827623	CCCN1C2=C(C(=O)N(C1=O)CCC)N3CCCN(C3=N2)C4=CC=C(C=C4)OCCN5CCCC5	P0DMS8	Adenosine receptor A3	ADORA3	Homo sapiens (Human)	Adenosine
CHEMBL3827623	CCCN1C2=C(C(=O)N(C1=O)CCC)N3CCCN(C3=N2)C4=CC=C(C=C4)OCCN5CCCC5	P29274	Adenosine receptor A2a	ADORA2A	Homo sapiens (Human)	Adenosine
CHEMBL3827623	CCCN1C2=C(C(=O)N(C1=O)CCC)N3CCCN(C3=N2)C4=CC=C(C=C4)OCCN5CCCC5	P30542	Adenosine receptor A1	ADORA1	Homo sapiens (Human)	Adenosine
CHEMBL3827623	CCCN1C2=C(C(=O)N(C1=O)CCC)N3CCCN(C3=N2)C4=CC=C(C=C4)OCCN5CCCC5	P0DMS8	Adenosine receptor A3	ADORA3	Homo sapiens (Human)	Adenosine
CHEMBL3827623	CCCN1C2=C(C(=O)N(C1=O)CCC)N3CCCN(C3=N2)C4=CC=C(C=C4)OCCN5CCCC5	P29275	Adenosine receptor A2b	ADORA2B	Homo sapiens (Human)	Adenosine
CHEMBL3827623	CCCN1C2=C(C(=O)N(C1=O)CCC)N3CCCN(C3=N2)C4=CC=C(C=C4)OCCN5CCCC5	P29274	Adenosine receptor A2a	ADORA2A	Homo sapiens (Human)	Adenosine
CHEMBL3827623	CCCN1C2=C(C(=O)N(C1=O)CCC)N3CCCN(C3=N2)C4=CC=C(C=C4)OCCN5CCCC5	P29275	Adenosine receptor A2b	ADORA2B	Homo sapiens (Human)	Adenosine
CHEMBL3827623	CCCN1C2=C(C(=O)N(C1=O)CCC)N3CCCN(C3=N2)C4=CC=C(C=C4)OCCN5CCCC5	P30542	Adenosine receptor A1	ADORA1	Homo sapiens (Human)	Adenosine
CHEMBL363712	C1=CC=C2C=C(C=CC2=C1)C3=NN=C(N3CCCCCN)SCCC4=CNC5=CC=CC=C54	P35346	Somatostatin receptor type 5	SSTR5	Homo sapiens (Human)	Somatostatin
CHEMBL363712	C1=CC=C2C=C(C=CC2=C1)C3=NN=C(N3CCCCCN)SCCC4=CNC5=CC=CC=C54	P30874	Somatostatin receptor type 2	SSTR2	Homo sapiens (Human)	Somatostatin
CHEMBL3915356	C1=CC(=CC=C1C(C2=CC=C(C=C2)Cl)C3=CC4=C(C=C3)NC(=O)C=C4NCC5=CC(=CN=C5)C(F)(F)F)Cl	P34972	Cannabinoid receptor 2	CNR2	Homo sapiens (Human)	Cannabinoid
CHEMBL3915356	C1=CC(=CC=C1C(C2=CC=C(C=C2)Cl)C3=CC4=C(C=C3)NC(=O)C=C4NCC5=CC(=CN=C5)C(F)(F)F)Cl	P21554	Cannabinoid receptor 1	CNR1	Homo sapiens (Human)	Cannabinoid
CHEMBL1688475	CC1=C(C(=CC=C1)C)C2=CC(=CC=C2)COC3=CC(=C(C=C3)CCC(=O)O)OC	O14842	Free fatty acid receptor 1	FFAR1	Homo sapiens (Human)	Free fatty acid
CHEMBL1524350	CC1=CC=C(C=C1)CN2C3=CC=CC=C3C(=O)N(C2=O)CCCC(=O)NCC4=CC=CC=C4OC	Q9HBX9	Relaxin receptor 1	RXFP1	Homo sapiens (Human)	Relaxin
CHEMBL382194	C1=CC(=CC(=C1)I)CNC2=NC=NC3=C2N=CN3C4C(C(C(O4)CO)NC(=O)N)O	P0DMS8	Adenosine receptor A3	ADORA3	Homo sapiens (Human)	Adenosine
CHEMBL382194	C1=CC(=CC(=C1)I)CNC2=NC=NC3=C2N=CN3C4C(C(C(O4)CO)NC(=O)N)O	P0DMS8	Adenosine receptor A3	ADORA3	Homo sapiens (Human)	Adenosine
CHEMBL382194	C1=CC(=CC(=C1)I)CNC2=NC=NC3=C2N=CN3C4C(C(C(O4)CO)NC(=O)N)O	P0DMS8	Adenosine receptor A3	ADORA3	Homo sapiens (Human)	Adenosine
CHEMBL458002	CC1=C(C=C(C=C1)CN2C(=O)C(=C(C=N2)N3CCNCC3)Cl)NC(=O)C4=CC=C(C=C4)C5=CC=CC=C5	P28222	5-hydroxytryptamine receptor 1B	HTR1B	Homo sapiens (Human)	5-Hydroxytryptamine
CHEMBL458002	CC1=C(C=C(C=C1)CN2C(=O)C(=C(C=N2)N3CCNCC3)Cl)NC(=O)C4=CC=C(C=C4)C5=CC=CC=C5	P28221	5-hydroxytryptamine receptor 1D	HTR1D	Homo sapiens (Human)	5-Hydroxytryptamine
CHEMBL184736	COC1=C(C=C(C=C1)Br)CCC2=C(C=CC=C2F)C3=NC=CN3	P32245	Melanocortin receptor 4	MC4R	Homo sapiens (Human)	Melanocortin
CHEMBL352181	C1CCN(C1)CCC2=CNC3=C2C=C(C=C3)C4=CCN(CC4)NC(=S)C5=CC=CC=C5	P28222	5-hydroxytryptamine receptor 1B	HTR1B	Homo sapiens (Human)	5-Hydroxytryptamine
CHEMBL352181	C1CCN(C1)CCC2=CNC3=C2C=C(C=C3)C4=CCN(CC4)NC(=S)C5=CC=CC=C5	P28221	5-hydroxytryptamine receptor 1D	HTR1D	Homo sapiens (Human)	5-Hydroxytryptamine
CHEMBL181062	CCCN1C2=C(C(=O)N(C1=O)CCC)NC(=N2)C3=CC=C(C=C3)OCC4=NOC(=N4)C5=CC=C(C=C5)Cl	P29275	Adenosine receptor A2b	ADORA2B	Homo sapiens (Human)	Adenosine
CHEMBL457024	CCCN(CCN1CCN(CC1)C2=CC=CC=C2)C3CCC4=C(C3)C=CC=C4O	P14416	D(2) dopamine receptor	DRD2	Homo sapiens (Human)	Dopamine
CHEMBL457024	CCCN(CCN1CCN(CC1)C2=CC=CC=C2)C3CCC4=C(C3)C=CC=C4O	P35462	D(3) dopamine receptor	DRD3	Homo sapiens (Human)	Dopamine
CHEMBL540094	CCOC(=O)C1=CN=C2C(=C1NC3CCCCC3)C=NN2CC(COC4=CC=CC=C4)Cl.Cl	P29274	Adenosine receptor A2a	ADORA2A	Homo sapiens (Human)	Adenosine
CHEMBL2018387	CCCC(C(CNCC1=C(C=C(C=C1)C)C)NC(=O)CNC(=O)C2=C(C=CC(=C2)C(F)(F)F)NC(=O)NC(C)C)O	P41597	C-C chemokine receptor type 2	CCR2	Homo sapiens (Human)	Chemokine
CHEMBL2018387	CCCC(C(CNCC1=C(C=C(C=C1)C)C)NC(=O)CNC(=O)C2=C(C=CC(=C2)C(F)(F)F)NC(=O)NC(C)C)O	P41597	C-C chemokine receptor type 2	CCR2	Homo sapiens (Human)	Chemokine
CHEMBL2018387	CCCC(C(CNCC1=C(C=C(C=C1)C)C)NC(=O)CNC(=O)C2=C(C=CC(=C2)C(F)(F)F)NC(=O)NC(C)C)O	P41597	C-C chemokine receptor type 2	CCR2	Homo sapiens (Human)	Chemokine
CHEMBL2018387	CCCC(C(CNCC1=C(C=C(C=C1)C)C)NC(=O)CNC(=O)C2=C(C=CC(=C2)C(F)(F)F)NC(=O)NC(C)C)O	P41597	C-C chemokine receptor type 2	CCR2	Homo sapiens (Human)	Chemokine
CHEMBL1088284	C1=CC(=CC(=C1)F)C2=NC(=NC=C2CC(=O)O)C(C3=CC=C(C=C3)F)C4=CC=C(C=C4)F	Q9Y5Y4	Prostaglandin D2 receptor 2	PTGDR2	Homo sapiens (Human)	Prostaglandin
CHEMBL1088284	C1=CC(=CC(=C1)F)C2=NC(=NC=C2CC(=O)O)C(C3=CC=C(C=C3)F)C4=CC=C(C=C4)F	Q9Y5Y4	Prostaglandin D2 receptor 2	PTGDR2	Homo sapiens (Human)	Prostaglandin
CHEMBL1088284	C1=CC(=CC(=C1)F)C2=NC(=NC=C2CC(=O)O)C(C3=CC=C(C=C3)F)C4=CC=C(C=C4)F	Q9Y5Y4	Prostaglandin D2 receptor 2	PTGDR2	Homo sapiens (Human)	Prostaglandin
CHEMBL1088284	C1=CC(=CC(=C1)F)C2=NC(=NC=C2CC(=O)O)C(C3=CC=C(C=C3)F)C4=CC=C(C=C4)F	Q13258	Prostaglandin D2 receptor	PTGDR	Homo sapiens (Human)	Prostaglandin
CHEMBL1090526	CC(C1=C(CC2=C1C=CC(=C2)F)CCN(C)C)C3=NC=CN=C3OC	P25021	Histamine H2 receptor	HRH2	Homo sapiens (Human)	Histamine
CHEMBL1090526	CC(C1=C(CC2=C1C=CC(=C2)F)CCN(C)C)C3=NC=CN=C3OC	P35367	Histamine H1 receptor	HRH1	Homo sapiens (Human)	Histamine
CHEMBL1090526	CC(C1=C(CC2=C1C=CC(=C2)F)CCN(C)C)C3=NC=CN=C3OC	P35367	Histamine H1 receptor	HRH1	Homo sapiens (Human)	Histamine
CHEMBL1090526	CC(C1=C(CC2=C1C=CC(=C2)F)CCN(C)C)C3=NC=CN=C3OC	P11229	Muscarinic acetylcholine receptor M1	CHRM1	Homo sapiens (Human)	Acetylcholine
CHEMBL408242	CC1=C(C=C(C2=CC=CC=C12)C(=O)N(C)CC(CCN3CCC(CC3)C4=CC=CC=C4S(=O)C)C5=CC(=C(C=C5)Cl)Cl)C#N	P25103	Substance-P receptor	TACR1	Homo sapiens (Human)	Tachykinin
CHEMBL88548	CC1=C(N(N=C1C(=O)NNC)C2=C(C=C(C=C2)Cl)Cl)C3=CC=C(C=C3)Cl	P34972	Cannabinoid receptor 2	CNR2	Homo sapiens (Human)	Cannabinoid
CHEMBL2337104	CC1=CC(=CC2=C1C(=O)NC3C2CNC3)C4CC4.Cl	P28223	5-hydroxytryptamine receptor 2A	HTR2A	Homo sapiens (Human)	5-Hydroxytryptamine
CHEMBL2337104	CC1=CC(=CC2=C1C(=O)NC3C2CNC3)C4CC4.Cl	P28335	5-hydroxytryptamine receptor 2C	HTR2C	Homo sapiens (Human)	5-Hydroxytryptamine
CHEMBL2337104	CC1=CC(=CC2=C1C(=O)NC3C2CNC3)C4CC4.Cl	P28223	5-hydroxytryptamine receptor 2A	HTR2A	Homo sapiens (Human)	5-Hydroxytryptamine
CHEMBL2337104	CC1=CC(=CC2=C1C(=O)NC3C2CNC3)C4CC4.Cl	P28335	5-hydroxytryptamine receptor 2C	HTR2C	Homo sapiens (Human)	5-Hydroxytryptamine
CHEMBL566389	CC(C1=CC=CC=C1)N2CCN(CC2)C3=CC=CC4=C3C(=O)N(C4=O)C(C)C5=CC(=C(C=C5)OC)OC	Q9UKP6	Urotensin-2 receptor	UTS2R	Homo sapiens (Human)	Urotensin
CHEMBL235154	C1C2=C(CN1CCC3=CC=CC=C3)C=C(C=C2)OC4=NC=C(C=C4)C(=O)N	P41143	Delta-type opioid receptor	OPRD1	Homo sapiens (Human)	Opioid
CHEMBL235154	C1C2=C(CN1CCC3=CC=CC=C3)C=C(C=C2)OC4=NC=C(C=C4)C(=O)N	P35372	Mu-type opioid receptor	OPRM1	Homo sapiens (Human)	Opioid
CHEMBL235154	C1C2=C(CN1CCC3=CC=CC=C3)C=C(C=C2)OC4=NC=C(C=C4)C(=O)N	P41145	Kappa-type opioid receptor	OPRK1	Homo sapiens (Human)	Opioid
CHEMBL595235	C1CC1C(C2=CC(=NC=C2)Cl)C(=O)NC3=NC=C(S3)F	O15552	Free fatty acid receptor 2	FFAR2	Homo sapiens (Human)	Free fatty acid
CHEMBL595235	C1CC1C(C2=CC(=NC=C2)Cl)C(=O)NC3=NC=C(S3)F	O15552	Free fatty acid receptor 2	FFAR2	Homo sapiens (Human)	Free fatty acid
CHEMBL3265169	CCN(CC)CCN(CCNCCC1=C2C(=C(C=C1)O)NC(=O)S2)C(=O)CCOCCC3=CC(=CC=C3)F	P07550	Beta-2 adrenergic receptor	ADRB2	Homo sapiens (Human)	AdrenalineBeta
CHEMBL3265169	CCN(CC)CCN(CCNCCC1=C2C(=C(C=C1)O)NC(=O)S2)C(=O)CCOCCC3=CC(=CC=C3)F	P07550	Beta-2 adrenergic receptor	ADRB2	Homo sapiens (Human)	AdrenalineBeta
CHEMBL3322638	CCOC(=O)N1CCN(CC1)C(=O)C(CCC(=O)O)NC(=O)C2=CC(=NC(=N2)C3=CC=CC=C3)NC(C)COC	Q9H244	P2Y purinoceptor 12	P2RY12	Homo sapiens (Human)	P2Y
CHEMBL2337104	CC1=CC(=CC2=C1C(=O)NC3C2CNC3)C4CC4.Cl	P28335	5-hydroxytryptamine receptor 2C	HTR2C	Homo sapiens (Human)	5-Hydroxytryptamine
CHEMBL2337104	CC1=CC(=CC2=C1C(=O)NC3C2CNC3)C4CC4.Cl	P41595	5-hydroxytryptamine receptor 2B	HTR2B	Homo sapiens (Human)	5-Hydroxytryptamine
CHEMBL2337104	CC1=CC(=CC2=C1C(=O)NC3C2CNC3)C4CC4.Cl	P41595	5-hydroxytryptamine receptor 2B	HTR2B	Homo sapiens (Human)	5-Hydroxytryptamine
CHEMBL199111	CNS(=O)(=O)C1=CC2=C(C=C1)OC(CC2)C(=O)N(C)C(CN3CCC(C3)O)C4=CC=CC=C4	P41145	Kappa-type opioid receptor	OPRK1	Homo sapiens (Human)	Opioid
CHEMBL199111	CNS(=O)(=O)C1=CC2=C(C=C1)OC(CC2)C(=O)N(C)C(CN3CCC(C3)O)C4=CC=CC=C4	P35372	Mu-type opioid receptor	OPRM1	Homo sapiens (Human)	Opioid
CHEMBL540930	C1CN(CCC1CC(=O)NC(C2=CC=C(C=C2)F)C3=CNC(=O)C(=C3)Cl)CC4=CN(C=C4)C5=CC=C(C=C5)C(F)(F)F	Q969V1	Melanin-concentrating hormone receptor 2	MCHR2	Homo sapiens (Human)	Melanin-conc
CHEMBL540930	C1CN(CCC1CC(=O)NC(C2=CC=C(C=C2)F)C3=CNC(=O)C(=C3)Cl)CC4=CN(C=C4)C5=CC=C(C=C5)C(F)(F)F	Q99705	Melanin-concentrating hormone receptor 1	MCHR1	Homo sapiens (Human)	Melanin-conc
CHEMBL540930	C1CN(CCC1CC(=O)NC(C2=CC=C(C=C2)F)C3=CNC(=O)C(=C3)Cl)CC4=CN(C=C4)C5=CC=C(C=C5)C(F)(F)F	Q99705	Melanin-concentrating hormone receptor 1	MCHR1	Homo sapiens (Human)	Melanin-conc
CHEMBL169322	CC(C)CN1CCOC2C1CCC3=CC4=C(C=C23)OCC4	P14416	D(2) dopamine receptor	DRD2	Homo sapiens (Human)	Dopamine
CHEMBL382310	C1CC(C(C2C1CN3CCC4=C(C3C2)NC5=CC=CC=C45)C(=O)O)O	P18825	Alpha-2C adrenergic receptor	ADRA2C	Homo sapiens (Human)	AdrenalineAlpha
CHEMBL140142	CN1CCC=C(C1)C2=NSN=C2OCCOCCOCCOCCOCCOC3=NSN=C3C4=CCCN(C4)C	P11229	Muscarinic acetylcholine receptor M1	CHRM1	Homo sapiens (Human)	Acetylcholine
CHEMBL140142	CN1CCC=C(C1)C2=NSN=C2OCCOCCOCCOCCOCCOC3=NSN=C3C4=CCCN(C4)C	P11229	Muscarinic acetylcholine receptor M1	CHRM1	Homo sapiens (Human)	Acetylcholine
CHEMBL2057501	CC1=NC(=C(S1)S(=O)(=O)N2CC(C2)C(=O)N3CCN(CC3)C4=CC=NC=C4)C(F)(F)F	P11229	Muscarinic acetylcholine receptor M1	CHRM1	Homo sapiens (Human)	Acetylcholine
CHEMBL2057501	CC1=NC(=C(S1)S(=O)(=O)N2CC(C2)C(=O)N3CCN(CC3)C4=CC=NC=C4)C(F)(F)F	P11229	Muscarinic acetylcholine receptor M1	CHRM1	Homo sapiens (Human)	Acetylcholine
CHEMBL2057501	CC1=NC(=C(S1)S(=O)(=O)N2CC(C2)C(=O)N3CCN(CC3)C4=CC=NC=C4)C(F)(F)F	P11229	Muscarinic acetylcholine receptor M1	CHRM1	Homo sapiens (Human)	Acetylcholine
CHEMBL132055	CCCCN(CC)C(=O)C1=C(N=C(S1)NC2=C(C=C(C=C2Cl)Cl)Cl)C	P34998	Corticotropin-releasing factor receptor 1	CRHR1	Homo sapiens (Human)	Corticotropin
CHEMBL2381177	CC1CN(CCN1C2=CC(=CC=C2)O)CC(C(C)C)NC(=O)C3=CC(=C(C=C3)OC4=CC=CC(=C4)C)O	P41143	Delta-type opioid receptor	OPRD1	Homo sapiens (Human)	Opioid
CHEMBL2381177	CC1CN(CCN1C2=CC(=CC=C2)O)CC(C(C)C)NC(=O)C3=CC(=C(C=C3)OC4=CC=CC(=C4)C)O	P35372	Mu-type opioid receptor	OPRM1	Homo sapiens (Human)	Opioid
CHEMBL382194	C1=CC(=CC(=C1)I)CNC2=NC=NC3=C2N=CN3C4C(C(C(O4)CO)NC(=O)N)O	P0DMS8	Adenosine receptor A3	ADORA3	Homo sapiens (Human)	Adenosine
CHEMBL382194	C1=CC(=CC(=C1)I)CNC2=NC=NC3=C2N=CN3C4C(C(C(O4)CO)NC(=O)N)O	P29274	Adenosine receptor A2a	ADORA2A	Homo sapiens (Human)	Adenosine
CHEMBL382194	C1=CC(=CC(=C1)I)CNC2=NC=NC3=C2N=CN3C4C(C(C(O4)CO)NC(=O)N)O	P0DMS8	Adenosine receptor A3	ADORA3	Homo sapiens (Human)	Adenosine
CHEMBL382194	C1=CC(=CC(=C1)I)CNC2=NC=NC3=C2N=CN3C4C(C(C(O4)CO)NC(=O)N)O	P0DMS8	Adenosine receptor A3	ADORA3	Homo sapiens (Human)	Adenosine
CHEMBL382194	C1=CC(=CC(=C1)I)CNC2=NC=NC3=C2N=CN3C4C(C(C(O4)CO)NC(=O)N)O	P30542	Adenosine receptor A1	ADORA1	Homo sapiens (Human)	Adenosine
CHEMBL180742	CC1=CC=CC(=C1OCC2=C(C=CC=C2Cl)Cl)C=CC(C3=CC=CC=C3C=CC(=O)O)O	P35408	Prostaglandin E2 receptor EP4 subtype	PTGER4	Homo sapiens (Human)	Prostaglandin
CHEMBL180742	CC1=CC=CC(=C1OCC2=C(C=CC=C2Cl)Cl)C=CC(C3=CC=CC=C3C=CC(=O)O)O	P43116	Prostaglandin E2 receptor EP2 subtype	PTGER2	Homo sapiens (Human)	Prostaglandin
CHEMBL180742	CC1=CC=CC(=C1OCC2=C(C=CC=C2Cl)Cl)C=CC(C3=CC=CC=C3C=CC(=O)O)O	P34995	Prostaglandin E2 receptor EP1 subtype	PTGER1	Homo sapiens (Human)	Prostaglandin
CHEMBL180742	CC1=CC=CC(=C1OCC2=C(C=CC=C2Cl)Cl)C=CC(C3=CC=CC=C3C=CC(=O)O)O	P43115	Prostaglandin E2 receptor EP3 subtype	PTGER3	Homo sapiens (Human)	Prostaglandin
CHEMBL75065	C1CN(CCC1C(C2=CC=C(C=C2)F)O)CCC3=CC(=CC=C3)I	P28223	5-hydroxytryptamine receptor 2A	HTR2A	Homo sapiens (Human)	5-Hydroxytryptamine
CHEMBL344342	C1CCN(C(C1)CN2CCC=CC2)C(=O)CC3=CC(=C(C=C3)Cl)Cl	P41145	Kappa-type opioid receptor	OPRK1	Homo sapiens (Human)	Opioid
CHEMBL493781	C1CC1C(=O)N(C2CCN(CC2)C3=NC=CC(=C3)N)C4=CC=CC=N4	P41143	Delta-type opioid receptor	OPRD1	Homo sapiens (Human)	Opioid
CHEMBL30015	CN1C(=NN=N1)C2=CC=CC=C2C3=CC=C(C=C3)CN4C=NC5=C(C4=O)C=C(C=C5)N(CC6=CC=C(C=C6)O)C(=O)C7=CC=CC=C7	P30556	Type-1 angiotensin II receptor	AGTR1	Homo sapiens (Human)	Angiotensin
CHEMBL284010	C1CC1CC(C(=O)O)N2CC(C(C2)C3=CC(=CC=C3)F)CN4CCC(CC4)CCC(C5=CC=C(C=C5)F)C(=O)O	P51681	C-C chemokine receptor type 5	CCR5	Homo sapiens (Human)	Chemokine
CHEMBL288244	C1CN(CCC1(CNCC2=CC=CC(=N2)C3=CC=CS3)F)C(=O)C4=CC(=C(C=C4)Cl)Cl	P08908	5-hydroxytryptamine receptor 1A	HTR1A	Homo sapiens (Human)	5-Hydroxytryptamine
CHEMBL542473	CC1=C(N2C=CC=C(C2=N1)OCC3=C(C=CC(=C3Cl)N(C)C(=O)CNC(=O)NC4=CC(=CC=C4)OC)Cl)Br.Cl	P30411	B2 bradykinin receptor	BDKRB2	Homo sapiens (Human)	Bradykinin
CHEMBL413777	CC(C)OC1=CC=CC=C1OCCNCC2=CC=CC(=C2)C3CCCC3	P08908	5-hydroxytryptamine receptor 1A	HTR1A	Homo sapiens (Human)	5-Hydroxytryptamine
CHEMBL413777	CC(C)OC1=CC=CC=C1OCCNCC2=CC=CC(=C2)C3CCCC3	P08908	5-hydroxytryptamine receptor 1A	HTR1A	Homo sapiens (Human)	5-Hydroxytryptamine
CHEMBL60435	C1CC(NC1)CC(=O)N2CCN(CC2)CCCOC3=CC=C(C=C3)C(=O)C4CC4	P35367	Histamine H1 receptor	HRH1	Homo sapiens (Human)	Histamine
CHEMBL1934127	CC(=O)NC1CC2(CCN(CC2)CC3=CC4=C(C=C3)NC5=C4C=C(C=C5)Cl)C6=CC=CC=C16	Q969V1	Melanin-concentrating hormone receptor 2	MCHR2	Homo sapiens (Human)	Melanin-conc
CHEMBL1934127	CC(=O)NC1CC2(CCN(CC2)CC3=CC4=C(C=C3)NC5=C4C=C(C=C5)Cl)C6=CC=CC=C16	P14416	D(2) dopamine receptor	DRD2	Homo sapiens (Human)	Dopamine
CHEMBL406000	CC(C1C(=O)NC(C(=O)N(CCCC(=O)NCCCC(=O)NC(C(=O)NC(C(=O)NC(C(=O)NC(C(=O)N1)CCCCN)CC2=CNC3=CC=CC=C32)CC4=CNC5=CC=CC=C54)CC6=CC=CC=C6)CC(=O)N)CC7=CC=CC=C7)O	P30872	Somatostatin receptor type 1	SSTR1	Homo sapiens (Human)	Somatostatin
CHEMBL406000	CC(C1C(=O)NC(C(=O)N(CCCC(=O)NCCCC(=O)NC(C(=O)NC(C(=O)NC(C(=O)NC(C(=O)N1)CCCCN)CC2=CNC3=CC=CC=C32)CC4=CNC5=CC=CC=C54)CC6=CC=CC=C6)CC(=O)N)CC7=CC=CC=C7)O	P30874	Somatostatin receptor type 2	SSTR2	Homo sapiens (Human)	Somatostatin
CHEMBL406000	CC(C1C(=O)NC(C(=O)N(CCCC(=O)NCCCC(=O)NC(C(=O)NC(C(=O)NC(C(=O)NC(C(=O)N1)CCCCN)CC2=CNC3=CC=CC=C32)CC4=CNC5=CC=CC=C54)CC6=CC=CC=C6)CC(=O)N)CC7=CC=CC=C7)O	P31391	Somatostatin receptor type 4	SSTR4	Homo sapiens (Human)	Somatostatin
CHEMBL406000	CC(C1C(=O)NC(C(=O)N(CCCC(=O)NCCCC(=O)NC(C(=O)NC(C(=O)NC(C(=O)NC(C(=O)N1)CCCCN)CC2=CNC3=CC=CC=C32)CC4=CNC5=CC=CC=C54)CC6=CC=CC=C6)CC(=O)N)CC7=CC=CC=C7)O	P32745	Somatostatin receptor type 3	SSTR3	Homo sapiens (Human)	Somatostatin
CHEMBL1288285	CC(C)(C1=CC(=CC=C1)C(F)(F)F)C(=O)NC2=CC(=C(C=C2)N3CCC4(CC3)CCN(C4)CC5CC5)Cl	P49146	Neuropeptide Y receptor type 2	NPY2R	Homo sapiens (Human)	Neuropeptide Y
CHEMBL2158955	CC(C)CC(C(=O)NC(CCSC)C(=O)N)NC(=O)CNC(=O)C(CC1=CC=CC=C1)NC(=O)C(CC2=CNC3=CC=CC=C32)NC(=O)C4CCCN4C(=O)C(CC5=CC=C(C=C5)O)N	P35372	Mu-type opioid receptor	OPRM1	Homo sapiens (Human)	Opioid
CHEMBL2158955	CC(C)CC(C(=O)NC(CCSC)C(=O)N)NC(=O)CNC(=O)C(CC1=CC=CC=C1)NC(=O)C(CC2=CNC3=CC=CC=C32)NC(=O)C4CCCN4C(=O)C(CC5=CC=C(C=C5)O)N	P41143	Delta-type opioid receptor	OPRD1	Homo sapiens (Human)	Opioid
CHEMBL417766	CC1=CC(=CC(=C1)COCC(C(C2=CC=CC=C2)C3=CC=CC=C3)NCC4CC4)C	P25103	Substance-P receptor	TACR1	Homo sapiens (Human)	Tachykinin
CHEMBL3781035	CCCCCCOC1=C(C2=C(CC3C4=CC(=C(C=C4CCN3C2)OC)O)C=C1)OC	P21728	D(1A) dopamine receptor	DRD1	Homo sapiens (Human)	Dopamine
CHEMBL3781035	CCCCCCOC1=C(C2=C(CC3C4=CC(=C(C=C4CCN3C2)OC)O)C=C1)OC	P14416	D(2) dopamine receptor	DRD2	Homo sapiens (Human)	Dopamine
CHEMBL3781035	CCCCCCOC1=C(C2=C(CC3C4=CC(=C(C=C4CCN3C2)OC)O)C=C1)OC	P35462	D(3) dopamine receptor	DRD3	Homo sapiens (Human)	Dopamine
CHEMBL3780505	C1C(C2=C(O1)C=C(C=C2)OCC3=NC=C(O3)C4=CC=CC=C4)CC(=O)O	O14842	Free fatty acid receptor 1	FFAR1	Homo sapiens (Human)	Free fatty acid
CHEMBL3780505	C1C(C2=C(O1)C=C(C=C2)OCC3=NC=C(O3)C4=CC=CC=C4)CC(=O)O	O14842	Free fatty acid receptor 1	FFAR1	Homo sapiens (Human)	Free fatty acid
CHEMBL406000	CC(C1C(=O)NC(C(=O)N(CCCC(=O)NCCCC(=O)NC(C(=O)NC(C(=O)NC(C(=O)NC(C(=O)N1)CCCCN)CC2=CNC3=CC=CC=C32)CC4=CNC5=CC=CC=C54)CC6=CC=CC=C6)CC(=O)N)CC7=CC=CC=C7)O	P35346	Somatostatin receptor type 5	SSTR5	Homo sapiens (Human)	Somatostatin
CHEMBL571683	CC(C1=CC=CC=C1)N2CCN(CC2)C3=CC=CC4=C3C(=O)N(C4=O)C(C)C5=CC(=C(C=C5)OC)OC	Q9UKP6	Urotensin-2 receptor	UTS2R	Homo sapiens (Human)	Urotensin
CHEMBL2261203	CCN(CC)C(=O)COC1=CC=CC2=C1NC=C2CC(C)NCC(C3=CC(=CC=C3)NS(=O)(=O)C4=CC=CS4)O	P13945	Beta-3 adrenergic receptor	ADRB3	Homo sapiens (Human)	AdrenalineBeta
CHEMBL2261203	CCN(CC)C(=O)COC1=CC=CC2=C1NC=C2CC(C)NCC(C3=CC(=CC=C3)NS(=O)(=O)C4=CC=CS4)O	P07550	Beta-2 adrenergic receptor	ADRB2	Homo sapiens (Human)	AdrenalineBeta
CHEMBL2261203	CCN(CC)C(=O)COC1=CC=CC2=C1NC=C2CC(C)NCC(C3=CC(=CC=C3)NS(=O)(=O)C4=CC=CS4)O	P08588	Beta-1 adrenergic receptor	ADRB1	Homo sapiens (Human)	AdrenalineBeta
CHEMBL1476607	CCOC1=CC=C(C=C1)N2N=C(C(=N2)C(=O)NCC3=CC=CS3)CO	P43220	Glucagon-like peptide 1 receptor	GLP1R	Homo sapiens (Human)	Glucagon
CHEMBL596602	CC(C)N(C1=CC=CC=C1)C(=O)CN2C=CN(C(=O)C(C2=O)CC3=C4C=CC(=CC4=NN3)F)C5=CC=CC=C5	P32245	Melanocortin receptor 4	MC4R	Homo sapiens (Human)	Melanocortin
CHEMBL596602	CC(C)N(C1=CC=CC=C1)C(=O)CN2C=CN(C(=O)C(C2=O)CC3=C4C=CC(=CC4=NN3)F)C5=CC=CC=C5	Q01726	Melanocyte-stimulating hormone receptor	MC1R	Homo sapiens (Human)	Melanocortin
CHEMBL2381177	CC1CN(CCN1C2=CC(=CC=C2)O)CC(C(C)C)NC(=O)C3=CC(=C(C=C3)OC4=CC=CC(=C4)C)O	P41145	Kappa-type opioid receptor	OPRK1	Homo sapiens (Human)	Opioid
CHEMBL473650	C1=CC=C(C=C1)C(=O)NC2=NC3=C(C=CC=N3)N4C2=NN(C4=O)C5=CC=CC=C5	P29274	Adenosine receptor A2a	ADORA2A	Homo sapiens (Human)	Adenosine
CHEMBL473650	C1=CC=C(C=C1)C(=O)NC2=NC3=C(C=CC=N3)N4C2=NN(C4=O)C5=CC=CC=C5	P30542	Adenosine receptor A1	ADORA1	Homo sapiens (Human)	Adenosine
CHEMBL473650	C1=CC=C(C=C1)C(=O)NC2=NC3=C(C=CC=N3)N4C2=NN(C4=O)C5=CC=CC=C5	P0DMS8	Adenosine receptor A3	ADORA3	Homo sapiens (Human)	Adenosine
CHEMBL473650	C1=CC=C(C=C1)C(=O)NC2=NC3=C(C=CC=N3)N4C2=NN(C4=O)C5=CC=CC=C5	P0DMS8	Adenosine receptor A3	ADORA3	Homo sapiens (Human)	Adenosine
CHEMBL1532430	COC1=CC=C(C=C1)N2CCN(CC2)C(=O)C3=CN=C(C4=CC=CC=C43)N5CCOCC5	Q03431	Parathyroid hormone/parathyroid hormone-related peptide receptor	PTH1R	Homo sapiens (Human)	Parathyroid
CHEMBL204391	CC(=O)NC1=CC(=O)N(C2=NC(=C(C=C12)C3=CC=C(C=C3)Cl)C4=C(C=C(C=C4)Cl)Cl)C	P34972	Cannabinoid receptor 2	CNR2	Homo sapiens (Human)	Cannabinoid
CHEMBL204391	CC(=O)NC1=CC(=O)N(C2=NC(=C(C=C12)C3=CC=C(C=C3)Cl)C4=C(C=C(C=C4)Cl)Cl)C	P21554	Cannabinoid receptor 1	CNR1	Homo sapiens (Human)	Cannabinoid
CHEMBL204391	CC(=O)NC1=CC(=O)N(C2=NC(=C(C=C12)C3=CC=C(C=C3)Cl)C4=C(C=C(C=C4)Cl)Cl)C	P21554	Cannabinoid receptor 1	CNR1	Homo sapiens (Human)	Cannabinoid
CHEMBL596602	CC(C)N(C1=CC=CC=C1)C(=O)CN2C=CN(C(=O)C(C2=O)CC3=C4C=CC(=CC4=NN3)F)C5=CC=CC=C5	Q01726	Melanocyte-stimulating hormone receptor	MC1R	Homo sapiens (Human)	Melanocortin
CHEMBL596602	CC(C)N(C1=CC=CC=C1)C(=O)CN2C=CN(C(=O)C(C2=O)CC3=C4C=CC(=CC4=NN3)F)C5=CC=CC=C5	P32245	Melanocortin receptor 4	MC4R	Homo sapiens (Human)	Melanocortin
CHEMBL596602	CC(C)N(C1=CC=CC=C1)C(=O)CN2C=CN(C(=O)C(C2=O)CC3=C4C=CC(=CC4=NN3)F)C5=CC=CC=C5	Q01726	Melanocyte-stimulating hormone receptor	MC1R	Homo sapiens (Human)	Melanocortin
CHEMBL596602	CC(C)N(C1=CC=CC=C1)C(=O)CN2C=CN(C(=O)C(C2=O)CC3=C4C=CC(=CC4=NN3)F)C5=CC=CC=C5	P32245	Melanocortin receptor 4	MC4R	Homo sapiens (Human)	Melanocortin
CHEMBL84660	CCN1C2=CC=CC3=C2C(C1=O)(CCC3)CCCCN4CCC5=C(C4)C=CS5	P34969	5-hydroxytryptamine receptor 7	HTR7	Homo sapiens (Human)	5-Hydroxytryptamine
CHEMBL1834250	CC(C(=O)NC1CC2=CC=CC=C2CN(C1=O)CC(=O)N)N3CC4=C(CC(C3=O)N)C=CC(=C4)O	P35372	Mu-type opioid receptor	OPRM1	Homo sapiens (Human)	Opioid
CHEMBL1394296	CC1=CC(=CC=C1)CN2C3=C(C=CC(=C3)C(=O)NCCC4=CCCCC4)S(=O)(=O)C5=CC=CC=C5C2=O	P43220	Glucagon-like peptide 1 receptor	GLP1R	Homo sapiens (Human)	Glucagon
CHEMBL2163952	CC12CC3CC(C1)(CC(C3)(C2)NC(=O)C4=CN5C(COC6=CC=CC(=C65)C4=O)C7=CC=CC=C7)C	P34972	Cannabinoid receptor 2	CNR2	Homo sapiens (Human)	Cannabinoid
CHEMBL169322	CC(C)CN1CCOC2C1CCC3=CC4=C(C=C23)OCC4	P35462	D(3) dopamine receptor	DRD3	Homo sapiens (Human)	Dopamine
CHEMBL201449	CCOC(=O)C1=CC=C(C=C1)NC(=O)COC2=C(C=C(C=C2)C3=CC4=C(N3)C(=O)N(C(=O)N4C)C)OC	P29275	Adenosine receptor A2b	ADORA2B	Homo sapiens (Human)	Adenosine
CHEMBL201449	CCOC(=O)C1=CC=C(C=C1)NC(=O)COC2=C(C=C(C=C2)C3=CC4=C(N3)C(=O)N(C(=O)N4C)C)OC	P29275	Adenosine receptor A2b	ADORA2B	Homo sapiens (Human)	Adenosine
CHEMBL201449	CCOC(=O)C1=CC=C(C=C1)NC(=O)COC2=C(C=C(C=C2)C3=CC4=C(N3)C(=O)N(C(=O)N4C)C)OC	P29274	Adenosine receptor A2a	ADORA2A	Homo sapiens (Human)	Adenosine
CHEMBL437168	CCNC(=O)C1C(C(C(O1)N2C=NC3=C2N=CN=C3NC4=CC=C(C=C4)OCC(=O)NC5=CC=C(C=C5)Cl)O)O	P29275	Adenosine receptor A2b	ADORA2B	Homo sapiens (Human)	Adenosine
CHEMBL437168	CCNC(=O)C1C(C(C(O1)N2C=NC3=C2N=CN=C3NC4=CC=C(C=C4)OCC(=O)NC5=CC=C(C=C5)Cl)O)O	P0DMS8	Adenosine receptor A3	ADORA3	Homo sapiens (Human)	Adenosine
CHEMBL437168	CCNC(=O)C1C(C(C(O1)N2C=NC3=C2N=CN=C3NC4=CC=C(C=C4)OCC(=O)NC5=CC=C(C=C5)Cl)O)O	P29274	Adenosine receptor A2a	ADORA2A	Homo sapiens (Human)	Adenosine
CHEMBL437168	CCNC(=O)C1C(C(C(O1)N2C=NC3=C2N=CN=C3NC4=CC=C(C=C4)OCC(=O)NC5=CC=C(C=C5)Cl)O)O	P29275	Adenosine receptor A2b	ADORA2B	Homo sapiens (Human)	Adenosine
CHEMBL437168	CCNC(=O)C1C(C(C(O1)N2C=NC3=C2N=CN=C3NC4=CC=C(C=C4)OCC(=O)NC5=CC=C(C=C5)Cl)O)O	P30542	Adenosine receptor A1	ADORA1	Homo sapiens (Human)	Adenosine
CHEMBL1202052	CC(C)(C)OC(=O)NCCCCCCCC(=O)N(C)CC#CCN1CCCC1	P20309	Muscarinic acetylcholine receptor M3	CHRM3	Homo sapiens (Human)	Acetylcholine
CHEMBL1202052	CC(C)(C)OC(=O)NCCCCCCCC(=O)N(C)CC#CCN1CCCC1	P20309	Muscarinic acetylcholine receptor M3	CHRM3	Homo sapiens (Human)	Acetylcholine
CHEMBL76086	CC(C1=CC=C(C=C1)O)C(C(=O)NC2C(=O)NCC(=O)NC(C(=O)NC(C(SSC2(C)C)(C)C)C(=O)O)CC3=CC=CC=C3)N	P41143	Delta-type opioid receptor	OPRD1	Homo sapiens (Human)	Opioid
CHEMBL368265	CCN1C(=C(C=N1)CC2=CC=CC=C2)C3CCN(CC3)CC4CN(CC4C5=CC=CC=C5)C(C6CCCCC6)C(=O)O	P51681	C-C chemokine receptor type 5	CCR5	Homo sapiens (Human)	Chemokine
CHEMBL368265	CCN1C(=C(C=N1)CC2=CC=CC=C2)C3CCN(CC3)CC4CN(CC4C5=CC=CC=C5)C(C6CCCCC6)C(=O)O	P51681	C-C chemokine receptor type 5	CCR5	Homo sapiens (Human)	Chemokine
CHEMBL368265	CCN1C(=C(C=N1)CC2=CC=CC=C2)C3CCN(CC3)CC4CN(CC4C5=CC=CC=C5)C(C6CCCCC6)C(=O)O	P51681	C-C chemokine receptor type 5	CCR5	Homo sapiens (Human)	Chemokine
CHEMBL3397986	CC1CN(CCN1CCCN(C2=CC(=C(C=C2)C)Cl)C(=O)C3CCN(CC3)C(=O)C)CC4=CC=CC=C4F	P51681	C-C chemokine receptor type 5	CCR5	Homo sapiens (Human)	Chemokine
CHEMBL3663396	CCOC1=C(C2=CC=CC=C2C=C1)C(=O)N3C4CCC3C(C4)COC5=CC=CC=N5	O43614	Orexin receptor type 2	HCRTR2	Homo sapiens (Human)	Orexin
CHEMBL3663396	CCOC1=C(C2=CC=CC=C2C=C1)C(=O)N3C4CCC3C(C4)COC5=CC=CC=N5	O43613	Orexin receptor type 1	HCRTR1	Homo sapiens (Human)	Orexin
CHEMBL437168	CCNC(=O)C1C(C(C(O1)N2C=NC3=C2N=CN=C3NC4=CC=C(C=C4)OCC(=O)NC5=CC=C(C=C5)Cl)O)O	P29275	Adenosine receptor A2b	ADORA2B	Homo sapiens (Human)	Adenosine
CHEMBL437168	CCNC(=O)C1C(C(C(O1)N2C=NC3=C2N=CN=C3NC4=CC=C(C=C4)OCC(=O)NC5=CC=C(C=C5)Cl)O)O	P29274	Adenosine receptor A2a	ADORA2A	Homo sapiens (Human)	Adenosine
CHEMBL3739885	C1=CC(=NC(=C1)Cl)NC(=O)C2=NC(=CS2)Br	P41594	Metabotropic glutamate receptor 5	GRM5	Homo sapiens (Human)	Metabotropic glutamate
CHEMBL231340	CC1CN(CCC12C=CC3=CC=CC=C23)CCC(C4=CSC(=N4)NC(=O)CC5=CC=CC=N5)C(=O)NCC6=CC(=CC(=C6)C(F)(F)F)C(F)(F)F	P41597	C-C chemokine receptor type 2	CCR2	Homo sapiens (Human)	Chemokine
CHEMBL3322349	CC1=C(N(N=C1C(=O)NCCCCCCCCN)C2=C(C=C(C=C2)Cl)Cl)C3=CC=C(C=C3)Cl	P21554	Cannabinoid receptor 1	CNR1	Homo sapiens (Human)	Cannabinoid
CHEMBL3322349	CC1=C(N(N=C1C(=O)NCCCCCCCCN)C2=C(C=C(C=C2)Cl)Cl)C3=CC=C(C=C3)Cl	P21554	Cannabinoid receptor 1	CNR1	Homo sapiens (Human)	Cannabinoid
CHEMBL3322349	CC1=C(N(N=C1C(=O)NCCCCCCCCN)C2=C(C=C(C=C2)Cl)Cl)C3=CC=C(C=C3)Cl	P34972	Cannabinoid receptor 2	CNR2	Homo sapiens (Human)	Cannabinoid
CHEMBL3322349	CC1=C(N(N=C1C(=O)NCCCCCCCCN)C2=C(C=C(C=C2)Cl)Cl)C3=CC=C(C=C3)Cl	P21554	Cannabinoid receptor 1	CNR1	Homo sapiens (Human)	Cannabinoid
CHEMBL1097693	CC(C1=CC(=CC(=C1)C(F)(F)F)C(F)(F)F)OC2CN3C(C2C4=CC=C(C=C4)F)CC(C3=O)N	P25103	Substance-P receptor	TACR1	Homo sapiens (Human)	Tachykinin
CHEMBL1088284	C1=CC(=CC(=C1)F)C2=NC(=NC=C2CC(=O)O)C(C3=CC=C(C=C3)F)C4=CC=C(C=C4)F	P21731	Thromboxane A2 receptor	TBXA2R	Homo sapiens (Human)	Thromboxane
CHEMBL1924050	CC(C1=CC=CC=C1)(C(=O)OC2C[N+]3(CCC2CC3)CCC4=CC(=CC=C4)F)N5CCCCC5	P20309	Muscarinic acetylcholine receptor M3	CHRM3	Homo sapiens (Human)	Acetylcholine
CHEMBL306216	CCCC1=NC(=C(N1CC2=CC=C(C=C2)C3=CC=CC=C3C4=NNN=N4)C(=O)O)CN5CCN(CC5)C6=CC=C(C=C6)F	P50052	Type-2 angiotensin II receptor	AGTR2	Homo sapiens (Human)	Angiotensin
CHEMBL306216	CCCC1=NC(=C(N1CC2=CC=C(C=C2)C3=CC=CC=C3C4=NNN=N4)C(=O)O)CN5CCN(CC5)C6=CC=C(C=C6)F	P30556	Type-1 angiotensin II receptor	AGTR1	Homo sapiens (Human)	Angiotensin
CHEMBL3818128	C1CN(CC2=CC=CC=C21)CCCCC3=CC=C(C=C3)F.Cl	P35462	D(3) dopamine receptor	DRD3	Homo sapiens (Human)	Dopamine
CHEMBL3818128	C1CN(CC2=CC=CC=C21)CCCCC3=CC=C(C=C3)F.Cl	P35367	Histamine H1 receptor	HRH1	Homo sapiens (Human)	Histamine
CHEMBL3818128	C1CN(CC2=CC=CC=C21)CCCCC3=CC=C(C=C3)F.Cl	P35367	Histamine H1 receptor	HRH1	Homo sapiens (Human)	Histamine
CHEMBL3818128	C1CN(CC2=CC=CC=C21)CCCCC3=CC=C(C=C3)F.Cl	P41595	5-hydroxytryptamine receptor 2B	HTR2B	Homo sapiens (Human)	5-Hydroxytryptamine
CHEMBL3818128	C1CN(CC2=CC=CC=C21)CCCCC3=CC=C(C=C3)F.Cl	P34969	5-hydroxytryptamine receptor 7	HTR7	Homo sapiens (Human)	5-Hydroxytryptamine
CHEMBL1097693	CC(C1=CC(=CC(=C1)C(F)(F)F)C(F)(F)F)OC2CN3C(C2C4=CC=C(C=C4)F)CC(C3=O)N	P25103	Substance-P receptor	TACR1	Homo sapiens (Human)	Tachykinin
CHEMBL1097693	CC(C1=CC(=CC(=C1)C(F)(F)F)C(F)(F)F)OC2CN3C(C2C4=CC=C(C=C4)F)CC(C3=O)N	P25103	Substance-P receptor	TACR1	Homo sapiens (Human)	Tachykinin
CHEMBL1097693	CC(C1=CC(=CC(=C1)C(F)(F)F)C(F)(F)F)OC2CN3C(C2C4=CC=C(C=C4)F)CC(C3=O)N	P25103	Substance-P receptor	TACR1	Homo sapiens (Human)	Tachykinin
CHEMBL1097693	CC(C1=CC(=CC(=C1)C(F)(F)F)C(F)(F)F)OC2CN3C(C2C4=CC=C(C=C4)F)CC(C3=O)N	P25103	Substance-P receptor	TACR1	Homo sapiens (Human)	Tachykinin
CHEMBL1097693	CC(C1=CC(=CC(=C1)C(F)(F)F)C(F)(F)F)OC2CN3C(C2C4=CC=C(C=C4)F)CC(C3=O)N	P25103	Substance-P receptor	TACR1	Homo sapiens (Human)	Tachykinin
CHEMBL1097693	CC(C1=CC(=CC(=C1)C(F)(F)F)C(F)(F)F)OC2CN3C(C2C4=CC=C(C=C4)F)CC(C3=O)N	P25103	Substance-P receptor	TACR1	Homo sapiens (Human)	Tachykinin
CHEMBL1097693	CC(C1=CC(=CC(=C1)C(F)(F)F)C(F)(F)F)OC2CN3C(C2C4=CC=C(C=C4)F)CC(C3=O)N	P25103	Substance-P receptor	TACR1	Homo sapiens (Human)	Tachykinin
CHEMBL1097693	CC(C1=CC(=CC(=C1)C(F)(F)F)C(F)(F)F)OC2CN3C(C2C4=CC=C(C=C4)F)CC(C3=O)N	P25103	Substance-P receptor	TACR1	Homo sapiens (Human)	Tachykinin
CHEMBL1357048	CCN1CCC(CC1)N(CC2=CC=C(C=C2)F)C(=O)NC3=CC=CC(=C3)C(F)(F)F	P43220	Glucagon-like peptide 1 receptor	GLP1R	Homo sapiens (Human)	Glucagon
CHEMBL1398111	CCOC1=CC=C(C=C1)CNC(=O)NC2=CC3=C(C=C2)SC4=CC=CC=C4C(=O)N3C	Q03431	Parathyroid hormone/parathyroid hormone-related peptide receptor	PTH1R	Homo sapiens (Human)	Parathyroid
CHEMBL341379	CON=C(C1CN2CCC1C2)F	P11229	Muscarinic acetylcholine receptor M1	CHRM1	Homo sapiens (Human)	Acetylcholine
CHEMBL387083	CCC(C)C1C(=O)NC(CC(=O)NCCCCC(C(=O)NC(C(=O)NC(C(=O)N1)CCCN=C(N)N)CCCN=C(N)N)NC(=O)C(CC2=CC=CC=C2)NC(=O)CNC(=O)CNC(=O)C(CC3=CC=C(C=C3)O)N)C(=O)N4CCCC4C(=O)NC(CCCCN)C(=O)N	P41145	Kappa-type opioid receptor	OPRK1	Homo sapiens (Human)	Opioid
CHEMBL387083	CCC(C)C1C(=O)NC(CC(=O)NCCCCC(C(=O)NC(C(=O)NC(C(=O)N1)CCCN=C(N)N)CCCN=C(N)N)NC(=O)C(CC2=CC=CC=C2)NC(=O)CNC(=O)CNC(=O)C(CC3=CC=C(C=C3)O)N)C(=O)N4CCCC4C(=O)NC(CCCCN)C(=O)N	P41143	Delta-type opioid receptor	OPRD1	Homo sapiens (Human)	Opioid
CHEMBL3394262	CCCN(CCCNC1=NC(=NC(=N1)N2CCOCC2)OC3=CC=C(C=C3)CCNC4=NC5=NC(=NN5C(=N4)N)C6=CC=CO6)CCC7=C8CC(=O)NC8=CC=C7.C(=O)O	P29274	Adenosine receptor A2a	ADORA2A	Homo sapiens (Human)	Adenosine
CHEMBL3394262	CCCN(CCCNC1=NC(=NC(=N1)N2CCOCC2)OC3=CC=C(C=C3)CCNC4=NC5=NC(=NN5C(=N4)N)C6=CC=CO6)CCC7=C8CC(=O)NC8=CC=C7.C(=O)O	P14416	D(2) dopamine receptor	DRD2	Homo sapiens (Human)	Dopamine
CHEMBL3394262	CCCN(CCCNC1=NC(=NC(=N1)N2CCOCC2)OC3=CC=C(C=C3)CCNC4=NC5=NC(=NN5C(=N4)N)C6=CC=CO6)CCC7=C8CC(=O)NC8=CC=C7.C(=O)O	P29274	Adenosine receptor A2a	ADORA2A	Homo sapiens (Human)	Adenosine
CHEMBL307327	CCN(CC)C(=O)C1=CC=C(C=C1)C(=C2CC3CCC(C2)N3C)C4=CC(=CC=C4)OC	P41143	Delta-type opioid receptor	OPRD1	Homo sapiens (Human)	Opioid
CHEMBL307327	CCN(CC)C(=O)C1=CC=C(C=C1)C(=C2CC3CCC(C2)N3C)C4=CC(=CC=C4)OC	P35372	Mu-type opioid receptor	OPRM1	Homo sapiens (Human)	Opioid
CHEMBL307327	CCN(CC)C(=O)C1=CC=C(C=C1)C(=C2CC3CCC(C2)N3C)C4=CC(=CC=C4)OC	P41143	Delta-type opioid receptor	OPRD1	Homo sapiens (Human)	Opioid
CHEMBL307327	CCN(CC)C(=O)C1=CC=C(C=C1)C(=C2CC3CCC(C2)N3C)C4=CC(=CC=C4)OC	P41143	Delta-type opioid receptor	OPRD1	Homo sapiens (Human)	Opioid
CHEMBL1822863	CC1CCCN1CCC2=CC3=C(C=C2)N=C(C=C3)C4=C(N=C(C(=C4)C#N)C)C	Q9Y5N1	Histamine H3 receptor	HRH3	Homo sapiens (Human)	Histamine
CHEMBL3288289	C1CN(CCC1N2CC3=CC=CC=C3NC2=O)C(=O)NC(CC4=CC5=CC=CC=C5S4)C(=O)NC(CCCCN)C(=O)N6CCN(CC6)C7=CC=NC=C7	Q16602	Calcitonin gene-related peptide type 1 receptor	CALCRL	Homo sapiens (Human)	Calcitonin
CHEMBL3288289	C1CN(CCC1N2CC3=CC=CC=C3NC2=O)C(=O)NC(CC4=CC5=CC=CC=C5S4)C(=O)NC(CCCCN)C(=O)N6CCN(CC6)C7=CC=NC=C7	Q16602	Calcitonin gene-related peptide type 1 receptor	CALCRL	Homo sapiens (Human)	Calcitonin
CHEMBL207753	C1C(C1C(=O)O)C2=CC=C(C=C2)NCC3=CC(=CC=C3)OC4=CC=CC=C4	O14842	Free fatty acid receptor 1	FFAR1	Homo sapiens (Human)	Free fatty acid
CHEMBL207753	C1C(C1C(=O)O)C2=CC=C(C=C2)NCC3=CC(=CC=C3)OC4=CC=CC=C4	O14842	Free fatty acid receptor 1	FFAR1	Homo sapiens (Human)	Free fatty acid
CHEMBL3394262	CCCN(CCCNC1=NC(=NC(=N1)N2CCOCC2)OC3=CC=C(C=C3)CCNC4=NC5=NC(=NN5C(=N4)N)C6=CC=CO6)CCC7=C8CC(=O)NC8=CC=C7.C(=O)O	P14416	D(2) dopamine receptor	DRD2	Homo sapiens (Human)	Dopamine
CHEMBL3394262	CCCN(CCCNC1=NC(=NC(=N1)N2CCOCC2)OC3=CC=C(C=C3)CCNC4=NC5=NC(=NN5C(=N4)N)C6=CC=CO6)CCC7=C8CC(=O)NC8=CC=C7.C(=O)O	P14416	D(2) dopamine receptor	DRD2	Homo sapiens (Human)	Dopamine
CHEMBL2311023	CCC(C)C(C(=O)NC(CCCN=C(N)N)C(=O)N1CCCC1C(=O)NC(CCCCN)C(=O)N)NC(=O)C(CCCN=C(N)N)NC(=O)C(CCCN=C(N)N)NC(=O)C(CC(C)C)NCC(CC2=CC=CC=C2)NC(=O)CNC(=O)CNC(=O)C(CC3=CC=C(C=C3)O)N	P41143	Delta-type opioid receptor	OPRD1	Homo sapiens (Human)	Opioid
CHEMBL2391832	C1=CC=C(C=C1)C2=C(SC(=N2)NC(=O)C3=CC=CO3)C(=O)C4=CN=CC=C4	P29274	Adenosine receptor A2a	ADORA2A	Homo sapiens (Human)	Adenosine
CHEMBL2391832	C1=CC=C(C=C1)C2=C(SC(=N2)NC(=O)C3=CC=CO3)C(=O)C4=CN=CC=C4	P30542	Adenosine receptor A1	ADORA1	Homo sapiens (Human)	Adenosine
CHEMBL2391832	C1=CC=C(C=C1)C2=C(SC(=N2)NC(=O)C3=CC=CO3)C(=O)C4=CN=CC=C4	P29275	Adenosine receptor A2b	ADORA2B	Homo sapiens (Human)	Adenosine
CHEMBL2391832	C1=CC=C(C=C1)C2=C(SC(=N2)NC(=O)C3=CC=CO3)C(=O)C4=CN=CC=C4	P0DMS8	Adenosine receptor A3	ADORA3	Homo sapiens (Human)	Adenosine
CHEMBL1436547	C1CN(CCC1CNC(=O)C2=CC3=C(N2)C4=C(C=CC=N4)C=C3)CC5=CC=CC=C5Cl	P43220	Glucagon-like peptide 1 receptor	GLP1R	Homo sapiens (Human)	Glucagon
CHEMBL3818128	C1CN(CC2=CC=CC=C21)CCCCC3=CC=C(C=C3)F.Cl	P28223	5-hydroxytryptamine receptor 2A	HTR2A	Homo sapiens (Human)	5-Hydroxytryptamine
CHEMBL3818128	C1CN(CC2=CC=CC=C21)CCCCC3=CC=C(C=C3)F.Cl	P14416	D(2) dopamine receptor	DRD2	Homo sapiens (Human)	Dopamine
CHEMBL3818128	C1CN(CC2=CC=CC=C21)CCCCC3=CC=C(C=C3)F.Cl	P34969	5-hydroxytryptamine receptor 7	HTR7	Homo sapiens (Human)	5-Hydroxytryptamine
CHEMBL3818128	C1CN(CC2=CC=CC=C21)CCCCC3=CC=C(C=C3)F.Cl	P08908	5-hydroxytryptamine receptor 1A	HTR1A	Homo sapiens (Human)	5-Hydroxytryptamine
CHEMBL3818128	C1CN(CC2=CC=CC=C21)CCCCC3=CC=C(C=C3)F.Cl	P14416	D(2) dopamine receptor	DRD2	Homo sapiens (Human)	Dopamine
CHEMBL3818128	C1CN(CC2=CC=CC=C21)CCCCC3=CC=C(C=C3)F.Cl	P41595	5-hydroxytryptamine receptor 2B	HTR2B	Homo sapiens (Human)	5-Hydroxytryptamine
CHEMBL3818128	C1CN(CC2=CC=CC=C21)CCCCC3=CC=C(C=C3)F.Cl	P08908	5-hydroxytryptamine receptor 1A	HTR1A	Homo sapiens (Human)	5-Hydroxytryptamine
CHEMBL2058899	C1CN(CCN1C2=CC=NC=C2)C(=O)C3CN(C3)S(=O)(=O)C4=CC=CC=C4OC(F)(F)F	P11229	Muscarinic acetylcholine receptor M1	CHRM1	Homo sapiens (Human)	Acetylcholine
CHEMBL2058899	C1CN(CCN1C2=CC=NC=C2)C(=O)C3CN(C3)S(=O)(=O)C4=CC=CC=C4OC(F)(F)F	P11229	Muscarinic acetylcholine receptor M1	CHRM1	Homo sapiens (Human)	Acetylcholine
CHEMBL2058899	C1CN(CCN1C2=CC=NC=C2)C(=O)C3CN(C3)S(=O)(=O)C4=CC=CC=C4OC(F)(F)F	P11229	Muscarinic acetylcholine receptor M1	CHRM1	Homo sapiens (Human)	Acetylcholine
CHEMBL207753	C1C(C1C(=O)O)C2=CC=C(C=C2)NCC3=CC(=CC=C3)OC4=CC=CC=C4	O14842	Free fatty acid receptor 1	FFAR1	Homo sapiens (Human)	Free fatty acid
CHEMBL207753	C1C(C1C(=O)O)C2=CC=C(C=C2)NCC3=CC(=CC=C3)OC4=CC=CC=C4	O14842	Free fatty acid receptor 1	FFAR1	Homo sapiens (Human)	Free fatty acid
CHEMBL315994	CCCC1=NC(=C(N1CC2=CC=C(C=C2)C3=CC=CC=C3S(=O)(=O)NC(=O)NCC4=CC=CC=C4)C(C(=O)O)O)SC	P50052	Type-2 angiotensin II receptor	AGTR2	Homo sapiens (Human)	Angiotensin
CHEMBL324028	C1COCC1N2C3=C(C=C(C=C3)NC(=O)N4CCOCC4)C5=CC=CC=C52	Q15761	Neuropeptide Y receptor type 5	NPY5R	Homo sapiens (Human)	Neuropeptide Y
CHEMBL596804	CC(C)N(C1=CC=CC=C1)C(=O)CN2C=CN(C(=O)C(C2=O)CC3=C4C=CC(=CC4=NN3)F)C5=CC=CC=C5	P32245	Melanocortin receptor 4	MC4R	Homo sapiens (Human)	Melanocortin
CHEMBL596804	CC(C)N(C1=CC=CC=C1)C(=O)CN2C=CN(C(=O)C(C2=O)CC3=C4C=CC(=CC4=NN3)F)C5=CC=CC=C5	Q01726	Melanocyte-stimulating hormone receptor	MC1R	Homo sapiens (Human)	Melanocortin
CHEMBL596804	CC(C)N(C1=CC=CC=C1)C(=O)CN2C=CN(C(=O)C(C2=O)CC3=C4C=CC(=CC4=NN3)F)C5=CC=CC=C5	P32245	Melanocortin receptor 4	MC4R	Homo sapiens (Human)	Melanocortin
CHEMBL596804	CC(C)N(C1=CC=CC=C1)C(=O)CN2C=CN(C(=O)C(C2=O)CC3=C4C=CC(=CC4=NN3)F)C5=CC=CC=C5	Q01726	Melanocyte-stimulating hormone receptor	MC1R	Homo sapiens (Human)	Melanocortin
CHEMBL348369	C1=CC=C(C=C1)CN(CC2=CN=CN2)C3=CC=CC=C3	Q96RJ0	Trace amine-associated receptor 1	TAAR1	Homo sapiens (Human)	Trace amine
CHEMBL282680	COC1=CC=CC2=C1N3C(=O)CCC4=C3C2=C5CCNCC5=C4	P11229	Muscarinic acetylcholine receptor M1	CHRM1	Homo sapiens (Human)	Acetylcholine
CHEMBL282680	COC1=CC=CC2=C1N3C(=O)CCC4=C3C2=C5CCNCC5=C4	P20309	Muscarinic acetylcholine receptor M3	CHRM3	Homo sapiens (Human)	Acetylcholine
CHEMBL282680	COC1=CC=CC2=C1N3C(=O)CCC4=C3C2=C5CCNCC5=C4	P08173	Muscarinic acetylcholine receptor M4	CHRM4	Homo sapiens (Human)	Acetylcholine
CHEMBL282680	COC1=CC=CC2=C1N3C(=O)CCC4=C3C2=C5CCNCC5=C4	P08172	Muscarinic acetylcholine receptor M2	CHRM2	Homo sapiens (Human)	Acetylcholine
CHEMBL282680	COC1=CC=CC2=C1N3C(=O)CCC4=C3C2=C5CCNCC5=C4	P11229	Muscarinic acetylcholine receptor M1	CHRM1	Homo sapiens (Human)	Acetylcholine
CHEMBL282680	COC1=CC=CC2=C1N3C(=O)CCC4=C3C2=C5CCNCC5=C4	P08173	Muscarinic acetylcholine receptor M4	CHRM4	Homo sapiens (Human)	Acetylcholine
CHEMBL282680	COC1=CC=CC2=C1N3C(=O)CCC4=C3C2=C5CCNCC5=C4	P11229	Muscarinic acetylcholine receptor M1	CHRM1	Homo sapiens (Human)	Acetylcholine
CHEMBL282680	COC1=CC=CC2=C1N3C(=O)CCC4=C3C2=C5CCNCC5=C4	P20309	Muscarinic acetylcholine receptor M3	CHRM3	Homo sapiens (Human)	Acetylcholine
CHEMBL282680	COC1=CC=CC2=C1N3C(=O)CCC4=C3C2=C5CCNCC5=C4	P08173	Muscarinic acetylcholine receptor M4	CHRM4	Homo sapiens (Human)	Acetylcholine
CHEMBL282680	COC1=CC=CC2=C1N3C(=O)CCC4=C3C2=C5CCNCC5=C4	P20309	Muscarinic acetylcholine receptor M3	CHRM3	Homo sapiens (Human)	Acetylcholine
CHEMBL3416041	C1CC1COC2=C(C=C(C=C2)Cl)C3CC3CN.Cl	P28335	5-hydroxytryptamine receptor 2C	HTR2C	Homo sapiens (Human)	5-Hydroxytryptamine
CHEMBL3416041	C1CC1COC2=C(C=C(C=C2)Cl)C3CC3CN.Cl	P41595	5-hydroxytryptamine receptor 2B	HTR2B	Homo sapiens (Human)	5-Hydroxytryptamine
CHEMBL3416040	C1CC1COC2=C(C=C(C=C2)Cl)C3CC3CN.Cl	P41595	5-hydroxytryptamine receptor 2B	HTR2B	Homo sapiens (Human)	5-Hydroxytryptamine
CHEMBL3416040	C1CC1COC2=C(C=C(C=C2)Cl)C3CC3CN.Cl	P28335	5-hydroxytryptamine receptor 2C	HTR2C	Homo sapiens (Human)	5-Hydroxytryptamine
CHEMBL3416040	C1CC1COC2=C(C=C(C=C2)Cl)C3CC3CN.Cl	P28335	5-hydroxytryptamine receptor 2C	HTR2C	Homo sapiens (Human)	5-Hydroxytryptamine
CHEMBL3416040	C1CC1COC2=C(C=C(C=C2)Cl)C3CC3CN.Cl	P41595	5-hydroxytryptamine receptor 2B	HTR2B	Homo sapiens (Human)	5-Hydroxytryptamine
CHEMBL3361427	C1CCC(CC1)CN2CCC(CC2)(CNC(=O)CN=C(N)N)NC3=CC=CC=C3	Q9Y5X5	Neuropeptide FF receptor 2	NPFFR2	Homo sapiens (Human)	Neuropeptide FF/AF
CHEMBL3361427	C1CCC(CC1)CN2CCC(CC2)(CNC(=O)CN=C(N)N)NC3=CC=CC=C3	Q9GZQ6	Neuropeptide FF receptor 1	NPFFR1	Homo sapiens (Human)	Neuropeptide FF/AF
CHEMBL434692	C1CC2=C(C1)SC(=C2C(=O)C3=CC=C(C4=CC=CC=C43)Br)N	P30542	Adenosine receptor A1	ADORA1	Homo sapiens (Human)	Adenosine
CHEMBL434692	C1CC2=C(C1)SC(=C2C(=O)C3=CC=C(C4=CC=CC=C43)Br)N	P30542	Adenosine receptor A1	ADORA1	Homo sapiens (Human)	Adenosine
CHEMBL3972873	C1CC(C2=C(C1)C=CC=N2)N(CCCCN)CC3=NC=CC4=C3N(C5=CC=CC=C45)CC(=O)N	P61073	C-X-C chemokine receptor type 4	CXCR4	Homo sapiens (Human)	Chemokine
CHEMBL3972873	C1CC(C2=C(C1)C=CC=N2)N(CCCCN)CC3=NC=CC4=C3N(C5=CC=CC=C45)CC(=O)N	P61073	C-X-C chemokine receptor type 4	CXCR4	Homo sapiens (Human)	Chemokine
CHEMBL468370	C1=CC=C(C=C1)C2=CC(=NC(=C2C#N)N)C3=CC=CO3	P0DMS8	Adenosine receptor A3	ADORA3	Homo sapiens (Human)	Adenosine
CHEMBL468370	C1=CC=C(C=C1)C2=CC(=NC(=C2C#N)N)C3=CC=CO3	P29274	Adenosine receptor A2a	ADORA2A	Homo sapiens (Human)	Adenosine
CHEMBL468370	C1=CC=C(C=C1)C2=CC(=NC(=C2C#N)N)C3=CC=CO3	P30542	Adenosine receptor A1	ADORA1	Homo sapiens (Human)	Adenosine
CHEMBL468370	C1=CC=C(C=C1)C2=CC(=NC(=C2C#N)N)C3=CC=CO3	P29275	Adenosine receptor A2b	ADORA2B	Homo sapiens (Human)	Adenosine
CHEMBL3655617	C1=CC(=CC(=C1)C(=O)NC2=CC(=NC=C2)OC3=CN=CN=C3)C#N	P41594	Metabotropic glutamate receptor 5	GRM5	Homo sapiens (Human)	Metabotropic glutamate
CHEMBL481383	CCCN1C(=O)C2=C(N=C3N2C=C(N3CC)C)N(C1=O)CC4=CC=CC=C4	P0DMS8	Adenosine receptor A3	ADORA3	Homo sapiens (Human)	Adenosine
CHEMBL481383	CCCN1C(=O)C2=C(N=C3N2C=C(N3CC)C)N(C1=O)CC4=CC=CC=C4	P29275	Adenosine receptor A2b	ADORA2B	Homo sapiens (Human)	Adenosine
CHEMBL481383	CCCN1C(=O)C2=C(N=C3N2C=C(N3CC)C)N(C1=O)CC4=CC=CC=C4	P30542	Adenosine receptor A1	ADORA1	Homo sapiens (Human)	Adenosine
CHEMBL1361690	COC1=CC=C(C=C1)C2=NNC3=C2C(N(C3=O)C4=CC=C(C=C4)Br)C5=CC=C(C=C5)O	Q03431	Parathyroid hormone/parathyroid hormone-related peptide receptor	PTH1R	Homo sapiens (Human)	Parathyroid
CHEMBL3121728	CN1C2=C(C(=O)N(C1=O)C)NC(=N2)C3=CC=C(C=C3)OCCCN4CCN(CC4)CC5=CC=CC=C5Cl	P30542	Adenosine receptor A1	ADORA1	Homo sapiens (Human)	Adenosine
CHEMBL3121728	CN1C2=C(C(=O)N(C1=O)C)NC(=N2)C3=CC=C(C=C3)OCCCN4CCN(CC4)CC5=CC=CC=C5Cl	P29275	Adenosine receptor A2b	ADORA2B	Homo sapiens (Human)	Adenosine
CHEMBL3121728	CN1C2=C(C(=O)N(C1=O)C)NC(=N2)C3=CC=C(C=C3)OCCCN4CCN(CC4)CC5=CC=CC=C5Cl	P29274	Adenosine receptor A2a	ADORA2A	Homo sapiens (Human)	Adenosine
CHEMBL3121728	CN1C2=C(C(=O)N(C1=O)C)NC(=N2)C3=CC=C(C=C3)OCCCN4CCN(CC4)CC5=CC=CC=C5Cl	P0DMS8	Adenosine receptor A3	ADORA3	Homo sapiens (Human)	Adenosine
CHEMBL313797	CCC1CN2CCC1CC2C(C3=CC(=NC4=C3C=C(C=C4)OC)C5=CC(=C(C=C5)F)Cl)O	Q16602	Calcitonin gene-related peptide type 1 receptor	CALCRL	Homo sapiens (Human)	Calcitonin
CHEMBL87173	C1CCN(CC1)CCOC2=CC3=C(C=C2)C4=CC=CC=C4C3=NOCC#N	Q9Y5N1	Histamine H3 receptor	HRH3	Homo sapiens (Human)	Histamine
CHEMBL188841	CC1(C(CCC2=C1C=C(C=C2)O)N(C)C)C	P35372	Mu-type opioid receptor	OPRM1	Homo sapiens (Human)	Opioid
CHEMBL188841	CC1(C(CCC2=C1C=C(C=C2)O)N(C)C)C	P41143	Delta-type opioid receptor	OPRD1	Homo sapiens (Human)	Opioid
CHEMBL2163952	CC12CC3CC(C1)(CC(C3)(C2)NC(=O)C4=CN5C(COC6=CC=CC(=C65)C4=O)C7=CC=CC=C7)C	P34972	Cannabinoid receptor 2	CNR2	Homo sapiens (Human)	Cannabinoid
CHEMBL2163952	CC12CC3CC(C1)(CC(C3)(C2)NC(=O)C4=CN5C(COC6=CC=CC(=C65)C4=O)C7=CC=CC=C7)C	P21554	Cannabinoid receptor 1	CNR1	Homo sapiens (Human)	Cannabinoid
CHEMBL558838	CC1=C(C2=CN=C(N=C2N1)N(C)C)CN3CCN(CC3)C4=CC=CC=C4OC	P14416	D(2) dopamine receptor	DRD2	Homo sapiens (Human)	Dopamine
CHEMBL558838	CC1=C(C2=CN=C(N=C2N1)N(C)C)CN3CCN(CC3)C4=CC=CC=C4OC	P14416	D(2) dopamine receptor	DRD2	Homo sapiens (Human)	Dopamine
CHEMBL558838	CC1=C(C2=CN=C(N=C2N1)N(C)C)CN3CCN(CC3)C4=CC=CC=C4OC	P21917	D(4) dopamine receptor	DRD4	Homo sapiens (Human)	Dopamine
CHEMBL558838	CC1=C(C2=CN=C(N=C2N1)N(C)C)CN3CCN(CC3)C4=CC=CC=C4OC	P14416	D(2) dopamine receptor	DRD2	Homo sapiens (Human)	Dopamine
CHEMBL558838	CC1=C(C2=CN=C(N=C2N1)N(C)C)CN3CCN(CC3)C4=CC=CC=C4OC	P35462	D(3) dopamine receptor	DRD3	Homo sapiens (Human)	Dopamine
CHEMBL558838	CC1=C(C2=CN=C(N=C2N1)N(C)C)CN3CCN(CC3)C4=CC=CC=C4OC	P21917	D(4) dopamine receptor	DRD4	Homo sapiens (Human)	Dopamine
CHEMBL558838	CC1=C(C2=CN=C(N=C2N1)N(C)C)CN3CCN(CC3)C4=CC=CC=C4OC	P35462	D(3) dopamine receptor	DRD3	Homo sapiens (Human)	Dopamine
CHEMBL501896	C1C(C1C2=CC=CC(=C2)C3=CC=C(C=C3)C(F)(F)F)CN.Cl	P28223	5-hydroxytryptamine receptor 2A	HTR2A	Homo sapiens (Human)	5-Hydroxytryptamine
CHEMBL282680	COC1=CC=CC2=C1N3C(=O)CCC4=C3C2=C5CCNCC5=C4	P08172	Muscarinic acetylcholine receptor M2	CHRM2	Homo sapiens (Human)	Acetylcholine
CHEMBL282680	COC1=CC=CC2=C1N3C(=O)CCC4=C3C2=C5CCNCC5=C4	P08172	Muscarinic acetylcholine receptor M2	CHRM2	Homo sapiens (Human)	Acetylcholine
CHEMBL454916	CC(C)CC(C1=CC=CC=C1N2CCN(CC2)C(=O)C(CC3=C(C=C(C=C3)Cl)Cl)NC(=O)CN(C)C)O	P41968	Melanocortin receptor 3	MC3R	Homo sapiens (Human)	Melanocortin
CHEMBL454916	CC(C)CC(C1=CC=CC=C1N2CCN(CC2)C(=O)C(CC3=C(C=C(C=C3)Cl)Cl)NC(=O)CN(C)C)O	P32245	Melanocortin receptor 4	MC4R	Homo sapiens (Human)	Melanocortin
CHEMBL454916	CC(C)CC(C1=CC=CC=C1N2CCN(CC2)C(=O)C(CC3=C(C=C(C=C3)Cl)Cl)NC(=O)CN(C)C)O	P32245	Melanocortin receptor 4	MC4R	Homo sapiens (Human)	Melanocortin
CHEMBL454916	CC(C)CC(C1=CC=CC=C1N2CCN(CC2)C(=O)C(CC3=C(C=C(C=C3)Cl)Cl)NC(=O)CN(C)C)O	P32245	Melanocortin receptor 4	MC4R	Homo sapiens (Human)	Melanocortin
CHEMBL454916	CC(C)CC(C1=CC=CC=C1N2CCN(CC2)C(=O)C(CC3=C(C=C(C=C3)Cl)Cl)NC(=O)CN(C)C)O	P33032	Melanocortin receptor 5	MC5R	Homo sapiens (Human)	Melanocortin
CHEMBL265906	CC(C)C(C(=O)NCC(=O)N1CC(CC1C(=O)NC(CC2=CC=CC=C2)C(=O)NC(C)C(=O)NC(CC3=CC=CC=C3)C(=O)O)O)NC(=O)C(CC(=O)O)NC(=O)C(C(C)O)NC(=O)C4CCCN4C(=O)C(C(C)C)NC(=O)C(CC5=CC=CC=C5)N	Q16602	Calcitonin gene-related peptide type 1 receptor	CALCRL	Homo sapiens (Human)	Calcitonin
CHEMBL434692	C1CC2=C(C1)SC(=C2C(=O)C3=CC=C(C4=CC=CC=C43)Br)N	P29274	Adenosine receptor A2a	ADORA2A	Homo sapiens (Human)	Adenosine
CHEMBL434692	C1CC2=C(C1)SC(=C2C(=O)C3=CC=C(C4=CC=CC=C43)Br)N	P0DMS8	Adenosine receptor A3	ADORA3	Homo sapiens (Human)	Adenosine
CHEMBL434692	C1CC2=C(C1)SC(=C2C(=O)C3=CC=C(C4=CC=CC=C43)Br)N	P30542	Adenosine receptor A1	ADORA1	Homo sapiens (Human)	Adenosine
CHEMBL434692	C1CC2=C(C1)SC(=C2C(=O)C3=CC=C(C4=CC=CC=C43)Br)N	P30542	Adenosine receptor A1	ADORA1	Homo sapiens (Human)	Adenosine
CHEMBL434692	C1CC2=C(C1)SC(=C2C(=O)C3=CC=C(C4=CC=CC=C43)Br)N	P30542	Adenosine receptor A1	ADORA1	Homo sapiens (Human)	Adenosine
CHEMBL434692	C1CC2=C(C1)SC(=C2C(=O)C3=CC=C(C4=CC=CC=C43)Br)N	P30542	Adenosine receptor A1	ADORA1	Homo sapiens (Human)	Adenosine
CHEMBL434692	C1CC2=C(C1)SC(=C2C(=O)C3=CC=C(C4=CC=CC=C43)Br)N	P30542	Adenosine receptor A1	ADORA1	Homo sapiens (Human)	Adenosine
CHEMBL411504	CCOC1=NC=CC(=C1)S(=O)(=O)C2=CC3=C(C=C2)N(C(=N3)C(C)(C)C)CC4CCOCC4	P21554	Cannabinoid receptor 1	CNR1	Homo sapiens (Human)	Cannabinoid
CHEMBL411504	CCOC1=NC=CC(=C1)S(=O)(=O)C2=CC3=C(C=C2)N(C(=N3)C(C)(C)C)CC4CCOCC4	P34972	Cannabinoid receptor 2	CNR2	Homo sapiens (Human)	Cannabinoid
CHEMBL411504	CCOC1=NC=CC(=C1)S(=O)(=O)C2=CC3=C(C=C2)N(C(=N3)C(C)(C)C)CC4CCOCC4	P34972	Cannabinoid receptor 2	CNR2	Homo sapiens (Human)	Cannabinoid
CHEMBL188841	CC1(C(CCC2=C1C=C(C=C2)O)N(C)C)C	P41145	Kappa-type opioid receptor	OPRK1	Homo sapiens (Human)	Opioid
CHEMBL118929	CNC(=O)N(CC1=CC2=C(C=CC(=C2)OC3=CC=CC=C3)OC1)O	Q15722	Leukotriene B4 receptor 1	LTB4R	Homo sapiens (Human)	Leukotriene
CHEMBL118929	CNC(=O)N(CC1=CC2=C(C=CC(=C2)OC3=CC=CC=C3)OC1)O	Q15722	Leukotriene B4 receptor 1	LTB4R	Homo sapiens (Human)	Leukotriene
CHEMBL243432	CC(=O)NC1=NNC(=C1Br)C(=O)NC2C(=O)NC3=CC=CC=C3C(=N2)C4=CC=CC=C4	P46663	B1 bradykinin receptor	BDKRB1	Homo sapiens (Human)	Bradykinin
CHEMBL3658348	C1=CC(=C(C=C1OC(F)(F)F)CS(=O)C2=NC=C(C=C2)C(=O)NC3=NC=C(C=C3)F)O	P25025	C-X-C chemokine receptor type 2	CXCR2	Homo sapiens (Human)	Chemokine
CHEMBL81376	CC1=CC(=C(C=C1)NC(C2=CC=CC=C2C=C)C(=O)CCC3=CC=NC=C3)Cl	P34998	Corticotropin-releasing factor receptor 1	CRHR1	Homo sapiens (Human)	Corticotropin
CHEMBL1170086	CC(C1=CC=CC=C1)NC2=NC3=C(N=NN3C4=C2SC=C4)S(=O)(=O)C5=CC=CC=C5	P50406	5-hydroxytryptamine receptor 6	HTR6	Homo sapiens (Human)	5-Hydroxytryptamine
CHEMBL3680825	C1=CC(=CC=C1C2=C(C=C(C=C2)C(F)(F)F)Cl)NCC3=C(C=C(C=C3)Cl)C4=CN=C(C=C4)C(=O)NCCC(=O)O	P47871	Glucagon receptor	GCGR	Homo sapiens (Human)	Glucagon
CHEMBL1688881	C1OC2=C(O1)C=C(C=C2)C(=O)NC(=O)NC3=CC=CC(=C3)C4=CC=CC=C4	P41597	C-C chemokine receptor type 2	CCR2	Homo sapiens (Human)	Chemokine
CHEMBL481383	CCCN1C(=O)C2=C(N=C3N2C=C(N3CC)C)N(C1=O)CC4=CC=CC=C4	P29274	Adenosine receptor A2a	ADORA2A	Homo sapiens (Human)	Adenosine
CHEMBL3286417	CCOC(CC(=O)O)C1=CC=C(C=C1)OCC2=CC=C(C=C2)C	O14842	Free fatty acid receptor 1	FFAR1	Homo sapiens (Human)	Free fatty acid
CHEMBL3286417	CCOC(CC(=O)O)C1=CC=C(C=C1)OCC2=CC=C(C=C2)C	O14842	Free fatty acid receptor 1	FFAR1	Homo sapiens (Human)	Free fatty acid
CHEMBL2111779	CN(C)CC=CC1=C(C=CC(=C1)C(=O)NC2=CC=C(C=C2)C3=CC=NC=C3)OC	P08908	5-hydroxytryptamine receptor 1A	HTR1A	Homo sapiens (Human)	5-Hydroxytryptamine
CHEMBL2111779	CN(C)CC=CC1=C(C=CC(=C1)C(=O)NC2=CC=C(C=C2)C3=CC=NC=C3)OC	P28222	5-hydroxytryptamine receptor 1B	HTR1B	Homo sapiens (Human)	5-Hydroxytryptamine
CHEMBL2111779	CN(C)CC=CC1=C(C=CC(=C1)C(=O)NC2=CC=C(C=C2)C3=CC=NC=C3)OC	P28222	5-hydroxytryptamine receptor 1B	HTR1B	Homo sapiens (Human)	5-Hydroxytryptamine
CHEMBL2111779	CN(C)CC=CC1=C(C=CC(=C1)C(=O)NC2=CC=C(C=C2)C3=CC=NC=C3)OC	P28221	5-hydroxytryptamine receptor 1D	HTR1D	Homo sapiens (Human)	5-Hydroxytryptamine
CHEMBL2111779	CN(C)CC=CC1=C(C=CC(=C1)C(=O)NC2=CC=C(C=C2)C3=CC=NC=C3)OC	P28222	5-hydroxytryptamine receptor 1B	HTR1B	Homo sapiens (Human)	5-Hydroxytryptamine
CHEMBL119800	CN(C)CC=CC1=C(C=CC(=C1)C(=O)NC2=CC=C(C=C2)C3=CC=NC=C3)OC	P08908	5-hydroxytryptamine receptor 1A	HTR1A	Homo sapiens (Human)	5-Hydroxytryptamine
CHEMBL501896	C1C(C1C2=CC=CC(=C2)C3=CC=C(C=C3)C(F)(F)F)CN.Cl	P28335	5-hydroxytryptamine receptor 2C	HTR2C	Homo sapiens (Human)	5-Hydroxytryptamine
CHEMBL501896	C1C(C1C2=CC=CC(=C2)C3=CC=C(C=C3)C(F)(F)F)CN.Cl	P28335	5-hydroxytryptamine receptor 2C	HTR2C	Homo sapiens (Human)	5-Hydroxytryptamine
CHEMBL501896	C1C(C1C2=CC=CC(=C2)C3=CC=C(C=C3)C(F)(F)F)CN.Cl	P41595	5-hydroxytryptamine receptor 2B	HTR2B	Homo sapiens (Human)	5-Hydroxytryptamine
CHEMBL253210	CN1C(=NN=N1)C2=CC(=CC=C2)NC(=O)NC3CCCCC3CN(C)CCCC4=CC=C(C=C4)F	P51677	C-C chemokine receptor type 3	CCR3	Homo sapiens (Human)	Chemokine
CHEMBL299404	CCC1=C(C=C(C(=C1)C(=O)C)O)OCCCCCC(C)(C)C#N	Q15722	Leukotriene B4 receptor 1	LTB4R	Homo sapiens (Human)	Leukotriene
CHEMBL299404	CCC1=C(C=C(C(=C1)C(=O)C)O)OCCCCCC(C)(C)C#N	Q15722	Leukotriene B4 receptor 1	LTB4R	Homo sapiens (Human)	Leukotriene
CHEMBL1320515	C1CSC2=CC=CC=C2N1C(=O)CCC(=O)NC3=CC=C(C=C3)Cl	Q03431	Parathyroid hormone/parathyroid hormone-related peptide receptor	PTH1R	Homo sapiens (Human)	Parathyroid
CHEMBL1320515	C1CSC2=CC=CC=C2N1C(=O)CCC(=O)NC3=CC=C(C=C3)Cl	P43220	Glucagon-like peptide 1 receptor	GLP1R	Homo sapiens (Human)	Glucagon
CHEMBL329744	CCCCCC1(C2=CC=CC=C2N(C(=O)CN1)CC3=CC=C(C=C3)OC)C(C(=O)O)OC4=NC(=CC(=N4)C)C	P24530	Endothelin receptor type B	EDNRB	Homo sapiens (Human)	Endothelin
CHEMBL2205042	COC1=CC=C(C=C1)SC2=CC=CC=C2N3CCNCC3.Cl	P08908	5-hydroxytryptamine receptor 1A	HTR1A	Homo sapiens (Human)	5-Hydroxytryptamine
CHEMBL217751	C1=CC(=CC=C1CCC(=O)NC2=CC3=C(C=C2)N=C(C=C3)N)C(F)(F)F	Q99705	Melanin-concentrating hormone receptor 1	MCHR1	Homo sapiens (Human)	Melanin-conc
CHEMBL217751	C1=CC(=CC=C1CCC(=O)NC2=CC3=C(C=C2)N=C(C=C3)N)C(F)(F)F	Q969V1	Melanin-concentrating hormone receptor 2	MCHR2	Homo sapiens (Human)	Melanin-conc
CHEMBL179870	CN(C)C1CCN(C1)C2=CC=C(C=C2)NC(=O)C3=CC=C(C=C3)OC4=CC=CC=C4	Q99705	Melanin-concentrating hormone receptor 1	MCHR1	Homo sapiens (Human)	Melanin-conc
CHEMBL2178571	C1CCCC=C(CCC1)CN2CCC(CC2)NC(=O)C3C4=CC=CC=C4OC5=C3C=C(C=C5)C(=O)N6CCCC(C6)CN	P32246	C-C chemokine receptor type 1	CCR1	Homo sapiens (Human)	Chemokine
CHEMBL3958494	CC1=C(OC=N1)C2=NN=C(N2C)SCCCN3CCC4(C3)CC4C5=CC=CC=C5	P35462	D(3) dopamine receptor	DRD3	Homo sapiens (Human)	Dopamine
CHEMBL3958494	CC1=C(OC=N1)C2=NN=C(N2C)SCCCN3CCC4(C3)CC4C5=CC=CC=C5	P35462	D(3) dopamine receptor	DRD3	Homo sapiens (Human)	Dopamine
CHEMBL3958494	CC1=C(OC=N1)C2=NN=C(N2C)SCCCN3CCC4(C3)CC4C5=CC=CC=C5	P14416	D(2) dopamine receptor	DRD2	Homo sapiens (Human)	Dopamine
CHEMBL3958494	CC1=C(OC=N1)C2=NN=C(N2C)SCCCN3CCC4(C3)CC4C5=CC=CC=C5	P14416	D(2) dopamine receptor	DRD2	Homo sapiens (Human)	Dopamine
CHEMBL329744	CCCCCC1(C2=CC=CC=C2N(C(=O)CN1)CC3=CC=C(C=C3)OC)C(C(=O)O)OC4=NC(=CC(=N4)C)C	P25101	Endothelin-1 receptor	EDNRA	Homo sapiens (Human)	Endothelin
CHEMBL2205617	C1CCN(CC1)C(=O)C2=C(SC3=C2CCOC3)NC(=O)C4=C(C=CC=C4F)C(F)(F)F	P34972	Cannabinoid receptor 2	CNR2	Homo sapiens (Human)	Cannabinoid
CHEMBL2205617	C1CCN(CC1)C(=O)C2=C(SC3=C2CCOC3)NC(=O)C4=C(C=CC=C4F)C(F)(F)F	P34972	Cannabinoid receptor 2	CNR2	Homo sapiens (Human)	Cannabinoid
CHEMBL2205617	C1CCN(CC1)C(=O)C2=C(SC3=C2CCOC3)NC(=O)C4=C(C=CC=C4F)C(F)(F)F	P21554	Cannabinoid receptor 1	CNR1	Homo sapiens (Human)	Cannabinoid
CHEMBL2205617	C1CCN(CC1)C(=O)C2=C(SC3=C2CCOC3)NC(=O)C4=C(C=CC=C4F)C(F)(F)F	P21554	Cannabinoid receptor 1	CNR1	Homo sapiens (Human)	Cannabinoid
CHEMBL2180512	CC1=C(C(=CC=C1)C)C(=O)NC(C(C)C)C(=O)N2CCC(CC2)C3=CC=C(C=C3)Cl	P32246	C-C chemokine receptor type 1	CCR1	Homo sapiens (Human)	Chemokine
CHEMBL358600	C1CC(CN(C1=O)CC2=CC=C(C=C2)F)(CCN3CC(C3)N4CCOCC4)C5=CC(=C(C=C5)Cl)Cl	P25103	Substance-P receptor	TACR1	Homo sapiens (Human)	Tachykinin
CHEMBL179161	C1=CC(=CC(=C1)O)NC(=O)CCN2C(=O)C(=CC3=CC=CS3)SC2=S	P43220	Glucagon-like peptide 1 receptor	GLP1R	Homo sapiens (Human)	Glucagon
CHEMBL1683923	C1CN(CCC1OC(=O)NC2=CC=CC=C2C3=CC=CC=C3)CCCCCN	P20309	Muscarinic acetylcholine receptor M3	CHRM3	Homo sapiens (Human)	Acetylcholine
CHEMBL93168	C1CN(CCC1C2=CC=CC=C2)CC3CN(CC3C4=CC=CC=C4)C(=O)C5=CC=CC=C5Br	P51681	C-C chemokine receptor type 5	CCR5	Homo sapiens (Human)	Chemokine
CHEMBL1900596	CN1C=C(C=C1C(=O)NC2=C(C=C(C=C2)F)F)S(=O)(=O)N3CCCC3	Q03431	Parathyroid hormone/parathyroid hormone-related peptide receptor	PTH1R	Homo sapiens (Human)	Parathyroid
CHEMBL3692996	COC1=C2C(=CC(=C1)S(=O)(=O)C3=CC(=CC(=C3)Cl)Cl)C4=C(O2)CCNC4	P50406	5-hydroxytryptamine receptor 6	HTR6	Homo sapiens (Human)	5-Hydroxytryptamine
CHEMBL342126	CC1=C(C(N(C(=O)N1)C(=O)NCCCN2CCC(CC2)(C3=CC=C(C=C3)F)C4=CC=C(C=C4)F)C5=CC(=C(C=C5)F)F)C(=O)OC	P35348	Alpha-1A adrenergic receptor	ADRA1A	Homo sapiens (Human)	AdrenalineAlpha
CHEMBL342126	CC1=C(C(N(C(=O)N1)C(=O)NCCCN2CCC(CC2)(C3=CC=C(C=C3)F)C4=CC=C(C=C4)F)C5=CC(=C(C=C5)F)F)C(=O)OC	P35368	Alpha-1B adrenergic receptor	ADRA1B	Homo sapiens (Human)	AdrenalineAlpha
CHEMBL342126	CC1=C(C(N(C(=O)N1)C(=O)NCCCN2CCC(CC2)(C3=CC=C(C=C3)F)C4=CC=C(C=C4)F)C5=CC(=C(C=C5)F)F)C(=O)OC	P25100	Alpha-1D adrenergic receptor	ADRA1D	Homo sapiens (Human)	AdrenalineAlpha
CHEMBL590001	CCCCCOC(=O)N1CCN(CC1)C(=O)C(CCC(=O)O)NC(=O)C2=CC(=CC(=N2)C3=CC=CC=C3)N4CCC(CC4)CCOC	Q9H244	P2Y purinoceptor 12	P2RY12	Homo sapiens (Human)	P2Y
CHEMBL207543	C1CCN(CC1)C2=NN3C=C(N=C3C=C2)CN4CCN(CC4)C5=CC(=C(C=C5)Cl)Cl	P14416	D(2) dopamine receptor	DRD2	Homo sapiens (Human)	Dopamine
CHEMBL207543	C1CCN(CC1)C2=NN3C=C(N=C3C=C2)CN4CCN(CC4)C5=CC(=C(C=C5)Cl)Cl	P14416	D(2) dopamine receptor	DRD2	Homo sapiens (Human)	Dopamine
CHEMBL207543	C1CCN(CC1)C2=NN3C=C(N=C3C=C2)CN4CCN(CC4)C5=CC(=C(C=C5)Cl)Cl	P35462	D(3) dopamine receptor	DRD3	Homo sapiens (Human)	Dopamine
CHEMBL207543	C1CCN(CC1)C2=NN3C=C(N=C3C=C2)CN4CCN(CC4)C5=CC(=C(C=C5)Cl)Cl	P21917	D(4) dopamine receptor	DRD4	Homo sapiens (Human)	Dopamine
CHEMBL565654	COC1=CC=CC(=C1)C2=CC3=C(C=C2)N=CN=C3NCC4=CC=CS4	P16473	Thyrotropin receptor	TSHR	Homo sapiens (Human)	Glycoprotein
CHEMBL488787	C1CC1(C2=CC=CC=C2)C3=NN=C(O3)C4=NN(C(=C4CN5C=NC=N5)C6=CC=C(C=C6)Cl)C7=C(C=C(C=C7)Cl)Cl	P34972	Cannabinoid receptor 2	CNR2	Homo sapiens (Human)	Cannabinoid
CHEMBL277678	CC1=NN=C2N1C3=C(C=C(S3)C#CCN4C(=O)CN5C=CC6=C(C=CC4=C65)Cl)C(=NC2)C7=CC=CC=C7Cl	P25105	Platelet-activating factor receptor	PTAFR	Homo sapiens (Human)	Platelet-activating
CHEMBL277678	CC1=NN=C2N1C3=C(C=C(S3)C#CCN4C(=O)CN5C=CC6=C(C=CC4=C65)Cl)C(=NC2)C7=CC=CC=C7Cl	P25105	Platelet-activating factor receptor	PTAFR	Homo sapiens (Human)	Platelet-activating
CHEMBL3797382	CCNC(=O)C1=CC(=CN(C1=N)CC2=CC=CC=C2)Cl	P25100	Alpha-1D adrenergic receptor	ADRA1D	Homo sapiens (Human)	AdrenalineAlpha
CHEMBL119145	C1=CC=C(C=C1)CN2C(=O)C(NC2=O)CCC3=CC4=C(C=C3)NC=C4CCN	P28221	5-hydroxytryptamine receptor 1D	HTR1D	Homo sapiens (Human)	5-Hydroxytryptamine
CHEMBL119145	C1=CC=C(C=C1)CN2C(=O)C(NC2=O)CCC3=CC4=C(C=C3)NC=C4CCN	P28223	5-hydroxytryptamine receptor 2A	HTR2A	Homo sapiens (Human)	5-Hydroxytryptamine
CHEMBL119145	C1=CC=C(C=C1)CN2C(=O)C(NC2=O)CCC3=CC4=C(C=C3)NC=C4CCN	P28221	5-hydroxytryptamine receptor 1D	HTR1D	Homo sapiens (Human)	5-Hydroxytryptamine
CHEMBL218825	CC(C)C(C(=O)O)NC(=O)C1CSSCC(C(=O)NC(C(=O)NC(C(=O)NC(C(=O)NC(C(=O)N1)CC2=CC=C(C=C2)O)CCCCN)CC3=CNC4=CC=CC=C43)CC5=CC=CC=C5)NC(=O)C(C)(C)N	Q9UKP6	Urotensin-2 receptor	UTS2R	Homo sapiens (Human)	Urotensin
CHEMBL457025	CCCN(CCN1CCN(CC1)C2=CC=CC=C2)C3CCC4=C(C3)C=CC=C4O	P14416	D(2) dopamine receptor	DRD2	Homo sapiens (Human)	Dopamine
CHEMBL457025	CCCN(CCN1CCN(CC1)C2=CC=CC=C2)C3CCC4=C(C3)C=CC=C4O	P35462	D(3) dopamine receptor	DRD3	Homo sapiens (Human)	Dopamine
CHEMBL250552	CCCN(CCN1CCN(CC1)C2=CC=CC=C2)C3CCC4=C(C3)C=CC=C4O	P35462	D(3) dopamine receptor	DRD3	Homo sapiens (Human)	Dopamine
CHEMBL250552	CCCN(CCN1CCN(CC1)C2=CC=CC=C2)C3CCC4=C(C3)C=CC=C4O	P35462	D(3) dopamine receptor	DRD3	Homo sapiens (Human)	Dopamine
CHEMBL1929362	CC(C)CN1CCC23CC4=NC5=CC=CC=C5C=C4CC2C1CC6=C3C(=CC=C6)O	P41143	Delta-type opioid receptor	OPRD1	Homo sapiens (Human)	Opioid
CHEMBL3659195	C1CC2C(CC1N2C(=O)C3=CC=CC=C3N4C=CC=N4)COC5=NC=C(C=C5)F	O43613	Orexin receptor type 1	HCRTR1	Homo sapiens (Human)	Orexin
CHEMBL3659195	C1CC2C(CC1N2C(=O)C3=CC=CC=C3N4C=CC=N4)COC5=NC=C(C=C5)F	O43614	Orexin receptor type 2	HCRTR2	Homo sapiens (Human)	Orexin
CHEMBL2011712	CCCCN(C1=NN=C(S1)C2=CN=CC=C2)C(=O)C3=CC=CC=C3C	Q99500	Sphingosine 1-phosphate receptor 3	S1PR3	Homo sapiens (Human)	Lysophospholipid
CHEMBL2011712	CCCCN(C1=NN=C(S1)C2=CN=CC=C2)C(=O)C3=CC=CC=C3C	P21453	Sphingosine 1-phosphate receptor 1	S1PR1	Homo sapiens (Human)	Lysophospholipid
CHEMBL556537	CCCCC(C(=O)N1CCCC1C(=O)NC(CC(C)C)C(=O)NC(COC2C(C(C(C(O2)CC)O)O)O)C(=O)NC(CC3=CNC4=CC=CC=C43)C(=O)NCC5=CC(=CC(=C5)C(F)(F)F)C(F)(F)F)NC(=O)C(CC6=CC=CC=C6)NC(=O)CNC(=O)C(C)NC(=O)C(CC7=CC=C(C=C7)O)N	P41143	Delta-type opioid receptor	OPRD1	Homo sapiens (Human)	Opioid
CHEMBL556537	CCCCC(C(=O)N1CCCC1C(=O)NC(CC(C)C)C(=O)NC(COC2C(C(C(C(O2)CC)O)O)O)C(=O)NC(CC3=CNC4=CC=CC=C43)C(=O)NCC5=CC(=CC(=C5)C(F)(F)F)C(F)(F)F)NC(=O)C(CC6=CC=CC=C6)NC(=O)CNC(=O)C(C)NC(=O)C(CC7=CC=C(C=C7)O)N	P25103	Substance-P receptor	TACR1	Homo sapiens (Human)	Tachykinin
CHEMBL556537	CCCCC(C(=O)N1CCCC1C(=O)NC(CC(C)C)C(=O)NC(COC2C(C(C(C(O2)CC)O)O)O)C(=O)NC(CC3=CNC4=CC=CC=C43)C(=O)NCC5=CC(=CC(=C5)C(F)(F)F)C(F)(F)F)NC(=O)C(CC6=CC=CC=C6)NC(=O)CNC(=O)C(C)NC(=O)C(CC7=CC=C(C=C7)O)N	P41143	Delta-type opioid receptor	OPRD1	Homo sapiens (Human)	Opioid
CHEMBL1713358	CC1=CC2=C(C=C1S(=O)(=O)NC3=CC(=C(C=C3)OC)OC)NC(=O)C(=O)N2	Q03431	Parathyroid hormone/parathyroid hormone-related peptide receptor	PTH1R	Homo sapiens (Human)	Parathyroid
CHEMBL402442	C1CN(CCC1C2=CNC3=CC=CC=C32)C(CO)C4CCN(CC4)C(=O)C=CC5=CC(=C(C=C5)F)Br	P41597	C-C chemokine receptor type 2	CCR2	Homo sapiens (Human)	Chemokine
CHEMBL3785839	C1CC2(CCN(CC2)CC3CC4=CC=CC=C4CN3C(=O)N)C5=CC=CC=C51	P41146	Nociceptin receptor	OPRL1	Homo sapiens (Human)	Nociceptin
CHEMBL3785839	C1CC2(CCN(CC2)CC3CC4=CC=CC=C4CN3C(=O)N)C5=CC=CC=C51	P35372	Mu-type opioid receptor	OPRM1	Homo sapiens (Human)	Opioid
CHEMBL2431727	C1CCN(C1)CC2=CN(C3=C2C=C(C=C3)NC(=O)NCC(=O)NC(CCCCN)C(=O)NC(CC4=CC=CC=C4)C(=O)NC(C5=CC=CC=C5)C6=CC=CC=C6)CC7=C(C=CC=C7Cl)Cl	P55085	Proteinase-activated receptor 2	F2RL1	Homo sapiens (Human)	Proteinase-activated receptor
CHEMBL2431727	C1CCN(C1)CC2=CN(C3=C2C=C(C=C3)NC(=O)NCC(=O)NC(CCCCN)C(=O)NC(CC4=CC=CC=C4)C(=O)NC(C5=CC=CC=C5)C6=CC=CC=C6)CC7=C(C=CC=C7Cl)Cl	P55085	Proteinase-activated receptor 2	F2RL1	Homo sapiens (Human)	Proteinase-activated receptor
CHEMBL1271815	CC1=C(C(=CC=C1)N2CCN(CC2)CCCNC(=O)C3=CC(=NC(=N3)C)C(C)C)C	P28335	5-hydroxytryptamine receptor 2C	HTR2C	Homo sapiens (Human)	5-Hydroxytryptamine
CHEMBL1271815	CC1=C(C(=CC=C1)N2CCN(CC2)CCCNC(=O)C3=CC(=NC(=N3)C)C(C)C)C	P28223	5-hydroxytryptamine receptor 2A	HTR2A	Homo sapiens (Human)	5-Hydroxytryptamine
CHEMBL119800	CN(C)CC=CC1=C(C=CC(=C1)C(=O)NC2=CC=C(C=C2)C3=CC=NC=C3)OC	P28222	5-hydroxytryptamine receptor 1B	HTR1B	Homo sapiens (Human)	5-Hydroxytryptamine
CHEMBL119800	CN(C)CC=CC1=C(C=CC(=C1)C(=O)NC2=CC=C(C=C2)C3=CC=NC=C3)OC	P28222	5-hydroxytryptamine receptor 1B	HTR1B	Homo sapiens (Human)	5-Hydroxytryptamine
CHEMBL119800	CN(C)CC=CC1=C(C=CC(=C1)C(=O)NC2=CC=C(C=C2)C3=CC=NC=C3)OC	P28222	5-hydroxytryptamine receptor 1B	HTR1B	Homo sapiens (Human)	5-Hydroxytryptamine
CHEMBL119800	CN(C)CC=CC1=C(C=CC(=C1)C(=O)NC2=CC=C(C=C2)C3=CC=NC=C3)OC	P28221	5-hydroxytryptamine receptor 1D	HTR1D	Homo sapiens (Human)	5-Hydroxytryptamine
CHEMBL2372838	CCCCC(C(=O)NC(CCC(=O)O)C(=O)NC(CC1=CNC=N1)C(=O)NC(CC2=CC=CC=C2)C(=O)NC(CCCN=C(N)N)C(=O)NC(CC3=CNC4=CC=CC=C43)C(=O)NC(CCCCN)C(=O)NCC(=O)N5CCCC5C(=O)NC(C(C)C)C(=O)N)NC(=O)C(CO)NC(=O)C(CC6=CC=C(C=C6)O)NC(=O)C(CO)NC(=O)C	Q01726	Melanocyte-stimulating hormone receptor	MC1R	Homo sapiens (Human)	Melanocortin
CHEMBL75475	CC(=O)NC(CC1=CC=CC=C1)C(=O)N(CCCCN=C(N)N)C2CCC(CC2)N(C)C(=O)C	P32245	Melanocortin receptor 4	MC4R	Homo sapiens (Human)	Melanocortin
CHEMBL75475	CC(=O)NC(CC1=CC=CC=C1)C(=O)N(CCCCN=C(N)N)C2CCC(CC2)N(C)C(=O)C	P41968	Melanocortin receptor 3	MC3R	Homo sapiens (Human)	Melanocortin
CHEMBL2426667	CC1=CN=C(C=C1)CC(=O)N2CCC3(CC2)CN(C3)C4CCC5=C4C=CC(=C5)C6=NC=CC=N6	P08172	Muscarinic acetylcholine receptor M2	CHRM2	Homo sapiens (Human)	Acetylcholine
CHEMBL250552	CCCN(CCN1CCN(CC1)C2=CC=CC=C2)C3CCC4=C(C3)C=CC=C4O	P14416	D(2) dopamine receptor	DRD2	Homo sapiens (Human)	Dopamine
CHEMBL250552	CCCN(CCN1CCN(CC1)C2=CC=CC=C2)C3CCC4=C(C3)C=CC=C4O	P14416	D(2) dopamine receptor	DRD2	Homo sapiens (Human)	Dopamine
CHEMBL250552	CCCN(CCN1CCN(CC1)C2=CC=CC=C2)C3CCC4=C(C3)C=CC=C4O	P14416	D(2) dopamine receptor	DRD2	Homo sapiens (Human)	Dopamine
CHEMBL250552	CCCN(CCN1CCN(CC1)C2=CC=CC=C2)C3CCC4=C(C3)C=CC=C4O	P35462	D(3) dopamine receptor	DRD3	Homo sapiens (Human)	Dopamine
CHEMBL250552	CCCN(CCN1CCN(CC1)C2=CC=CC=C2)C3CCC4=C(C3)C=CC=C4O	P35462	D(3) dopamine receptor	DRD3	Homo sapiens (Human)	Dopamine
CHEMBL250552	CCCN(CCN1CCN(CC1)C2=CC=CC=C2)C3CCC4=C(C3)C=CC=C4O	P35462	D(3) dopamine receptor	DRD3	Homo sapiens (Human)	Dopamine
CHEMBL250552	CCCN(CCN1CCN(CC1)C2=CC=CC=C2)C3CCC4=C(C3)C=CC=C4O	P14416	D(2) dopamine receptor	DRD2	Homo sapiens (Human)	Dopamine
CHEMBL250552	CCCN(CCN1CCN(CC1)C2=CC=CC=C2)C3CCC4=C(C3)C=CC=C4O	P14416	D(2) dopamine receptor	DRD2	Homo sapiens (Human)	Dopamine
CHEMBL3908425	CC1=NN=C(O1)CN(C(=O)C2=NC(=C(C=C2)N3CC(C3)(F)F)OCC4CC4)C(C)(C)C	P21554	Cannabinoid receptor 1	CNR1	Homo sapiens (Human)	Cannabinoid
CHEMBL3908425	CC1=NN=C(O1)CN(C(=O)C2=NC(=C(C=C2)N3CC(C3)(F)F)OCC4CC4)C(C)(C)C	P34972	Cannabinoid receptor 2	CNR2	Homo sapiens (Human)	Cannabinoid
CHEMBL1650163	CC(=O)NC1=NC(=CC(=N1)C2=CC=CC=C2F)C3=CC=CC=C3F	P0DMS8	Adenosine receptor A3	ADORA3	Homo sapiens (Human)	Adenosine
CHEMBL1650163	CC(=O)NC1=NC(=CC(=N1)C2=CC=CC=C2F)C3=CC=CC=C3F	P29275	Adenosine receptor A2b	ADORA2B	Homo sapiens (Human)	Adenosine
CHEMBL1650163	CC(=O)NC1=NC(=CC(=N1)C2=CC=CC=C2F)C3=CC=CC=C3F	P29274	Adenosine receptor A2a	ADORA2A	Homo sapiens (Human)	Adenosine
CHEMBL1650163	CC(=O)NC1=NC(=CC(=N1)C2=CC=CC=C2F)C3=CC=CC=C3F	P30542	Adenosine receptor A1	ADORA1	Homo sapiens (Human)	Adenosine
CHEMBL1396454	C1=CC=C2C(=C1)C(=NC3=C(N=NN23)C4=CC=C(C=C4)F)NCC5=CC=C(C=C5)F	Q9HBX9	Relaxin receptor 1	RXFP1	Homo sapiens (Human)	Relaxin
CHEMBL2035935	C1C(C(CN1)C(=O)NCC2=CC=CC=C2)C(=O)NCC3=CC=CC=C3	P32245	Melanocortin receptor 4	MC4R	Homo sapiens (Human)	Melanocortin
CHEMBL113151	CC1=C(C(=O)N(C(=O)N1CC2=C(C=CC=C2F)F)CC(C)N(C)CC3=CC=CC=N3)C4=CC(=CC=C4)OC	P30968	Gonadotropin-releasing hormone receptor	GNRHR	Homo sapiens (Human)	Gonadotrophin
CHEMBL403967	CC(C)C(C1=C(C(=CC=C1)F)N2CCN(CC2)C(=O)C3CN(CC3C4=CC=C(C=C4)Cl)C(C)C)NC(=O)CCN(C)C	P32245	Melanocortin receptor 4	MC4R	Homo sapiens (Human)	Melanocortin
CHEMBL403967	CC(C)C(C1=C(C(=CC=C1)F)N2CCN(CC2)C(=O)C3CN(CC3C4=CC=C(C=C4)Cl)C(C)C)NC(=O)CCN(C)C	P32245	Melanocortin receptor 4	MC4R	Homo sapiens (Human)	Melanocortin
CHEMBL3264203	CC1=CC(=CC(=C1F)C)C=CC(=O)NCCN2C(=CC3=CC=CC=C32)C	P35408	Prostaglandin E2 receptor EP4 subtype	PTGER4	Homo sapiens (Human)	Prostaglandin
CHEMBL3264203	CC1=CC(=CC(=C1F)C)C=CC(=O)NCCN2C(=CC3=CC=CC=C32)C	P43116	Prostaglandin E2 receptor EP2 subtype	PTGER2	Homo sapiens (Human)	Prostaglandin
CHEMBL3264203	CC1=CC(=CC(=C1F)C)C=CC(=O)NCCN2C(=CC3=CC=CC=C32)C	P43119	Prostacyclin receptor	PTGIR	Homo sapiens (Human)	Postacyclin
CHEMBL3264203	CC1=CC(=CC(=C1F)C)C=CC(=O)NCCN2C(=CC3=CC=CC=C32)C	Q13258	Prostaglandin D2 receptor	PTGDR	Homo sapiens (Human)	Prostaglandin
CHEMBL479542	CC1=C(C=CC=N1)OC2=NC=C(C=C2)NC(=O)C3=CN(C4=CC=CC=C43)C	P28335	5-hydroxytryptamine receptor 2C	HTR2C	Homo sapiens (Human)	5-Hydroxytryptamine
CHEMBL3894723	CC1CN(C(CO1)CC2=CC=CC(=C2)C3=NC=CC=N3)C(=O)C4=C(C=CC(=C4)C)N5N=CC=N5	O43614	Orexin receptor type 2	HCRTR2	Homo sapiens (Human)	Orexin
CHEMBL3894723	CC1CN(C(CO1)CC2=CC=CC(=C2)C3=NC=CC=N3)C(=O)C4=C(C=CC(=C4)C)N5N=CC=N5	O43613	Orexin receptor type 1	HCRTR1	Homo sapiens (Human)	Orexin
CHEMBL210461	C1CC2=CC(=C(CCC3=CC=C1C=C3)C=C2)C(=O)NCCCCN4CCN(CC4)C5=C(C(=CC=C5)Cl)Cl	P21728	D(1A) dopamine receptor	DRD1	Homo sapiens (Human)	Dopamine
CHEMBL210461	C1CC2=CC(=C(CCC3=CC=C1C=C3)C=C2)C(=O)NCCCCN4CCN(CC4)C5=C(C(=CC=C5)Cl)Cl	P21917	D(4) dopamine receptor	DRD4	Homo sapiens (Human)	Dopamine
CHEMBL556537	CCCCC(C(=O)N1CCCC1C(=O)NC(CC(C)C)C(=O)NC(COC2C(C(C(C(O2)CC)O)O)O)C(=O)NC(CC3=CNC4=CC=CC=C43)C(=O)NCC5=CC(=CC(=C5)C(F)(F)F)C(F)(F)F)NC(=O)C(CC6=CC=CC=C6)NC(=O)CNC(=O)C(C)NC(=O)C(CC7=CC=C(C=C7)O)N	P41143	Delta-type opioid receptor	OPRD1	Homo sapiens (Human)	Opioid
CHEMBL556537	CCCCC(C(=O)N1CCCC1C(=O)NC(CC(C)C)C(=O)NC(COC2C(C(C(C(O2)CC)O)O)O)C(=O)NC(CC3=CNC4=CC=CC=C43)C(=O)NCC5=CC(=CC(=C5)C(F)(F)F)C(F)(F)F)NC(=O)C(CC6=CC=CC=C6)NC(=O)CNC(=O)C(C)NC(=O)C(CC7=CC=C(C=C7)O)N	P41143	Delta-type opioid receptor	OPRD1	Homo sapiens (Human)	Opioid
CHEMBL556537	CCCCC(C(=O)N1CCCC1C(=O)NC(CC(C)C)C(=O)NC(COC2C(C(C(C(O2)CC)O)O)O)C(=O)NC(CC3=CNC4=CC=CC=C43)C(=O)NCC5=CC(=CC(=C5)C(F)(F)F)C(F)(F)F)NC(=O)C(CC6=CC=CC=C6)NC(=O)CNC(=O)C(C)NC(=O)C(CC7=CC=C(C=C7)O)N	P25103	Substance-P receptor	TACR1	Homo sapiens (Human)	Tachykinin
CHEMBL556537	CCCCC(C(=O)N1CCCC1C(=O)NC(CC(C)C)C(=O)NC(COC2C(C(C(C(O2)CC)O)O)O)C(=O)NC(CC3=CNC4=CC=CC=C43)C(=O)NCC5=CC(=CC(=C5)C(F)(F)F)C(F)(F)F)NC(=O)C(CC6=CC=CC=C6)NC(=O)CNC(=O)C(C)NC(=O)C(CC7=CC=C(C=C7)O)N	P41143	Delta-type opioid receptor	OPRD1	Homo sapiens (Human)	Opioid
CHEMBL3731686	CCNC(=O)NS(=O)(=O)C1=C2N=CC(=C(N2N=C1)NC3=C(C=C(C=C3)Cl)Cl)C(=O)N4CCC(CC4)C5=CC=C(C=C5)F	P46092	C-C chemokine receptor type 10	CCR10	Homo sapiens (Human)	Chemokine
CHEMBL1800884	CC1=CC=CC=C1C2(CCN(CC2)CC3=C4C=CC=CN4C(=O)C(=C3)C(=O)O)C#N	P11229	Muscarinic acetylcholine receptor M1	CHRM1	Homo sapiens (Human)	Acetylcholine
CHEMBL3664770	CN1C2=C(C3CCC(C2)N3)C4=CC(=CC(=C41)OCC5=CC=CC=C5)S(=O)(=O)C6=CC=CC=C6	P50406	5-hydroxytryptamine receptor 6	HTR6	Homo sapiens (Human)	5-Hydroxytryptamine
CHEMBL3236571	CCCCC1=CC(=NC(=N1)N)N2CCC(C2)NC	Q9H3N8	Histamine H4 receptor	HRH4	Homo sapiens (Human)	Histamine
CHEMBL3236571	CCCCC1=CC(=NC(=N1)N)N2CCC(C2)NC	Q9H3N8	Histamine H4 receptor	HRH4	Homo sapiens (Human)	Histamine
CHEMBL3236571	CCCCC1=CC(=NC(=N1)N)N2CCC(C2)NC	Q9H3N8	Histamine H4 receptor	HRH4	Homo sapiens (Human)	Histamine
CHEMBL3092622	C1CN(CC2=C1C(=CC=C2)OC3=C(C=CC=N3)NC(=O)NC4=CC=C(C=C4)OC(F)(F)F)CC5=CC=CC=N5	P47900	P2Y purinoceptor 1	P2RY1	Homo sapiens (Human)	P2Y
CHEMBL412600	CCC(C)C1C(=O)NC(CC(=O)NCCCCC(C(=O)NC(C(=O)NC(C(=O)N1)CCCN=C(N)N)CCCN=C(N)N)NC(=O)C(CC2=CC=CC=C2)NC(=O)CNC(=O)CNC(=O)C(CC3=CC=C(C=C3)O)N)C(=O)N4CCCC4C(=O)NC(CCCCN)C(=O)N	P41143	Delta-type opioid receptor	OPRD1	Homo sapiens (Human)	Opioid
CHEMBL412600	CCC(C)C1C(=O)NC(CC(=O)NCCCCC(C(=O)NC(C(=O)NC(C(=O)N1)CCCN=C(N)N)CCCN=C(N)N)NC(=O)C(CC2=CC=CC=C2)NC(=O)CNC(=O)CNC(=O)C(CC3=CC=C(C=C3)O)N)C(=O)N4CCCC4C(=O)NC(CCCCN)C(=O)N	P41145	Kappa-type opioid receptor	OPRK1	Homo sapiens (Human)	Opioid
CHEMBL1641939	CCN1C=C(C(=O)C=C1C2=CC=CC=C2)C(=O)NC(C)C34CC5CC(C3)CC(C5)C4	P21554	Cannabinoid receptor 1	CNR1	Homo sapiens (Human)	Cannabinoid
CHEMBL1641939	CCN1C=C(C(=O)C=C1C2=CC=CC=C2)C(=O)NC(C)C34CC5CC(C3)CC(C5)C4	P34972	Cannabinoid receptor 2	CNR2	Homo sapiens (Human)	Cannabinoid
CHEMBL125742	CCN(CC)C(=O)C1=CC=C(C=C1)C(C2=CC(=CC=C2)OC)N3CCNCC3	P41145	Kappa-type opioid receptor	OPRK1	Homo sapiens (Human)	Opioid
CHEMBL125742	CCN(CC)C(=O)C1=CC=C(C=C1)C(C2=CC(=CC=C2)OC)N3CCNCC3	P41143	Delta-type opioid receptor	OPRD1	Homo sapiens (Human)	Opioid
CHEMBL125742	CCN(CC)C(=O)C1=CC=C(C=C1)C(C2=CC(=CC=C2)OC)N3CCNCC3	P41143	Delta-type opioid receptor	OPRD1	Homo sapiens (Human)	Opioid
CHEMBL125742	CCN(CC)C(=O)C1=CC=C(C=C1)C(C2=CC(=CC=C2)OC)N3CCNCC3	P35372	Mu-type opioid receptor	OPRM1	Homo sapiens (Human)	Opioid
CHEMBL3952345	C1=CC=NC(=C1)C(=O)NC2=CN(N=C2)S(=O)(=O)C3=COC=C3	Q14833	Metabotropic glutamate receptor 4	GRM4	Homo sapiens (Human)	Metabotropic glutamate
CHEMBL598037	CC1CC2=C(O1)C3=C(CC4C5=C(CCN4C)C=C(C=C53)O)C=C2	P08908	5-hydroxytryptamine receptor 1A	HTR1A	Homo sapiens (Human)	5-Hydroxytryptamine
CHEMBL3127149	C1CCCC2=C(CC1)C(=NN2C3=NC(=CS3)C(=O)O)C4=CC=CC=C4	P34995	Prostaglandin E2 receptor EP1 subtype	PTGER1	Homo sapiens (Human)	Prostaglandin
CHEMBL1914491	CC1(C(=O)C2=C(S1(=O)=O)C=C(C=C2)C#CC3=C(C=CC(=C3)Cl)OCC(=O)O)C	Q9Y5Y4	Prostaglandin D2 receptor 2	PTGDR2	Homo sapiens (Human)	Prostaglandin
CHEMBL1173525	CN1C(=CC2=CNC3=CC=CC=C32)C(=O)N=C1N	P28335	5-hydroxytryptamine receptor 2C	HTR2C	Homo sapiens (Human)	5-Hydroxytryptamine
CHEMBL1173525	CN1C(=CC2=CNC3=CC=CC=C32)C(=O)N=C1N	P28223	5-hydroxytryptamine receptor 2A	HTR2A	Homo sapiens (Human)	5-Hydroxytryptamine
CHEMBL1173525	CN1C(=CC2=CNC3=CC=CC=C32)C(=O)N=C1N	P08908	5-hydroxytryptamine receptor 1A	HTR1A	Homo sapiens (Human)	5-Hydroxytryptamine
CHEMBL1173525	CN1C(=CC2=CNC3=CC=CC=C32)C(=O)N=C1N	P28335	5-hydroxytryptamine receptor 2C	HTR2C	Homo sapiens (Human)	5-Hydroxytryptamine
CHEMBL1173525	CN1C(=CC2=CNC3=CC=CC=C32)C(=O)N=C1N	P41595	5-hydroxytryptamine receptor 2B	HTR2B	Homo sapiens (Human)	5-Hydroxytryptamine
CHEMBL1598901	CN1C2=C(C=CC(=C2)C(=O)NCC3=CC(=CC=C3)Cl)N=C1SCC4=CC=C(C=C4)F	Q03431	Parathyroid hormone/parathyroid hormone-related peptide receptor	PTH1R	Homo sapiens (Human)	Parathyroid
CHEMBL344354	CCCCCCCCCC1NC(CS1)C(=O)O	Q99500	Sphingosine 1-phosphate receptor 3	S1PR3	Homo sapiens (Human)	Lysophospholipid
CHEMBL337696	CS(=O)(=O)NC1=CC2=C(CCC(O2)CNCC3=CC=CC=C3)C=C1.C(=O)(C(=O)O)O	P14416	D(2) dopamine receptor	DRD2	Homo sapiens (Human)	Dopamine
CHEMBL540895	CCCC[P+](CCCC)(CCCC)CC1=CC=C(C=C1)NC(=O)C(CC2=CC3=CC=CC=C3C=C2)N=C(NC(C)C)NC(C)C.[Cl-]	P30411	B2 bradykinin receptor	BDKRB2	Homo sapiens (Human)	Bradykinin
CHEMBL1484206	COC1=CC(=C(C=C1NC(=O)NC2=CC(=CC=C2)OCC3=CC(=O)N4C=CC=CC4=N3)Cl)OC	Q03431	Parathyroid hormone/parathyroid hormone-related peptide receptor	PTH1R	Homo sapiens (Human)	Parathyroid
CHEMBL2326200	CCC(=O)NCCCC1=C(C=CC(=C1)OC)C#CC2=CC(=CC=C2)OC	P48039	Melatonin receptor type 1A	MTNR1A	Homo sapiens (Human)	Melatonin
CHEMBL2326200	CCC(=O)NCCCC1=C(C=CC(=C1)OC)C#CC2=CC(=CC=C2)OC	P48039	Melatonin receptor type 1A	MTNR1A	Homo sapiens (Human)	Melatonin
CHEMBL2326200	CCC(=O)NCCCC1=C(C=CC(=C1)OC)C#CC2=CC(=CC=C2)OC	P49286	Melatonin receptor type 1B	MTNR1B	Homo sapiens (Human)	Melatonin
CHEMBL2326200	CCC(=O)NCCCC1=C(C=CC(=C1)OC)C#CC2=CC(=CC=C2)OC	P49286	Melatonin receptor type 1B	MTNR1B	Homo sapiens (Human)	Melatonin
CHEMBL3298692	CC(C)(C)OC(=O)NCCOC1=CC=C(C=C1)NC2=CC=C(C=C2)CCNCC(C3=C4C=CC(=O)NC4=C(C=C3)O)O	P07550	Beta-2 adrenergic receptor	ADRB2	Homo sapiens (Human)	AdrenalineBeta
CHEMBL3298692	CC(C)(C)OC(=O)NCCOC1=CC=C(C=C1)NC2=CC=C(C=C2)CCNCC(C3=C4C=CC(=O)NC4=C(C=C3)O)O	P07550	Beta-2 adrenergic receptor	ADRB2	Homo sapiens (Human)	AdrenalineBeta
CHEMBL3298692	CC(C)(C)OC(=O)NCCOC1=CC=C(C=C1)NC2=CC=C(C=C2)CCNCC(C3=C4C=CC(=O)NC4=C(C=C3)O)O	P07550	Beta-2 adrenergic receptor	ADRB2	Homo sapiens (Human)	AdrenalineBeta
CHEMBL3298692	CC(C)(C)OC(=O)NCCOC1=CC=C(C=C1)NC2=CC=C(C=C2)CCNCC(C3=C4C=CC(=O)NC4=C(C=C3)O)O	P08588	Beta-1 adrenergic receptor	ADRB1	Homo sapiens (Human)	AdrenalineBeta
CHEMBL3298692	CC(C)(C)OC(=O)NCCOC1=CC=C(C=C1)NC2=CC=C(C=C2)CCNCC(C3=C4C=CC(=O)NC4=C(C=C3)O)O	P07550	Beta-2 adrenergic receptor	ADRB2	Homo sapiens (Human)	AdrenalineBeta
CHEMBL1602658	CCN(CC1=CC=CC=C1)C(=O)C2CCN(CC2)S(=O)(=O)C3=CC4=C(C=C3)OCCO4	P11229	Muscarinic acetylcholine receptor M1	CHRM1	Homo sapiens (Human)	Acetylcholine
CHEMBL1602658	CCN(CC1=CC=CC=C1)C(=O)C2CCN(CC2)S(=O)(=O)C3=CC4=C(C=C3)OCCO4	P08172	Muscarinic acetylcholine receptor M2	CHRM2	Homo sapiens (Human)	Acetylcholine
CHEMBL1602658	CCN(CC1=CC=CC=C1)C(=O)C2CCN(CC2)S(=O)(=O)C3=CC4=C(C=C3)OCCO4	P08912	Muscarinic acetylcholine receptor M5	CHRM5	Homo sapiens (Human)	Acetylcholine
CHEMBL1602658	CCN(CC1=CC=CC=C1)C(=O)C2CCN(CC2)S(=O)(=O)C3=CC4=C(C=C3)OCCO4	P08912	Muscarinic acetylcholine receptor M5	CHRM5	Homo sapiens (Human)	Acetylcholine
CHEMBL1602658	CCN(CC1=CC=CC=C1)C(=O)C2CCN(CC2)S(=O)(=O)C3=CC4=C(C=C3)OCCO4	P08173	Muscarinic acetylcholine receptor M4	CHRM4	Homo sapiens (Human)	Acetylcholine
CHEMBL1602658	CCN(CC1=CC=CC=C1)C(=O)C2CCN(CC2)S(=O)(=O)C3=CC4=C(C=C3)OCCO4	P20309	Muscarinic acetylcholine receptor M3	CHRM3	Homo sapiens (Human)	Acetylcholine
CHEMBL2442275	CN1C(=O)C(=CC2=CNC3=C2C(=CC=C3)Br)N=C1N	P08908	5-hydroxytryptamine receptor 1A	HTR1A	Homo sapiens (Human)	5-Hydroxytryptamine
CHEMBL2442275	CN1C(=O)C(=CC2=CNC3=C2C(=CC=C3)Br)N=C1N	P41595	5-hydroxytryptamine receptor 2B	HTR2B	Homo sapiens (Human)	5-Hydroxytryptamine
CHEMBL2442275	CN1C(=O)C(=CC2=CNC3=C2C(=CC=C3)Br)N=C1N	P47898	5-hydroxytryptamine receptor 5A	HTR5A	Homo sapiens (Human)	5-Hydroxytryptamine
CHEMBL2442275	CN1C(=O)C(=CC2=CNC3=C2C(=CC=C3)Br)N=C1N	P28335	5-hydroxytryptamine receptor 2C	HTR2C	Homo sapiens (Human)	5-Hydroxytryptamine
CHEMBL3665377	CN1C2=C(CN(CCC2)C3CCC3)C4=C1C=C(C=C4)N5C=CC(=CC5=O)OCC6=NC=C(C=C6)F	Q99705	Melanin-concentrating hormone receptor 1	MCHR1	Homo sapiens (Human)	Melanin-conc
CHEMBL2113721	CCCCN(C(=O)NC1=C(C(=CC(=C1)C2CCC(O2)C3=CC(=C(C(=C3)OC)OC)OC)OC)OCCSC4=CC=CC=C4Br)O	P25105	Platelet-activating factor receptor	PTAFR	Homo sapiens (Human)	Platelet-activating
CHEMBL1891651	CCOC1=CC=CC=C1CNC(=O)C2=CC3=C(C=C2)N=C(O3)CC4=CC=C(C=C4)OC	P43220	Glucagon-like peptide 1 receptor	GLP1R	Homo sapiens (Human)	Glucagon
CHEMBL3113843	CC(C)(C)OC(=O)N1CCC(CC1)N2C=CC3=C2N=CN=C3N4CCC5=C4C=CC(=C5)S(=O)(=O)C	Q8TDV5	Glucose-dependent insulinotropic receptor	GPR119	Homo sapiens (Human)	Lipid Amine
CHEMBL210461	C1CC2=CC(=C(CCC3=CC=C1C=C3)C=C2)C(=O)NCCCCN4CCN(CC4)C5=C(C(=CC=C5)Cl)Cl	P14416	D(2) dopamine receptor	DRD2	Homo sapiens (Human)	Dopamine
CHEMBL210461	C1CC2=CC(=C(CCC3=CC=C1C=C3)C=C2)C(=O)NCCCCN4CCN(CC4)C5=C(C(=CC=C5)Cl)Cl	P14416	D(2) dopamine receptor	DRD2	Homo sapiens (Human)	Dopamine
CHEMBL210461	C1CC2=CC(=C(CCC3=CC=C1C=C3)C=C2)C(=O)NCCCCN4CCN(CC4)C5=C(C(=CC=C5)Cl)Cl	P35462	D(3) dopamine receptor	DRD3	Homo sapiens (Human)	Dopamine
CHEMBL210461	C1CC2=CC(=C(CCC3=CC=C1C=C3)C=C2)C(=O)NCCCCN4CCN(CC4)C5=C(C(=CC=C5)Cl)Cl	P35462	D(3) dopamine receptor	DRD3	Homo sapiens (Human)	Dopamine
CHEMBL210461	C1CC2=CC(=C(CCC3=CC=C1C=C3)C=C2)C(=O)NCCCCN4CCN(CC4)C5=C(C(=CC=C5)Cl)Cl	P35462	D(3) dopamine receptor	DRD3	Homo sapiens (Human)	Dopamine
CHEMBL210461	C1CC2=CC(=C(CCC3=CC=C1C=C3)C=C2)C(=O)NCCCCN4CCN(CC4)C5=C(C(=CC=C5)Cl)Cl	P08908	5-hydroxytryptamine receptor 1A	HTR1A	Homo sapiens (Human)	5-Hydroxytryptamine
CHEMBL3665855	CCOC1=C2C=C(N=CC2=CC(=C1)CN3CCC4(CC3)CN(C(=O)O4)C5=CC=C(C=C5)C(=O)O)C(F)(F)F	P35346	Somatostatin receptor type 5	SSTR5	Homo sapiens (Human)	Somatostatin
CHEMBL16994	CN(CCC1=CC=CC=N1)C(=O)C2CCN(CC2)C(=O)CN3C4=C(C=CC(=C4)Cl)SC3=O	Q15761	Neuropeptide Y receptor type 5	NPY5R	Homo sapiens (Human)	Neuropeptide Y
CHEMBL16994	CN(CCC1=CC=CC=N1)C(=O)C2CCN(CC2)C(=O)CN3C4=C(C=CC(=C4)Cl)SC3=O	Q15761	Neuropeptide Y receptor type 5	NPY5R	Homo sapiens (Human)	Neuropeptide Y
CHEMBL2011457	COC1=C(C=C(C=C1)CC(=O)O)C2=NC(=O)N(C3=CC=CC=C32)CC4=CC=CC=C4	Q9Y5Y4	Prostaglandin D2 receptor 2	PTGDR2	Homo sapiens (Human)	Prostaglandin
CHEMBL124914	CCCC(=O)NCCCC1=C2C(=CC=C1)N=CO2	P48039	Melatonin receptor type 1A	MTNR1A	Homo sapiens (Human)	Melatonin
CHEMBL124914	CCCC(=O)NCCCC1=C2C(=CC=C1)N=CO2	P49286	Melatonin receptor type 1B	MTNR1B	Homo sapiens (Human)	Melatonin
CHEMBL444799	CC1=C(C=CC(=C1)CCC(=O)O)C2=NN=C(S2)C3=CC(=C(C=C3)OCC(F)F)C#N	P21453	Sphingosine 1-phosphate receptor 1	S1PR1	Homo sapiens (Human)	Lysophospholipid
CHEMBL3759981	CC1=CC(=CC(=C1CC(C(=O)NC2CCCCNC(=O)CC(NC(=O)C(NC(=O)C(NC2=O)CC3=CC4=CC=CC=C4C=C3)CC5=CC=CC=C5)C(=O)N)N)C)O	P41145	Kappa-type opioid receptor	OPRK1	Homo sapiens (Human)	Opioid
CHEMBL3759981	CC1=CC(=CC(=C1CC(C(=O)NC2CCCCNC(=O)CC(NC(=O)C(NC(=O)C(NC2=O)CC3=CC4=CC=CC=C4C=C3)CC5=CC=CC=C5)C(=O)N)N)C)O	P35372	Mu-type opioid receptor	OPRM1	Homo sapiens (Human)	Opioid
CHEMBL3759981	CC1=CC(=CC(=C1CC(C(=O)NC2CCCCNC(=O)CC(NC(=O)C(NC(=O)C(NC2=O)CC3=CC4=CC=CC=C4C=C3)CC5=CC=CC=C5)C(=O)N)N)C)O	P41145	Kappa-type opioid receptor	OPRK1	Homo sapiens (Human)	Opioid
CHEMBL3759981	CC1=CC(=CC(=C1CC(C(=O)NC2CCCCNC(=O)CC(NC(=O)C(NC(=O)C(NC2=O)CC3=CC4=CC=CC=C4C=C3)CC5=CC=CC=C5)C(=O)N)N)C)O	P35372	Mu-type opioid receptor	OPRM1	Homo sapiens (Human)	Opioid
CHEMBL3298692	CC(C)(C)OC(=O)NCCOC1=CC=C(C=C1)NC2=CC=C(C=C2)CCNCC(C3=C4C=CC(=O)NC4=C(C=C3)O)O	P13945	Beta-3 adrenergic receptor	ADRB3	Homo sapiens (Human)	AdrenalineBeta
CHEMBL322194	CCOCCN1C2=CC=CC=C2N=C1C(=O)C3CCN(CC3)CCC4(CCN(C4)C(=O)C5=CC(=C(C(=C5)OC)OC)OC)C6=CC=CC=C6	P35367	Histamine H1 receptor	HRH1	Homo sapiens (Human)	Histamine
CHEMBL322194	CCOCCN1C2=CC=CC=C2N=C1C(=O)C3CCN(CC3)CCC4(CCN(C4)C(=O)C5=CC(=C(C(=C5)OC)OC)OC)C6=CC=CC=C6	P35367	Histamine H1 receptor	HRH1	Homo sapiens (Human)	Histamine
CHEMBL564022	C1CN(CC1NC(=O)C=C2CCN(CC2)C(=O)C3=C(C=C(C=C3)Cl)O)CC4=CC5=C(C=C4)C=C(C=C5)F	P51677	C-C chemokine receptor type 3	CCR3	Homo sapiens (Human)	Chemokine
CHEMBL3911884	CCC(C)(CO)NC(=O)C1=NC=C(C(=C1)OCC2CC2)Cl	P34972	Cannabinoid receptor 2	CNR2	Homo sapiens (Human)	Cannabinoid
CHEMBL3911884	CCC(C)(CO)NC(=O)C1=NC=C(C(=C1)OCC2CC2)Cl	P21554	Cannabinoid receptor 1	CNR1	Homo sapiens (Human)	Cannabinoid
CHEMBL366819	CC1CCCCN1CCCC2C3CCCCC3CC4C2C(OC4=O)C	P11229	Muscarinic acetylcholine receptor M1	CHRM1	Homo sapiens (Human)	Acetylcholine
CHEMBL366819	CC1CCCCN1CCCC2C3CCCCC3CC4C2C(OC4=O)C	P08172	Muscarinic acetylcholine receptor M2	CHRM2	Homo sapiens (Human)	Acetylcholine
CHEMBL1474245	C1CCC(CC1)NC(=O)CN2C3=C(C(=O)N(C2=O)C4=CC=CC=C4Cl)SC5=CC=CC=C53	Q9HBX9	Relaxin receptor 1	RXFP1	Homo sapiens (Human)	Relaxin
CHEMBL1556836	CCOC1=CC=C(C=C1)NC2=C3C=C(C=CC3=NC=C2S(=O)(=O)C4=CC=C(C=C4)C)OC	P43220	Glucagon-like peptide 1 receptor	GLP1R	Homo sapiens (Human)	Glucagon
CHEMBL1556836	CCOC1=CC=C(C=C1)NC2=C3C=C(C=CC3=NC=C2S(=O)(=O)C4=CC=C(C=C4)C)OC	Q03431	Parathyroid hormone/parathyroid hormone-related peptide receptor	PTH1R	Homo sapiens (Human)	Parathyroid
CHEMBL157064	COC1=CC=C(C2=CC=CC=C21)C=NNC(=O)C3=CC(=C(C=C3)O)Cl	P47871	Glucagon receptor	GCGR	Homo sapiens (Human)	Glucagon
CHEMBL379736	CCCCCCNC(=O)NS(=O)(=O)C1=C(C=CC(=C1)[N+](=O)[O-])NC2CCCCC2	P21731	Thromboxane A2 receptor	TBXA2R	Homo sapiens (Human)	Thromboxane
CHEMBL379736	CCCCCCNC(=O)NS(=O)(=O)C1=C(C=CC(=C1)[N+](=O)[O-])NC2CCCCC2	P21731	Thromboxane A2 receptor	TBXA2R	Homo sapiens (Human)	Thromboxane
CHEMBL379736	CCCCCCNC(=O)NS(=O)(=O)C1=C(C=CC(=C1)[N+](=O)[O-])NC2CCCCC2	P21731	Thromboxane A2 receptor	TBXA2R	Homo sapiens (Human)	Thromboxane
CHEMBL379736	CCCCCCNC(=O)NS(=O)(=O)C1=C(C=CC(=C1)[N+](=O)[O-])NC2CCCCC2	P21731	Thromboxane A2 receptor	TBXA2R	Homo sapiens (Human)	Thromboxane
CHEMBL379736	CCCCCCNC(=O)NS(=O)(=O)C1=C(C=CC(=C1)[N+](=O)[O-])NC2CCCCC2	P21731	Thromboxane A2 receptor	TBXA2R	Homo sapiens (Human)	Thromboxane
CHEMBL379736	CCCCCCNC(=O)NS(=O)(=O)C1=C(C=CC(=C1)[N+](=O)[O-])NC2CCCCC2	P21731	Thromboxane A2 receptor	TBXA2R	Homo sapiens (Human)	Thromboxane
CHEMBL3263023	CC(C)OC1=C(C=C(C=C1)N2CCN(CC2)CC3=CC=CC=C3)NC(=O)C4=NC=CN=C4	P51681	C-C chemokine receptor type 5	CCR5	Homo sapiens (Human)	Chemokine
CHEMBL2346767	COC1=CC=C(C=C1)NC(=O)NCCC(C2=CC=CC=C2)C3=CC=CC=C3	P41180	Extracellular calcium-sensing receptor	CASR	Homo sapiens (Human)	Calcium-sensing
CHEMBL3715726	COC1=CC(=C2C=C(OC2=C1)C3=CN4C(=N3)SC(=N4)OC)OCC5=CSC(=N5)C6(CCOC6)C7=CC(=CC=C7)Cl	Q96RI0	Proteinase-activated receptor 4	F2RL3	Homo sapiens (Human)	Proteinase-activated receptor
CHEMBL605141	C1CCN(C1)C2CCN(C2)C(=O)C3=CC=C(C=C3)CN4C5=CC=CC=C5N=C4C6=CC=CC=C6	Q9Y5N1	Histamine H3 receptor	HRH3	Homo sapiens (Human)	Histamine
CHEMBL605141	C1CCN(C1)C2CCN(C2)C(=O)C3=CC=C(C=C3)CN4C5=CC=CC=C5N=C4C6=CC=CC=C6	Q9Y5N1	Histamine H3 receptor	HRH3	Homo sapiens (Human)	Histamine
CHEMBL3287061	CC(=O)NC(CCCN=C(N)N)C(=O)NC(CC1=CC=CC=C1)C(=O)NC(CCCN=C(N)N)C(=O)NC(CC2=CNC3=CC=CC=C32)C(=O)N	P32245	Melanocortin receptor 4	MC4R	Homo sapiens (Human)	Melanocortin
CHEMBL236014	CC(C)CC(C1=C(C(=CC=C1)F)N2CCN(CC2)C(=O)C(CC3=C(C=C(C=C3)Cl)Cl)NC(=O)CCN)N	P41968	Melanocortin receptor 3	MC3R	Homo sapiens (Human)	Melanocortin
CHEMBL236014	CC(C)CC(C1=C(C(=CC=C1)F)N2CCN(CC2)C(=O)C(CC3=C(C=C(C=C3)Cl)Cl)NC(=O)CCN)N	P33032	Melanocortin receptor 5	MC5R	Homo sapiens (Human)	Melanocortin
CHEMBL236014	CC(C)CC(C1=C(C(=CC=C1)F)N2CCN(CC2)C(=O)C(CC3=C(C=C(C=C3)Cl)Cl)NC(=O)CCN)N	P32245	Melanocortin receptor 4	MC4R	Homo sapiens (Human)	Melanocortin
CHEMBL403967	CC(C)C(C1=C(C(=CC=C1)F)N2CCN(CC2)C(=O)C3CN(CC3C4=CC=C(C=C4)Cl)C(C)C)NC(=O)CCN(C)C	P32245	Melanocortin receptor 4	MC4R	Homo sapiens (Human)	Melanocortin
CHEMBL458722	CCCN(CCC)CC1=CC=C(C=C1)C2=CC=C(C=C2)CCN3CCCCC3	Q9Y5N1	Histamine H3 receptor	HRH3	Homo sapiens (Human)	Histamine
CHEMBL458722	CCCN(CCC)CC1=CC=C(C=C1)C2=CC=C(C=C2)CCN3CCCCC3	Q9Y5N1	Histamine H3 receptor	HRH3	Homo sapiens (Human)	Histamine
CHEMBL597222	CN1C(C(=O)NC1=O)CC2=CC=C(C=C2)OC3=C(C=C(C=C3)Cl)Cl	O14842	Free fatty acid receptor 1	FFAR1	Homo sapiens (Human)	Free fatty acid
CHEMBL485192	C1CCC(CC1)C2=NC3=C(C=CC(=C3)C(=O)NN4CCCCC4)OC5=CC=CC=C52	P21554	Cannabinoid receptor 1	CNR1	Homo sapiens (Human)	Cannabinoid
CHEMBL259178	CC(CNC1=NC2=CC=CC=C2N3C1=NC(=N3)C4=CC=CO4)O	P0DMS8	Adenosine receptor A3	ADORA3	Homo sapiens (Human)	Adenosine
CHEMBL259178	CC(CNC1=NC2=CC=CC=C2N3C1=NC(=N3)C4=CC=CO4)O	P29274	Adenosine receptor A2a	ADORA2A	Homo sapiens (Human)	Adenosine
CHEMBL259178	CC(CNC1=NC2=CC=CC=C2N3C1=NC(=N3)C4=CC=CO4)O	P29275	Adenosine receptor A2b	ADORA2B	Homo sapiens (Human)	Adenosine
CHEMBL259178	CC(CNC1=NC2=CC=CC=C2N3C1=NC(=N3)C4=CC=CO4)O	P30542	Adenosine receptor A1	ADORA1	Homo sapiens (Human)	Adenosine
CHEMBL265879	CC(C)CC(C(=O)NC(CCCCNC(C)C)C(=O)N1CCCC1C(=O)NC(C)C(=O)N)N(C)C(=O)C(CC2=CC=C(C=C2)NC(=O)N)NC(=O)C(CC3=CC=C(C=C3)NC(=O)C4CC(=O)NC(=O)N4)NC(=O)C(CO)NC(=O)C(CC5=CN=CC=C5)NC(=O)C(CC6=CC=C(C=C6)Cl)NC(=O)C(CC7=CC8=CC=CC=C8C=C7)NC(=O)C	P30968	Gonadotropin-releasing hormone receptor	GNRHR	Homo sapiens (Human)	Gonadotrophin
CHEMBL1394849	CCCCN(C1=CC=CC=C1)S(=O)(=O)C2=CC3=C(C=C2)N(C(C3)C)C(=O)C4CC4	Q03431	Parathyroid hormone/parathyroid hormone-related peptide receptor	PTH1R	Homo sapiens (Human)	Parathyroid
CHEMBL1394849	CCCCN(C1=CC=CC=C1)S(=O)(=O)C2=CC3=C(C=C2)N(C(C3)C)C(=O)C4CC4	P43220	Glucagon-like peptide 1 receptor	GLP1R	Homo sapiens (Human)	Glucagon
CHEMBL412174	CCCCC(=O)NC1CC(=O)NCCCCC(NC(=O)C(NC(=O)C(NC(=O)C(NC(=O)C2(CCC3=C(C2)C=C(C=C3)Br)NC1=O)CC4=CC=CC=C4)CCCN=C(N)N)CC5=CNC6=CC=CC=C65)C(=O)N	P32245	Melanocortin receptor 4	MC4R	Homo sapiens (Human)	Melanocortin
CHEMBL412174	CCCCC(=O)NC1CC(=O)NCCCCC(NC(=O)C(NC(=O)C(NC(=O)C(NC(=O)C2(CCC3=C(C2)C=C(C=C3)Br)NC1=O)CC4=CC=CC=C4)CCCN=C(N)N)CC5=CNC6=CC=CC=C65)C(=O)N	Q01726	Melanocyte-stimulating hormone receptor	MC1R	Homo sapiens (Human)	Melanocortin
CHEMBL249797	CN1CCN(CC1)C2=CC(=C(C=C2)NS(=O)(=O)C3=CC=CC=C3)NCC4=CC=CC=C4	P41595	5-hydroxytryptamine receptor 2B	HTR2B	Homo sapiens (Human)	5-Hydroxytryptamine
CHEMBL249797	CN1CCN(CC1)C2=CC(=C(C=C2)NS(=O)(=O)C3=CC=CC=C3)NCC4=CC=CC=C4	P28223	5-hydroxytryptamine receptor 2A	HTR2A	Homo sapiens (Human)	5-Hydroxytryptamine
CHEMBL249797	CN1CCN(CC1)C2=CC(=C(C=C2)NS(=O)(=O)C3=CC=CC=C3)NCC4=CC=CC=C4	P34969	5-hydroxytryptamine receptor 7	HTR7	Homo sapiens (Human)	5-Hydroxytryptamine
CHEMBL249797	CN1CCN(CC1)C2=CC(=C(C=C2)NS(=O)(=O)C3=CC=CC=C3)NCC4=CC=CC=C4	P35367	Histamine H1 receptor	HRH1	Homo sapiens (Human)	Histamine
CHEMBL379736	CCCCCCNC(=O)NS(=O)(=O)C1=C(C=CC(=C1)[N+](=O)[O-])NC2CCCCC2	P21731	Thromboxane A2 receptor	TBXA2R	Homo sapiens (Human)	Thromboxane
CHEMBL379736	CCCCCCNC(=O)NS(=O)(=O)C1=C(C=CC(=C1)[N+](=O)[O-])NC2CCCCC2	P21731	Thromboxane A2 receptor	TBXA2R	Homo sapiens (Human)	Thromboxane
CHEMBL218837	CCNC(=O)C1C(C(C(O1)N2C=NC3=C2N=CN=C3NNC(=O)C4=CC=C(C=C4)Cl)O)O	P30542	Adenosine receptor A1	ADORA1	Homo sapiens (Human)	Adenosine
CHEMBL218837	CCNC(=O)C1C(C(C(O1)N2C=NC3=C2N=CN=C3NNC(=O)C4=CC=C(C=C4)Cl)O)O	P0DMS8	Adenosine receptor A3	ADORA3	Homo sapiens (Human)	Adenosine
CHEMBL218837	CCNC(=O)C1C(C(C(O1)N2C=NC3=C2N=CN=C3NNC(=O)C4=CC=C(C=C4)Cl)O)O	P29275	Adenosine receptor A2b	ADORA2B	Homo sapiens (Human)	Adenosine
CHEMBL218837	CCNC(=O)C1C(C(C(O1)N2C=NC3=C2N=CN=C3NNC(=O)C4=CC=C(C=C4)Cl)O)O	P29274	Adenosine receptor A2a	ADORA2A	Homo sapiens (Human)	Adenosine
CHEMBL218837	CCNC(=O)C1C(C(C(O1)N2C=NC3=C2N=CN=C3NNC(=O)C4=CC=C(C=C4)Cl)O)O	P0DMS8	Adenosine receptor A3	ADORA3	Homo sapiens (Human)	Adenosine
CHEMBL218837	CCNC(=O)C1C(C(C(O1)N2C=NC3=C2N=CN=C3NNC(=O)C4=CC=C(C=C4)Cl)O)O	P29275	Adenosine receptor A2b	ADORA2B	Homo sapiens (Human)	Adenosine
CHEMBL218837	CCNC(=O)C1C(C(C(O1)N2C=NC3=C2N=CN=C3NNC(=O)C4=CC=C(C=C4)Cl)O)O	P29274	Adenosine receptor A2a	ADORA2A	Homo sapiens (Human)	Adenosine
CHEMBL236661	C1CCC(CC1)(C(=O)NC(CC2=CC=CC=C2)C(=O)NCCCCCCN)NC(=O)C3=CC4=CC=CC=C4S3	P21452	Substance-K receptor	TACR2	Homo sapiens (Human)	Tachykinin
CHEMBL2165544	CN(C)C1CCC2=C(C1)C3=C(N2S(=O)(=O)C4=CC=CC(=C4)C(F)(F)F)C=CC(=C3)OC	P50406	5-hydroxytryptamine receptor 6	HTR6	Homo sapiens (Human)	5-Hydroxytryptamine
CHEMBL59310	CC1=CC(=CC(=C1)COCC(C(C2=CC=CC=C2)C3=CC=CC=C3)NC(=O)C)C	P25103	Substance-P receptor	TACR1	Homo sapiens (Human)	Tachykinin
CHEMBL3401612	CCC1=C(NC2=C1C=C(C=C2)Cl)C(=O)N3CCN(CC3)C4=CC=C(C=C4)Cl	P21554	Cannabinoid receptor 1	CNR1	Homo sapiens (Human)	Cannabinoid
CHEMBL3401612	CCC1=C(NC2=C1C=C(C=C2)Cl)C(=O)N3CCN(CC3)C4=CC=C(C=C4)Cl	P21554	Cannabinoid receptor 1	CNR1	Homo sapiens (Human)	Cannabinoid
CHEMBL3401612	CCC1=C(NC2=C1C=C(C=C2)Cl)C(=O)N3CCN(CC3)C4=CC=C(C=C4)Cl	P34972	Cannabinoid receptor 2	CNR2	Homo sapiens (Human)	Cannabinoid
CHEMBL3401612	CCC1=C(NC2=C1C=C(C=C2)Cl)C(=O)N3CCN(CC3)C4=CC=C(C=C4)Cl	P34972	Cannabinoid receptor 2	CNR2	Homo sapiens (Human)	Cannabinoid
CHEMBL80370	CCCCC1=NC(=C(N1CC2=CC=C(C=C2)C3=CC=CC=C3S(=O)(=O)NC(=O)NCCC)C(=O)[O-])SC.[K+]	P50052	Type-2 angiotensin II receptor	AGTR2	Homo sapiens (Human)	Angiotensin
CHEMBL1559360	CC(C)S(=O)(=O)C1=C(N=C(O1)C2=CC=C(C=C2)F)S(=O)(=O)C3=CC=CC=C3	Q03431	Parathyroid hormone/parathyroid hormone-related peptide receptor	PTH1R	Homo sapiens (Human)	Parathyroid
CHEMBL498038	C1=CC=C2C(=C1)C(=O)C3=C(C2=O)C(=C(C=C3NC4=CC(=CC(=C4)N)C(=O)O)S(=O)(=O)[O-])N	Q9H244	P2Y purinoceptor 12	P2RY12	Homo sapiens (Human)	P2Y
CHEMBL1921958	C1CN(S(=O)(=O)C1)C2=CC=C(C=C2)NC(=O)C3=CC=CC=N3	Q14833	Metabotropic glutamate receptor 4	GRM4	Homo sapiens (Human)	Metabotropic glutamate
CHEMBL3793112	C1COC(CN1CC2=CC=C(C=C2)Cl)COC3=CC=CC=C3	P21917	D(4) dopamine receptor	DRD4	Homo sapiens (Human)	Dopamine
CHEMBL3793112	C1COC(CN1CC2=CC=C(C=C2)Cl)COC3=CC=CC=C3	P21917	D(4) dopamine receptor	DRD4	Homo sapiens (Human)	Dopamine
CHEMBL466102	C1=CC(=NC(=C1)CC2=C(C=CC(=C2)Cl)OCC3=C(C=C(C=C3F)F)F)C(=O)[O-].[Na+]	P34995	Prostaglandin E2 receptor EP1 subtype	PTGER1	Homo sapiens (Human)	Prostaglandin
CHEMBL94438	CC1=CC(=NC(=N1)OC(C(=O)O)C2(C3=CC=CC=C3N(C(=O)CN2)CC4=C(C=CC(=C4)F)F)C5=CC=CC=C5)C	P25101	Endothelin-1 receptor	EDNRA	Homo sapiens (Human)	Endothelin
CHEMBL94438	CC1=CC(=NC(=N1)OC(C(=O)O)C2(C3=CC=CC=C3N(C(=O)CN2)CC4=C(C=CC(=C4)F)F)C5=CC=CC=C5)C	P24530	Endothelin receptor type B	EDNRB	Homo sapiens (Human)	Endothelin
CHEMBL540799	C1CN(CCC12C(=O)C(=CO2)C3=CC=CC=C3)CCCC(=O)C4=CC=C(C=C4)F.Cl	P14416	D(2) dopamine receptor	DRD2	Homo sapiens (Human)	Dopamine
CHEMBL218837	CCNC(=O)C1C(C(C(O1)N2C=NC3=C2N=CN=C3NNC(=O)C4=CC=C(C=C4)Cl)O)O	P30542	Adenosine receptor A1	ADORA1	Homo sapiens (Human)	Adenosine
CHEMBL3911641	CCC(C)(CO)NC(=O)C1=NC=C(C(=C1)OCC2CC2)Cl	P34972	Cannabinoid receptor 2	CNR2	Homo sapiens (Human)	Cannabinoid
CHEMBL3911641	CCC(C)(CO)NC(=O)C1=NC=C(C(=C1)OCC2CC2)Cl	P21554	Cannabinoid receptor 1	CNR1	Homo sapiens (Human)	Cannabinoid
CHEMBL366216	CN(C)C1=CC=C(C=C1)NC2=NC3=C(C(=N2)NC4CCCCC4)NC=N3	P29274	Adenosine receptor A2a	ADORA2A	Homo sapiens (Human)	Adenosine
CHEMBL366216	CN(C)C1=CC=C(C=C1)NC2=NC3=C(C(=N2)NC4CCCCC4)NC=N3	P0DMS8	Adenosine receptor A3	ADORA3	Homo sapiens (Human)	Adenosine
CHEMBL366216	CN(C)C1=CC=C(C=C1)NC2=NC3=C(C(=N2)NC4CCCCC4)NC=N3	P30542	Adenosine receptor A1	ADORA1	Homo sapiens (Human)	Adenosine
CHEMBL117504	CC1=C(C(=O)N(C(=O)N1CC2=C(C=CC=C2F)F)CC(C3CCCC3)NC(C)C)C4=C(C(=CC=C4)OC)F	P30968	Gonadotropin-releasing hormone receptor	GNRHR	Homo sapiens (Human)	Gonadotrophin
CHEMBL475910	C1=CC=C(C=C1)C(CCNC(=O)C(C2=CC=CC=C2)C3=CC=C(C=C3)Br)C4=CC=CC=C4	P34972	Cannabinoid receptor 2	CNR2	Homo sapiens (Human)	Cannabinoid
CHEMBL475910	C1=CC=C(C=C1)C(CCNC(=O)C(C2=CC=CC=C2)C3=CC=C(C=C3)Br)C4=CC=CC=C4	P21554	Cannabinoid receptor 1	CNR1	Homo sapiens (Human)	Cannabinoid
CHEMBL3731454	COC1=NN2C=C(N=C2S1)C3=CC4=C(O3)C=C(C=C4)O	Q96RI0	Proteinase-activated receptor 4	F2RL3	Homo sapiens (Human)	Proteinase-activated receptor
CHEMBL244766	C1CCC(C1)(C(=O)NC(CC2=CC=CC=C2)C(=O)NCCCNC(CCO)CCO)NC(=O)C3=CC4=CC=CC=C4S3	P21452	Substance-K receptor	TACR2	Homo sapiens (Human)	Tachykinin
CHEMBL3126597	CCC1=CC(=CC(=C1OCC(CNC(=O)CO)O)C)C2=NOC(=N2)C3=NC(=CC(=C3)C)N(CC)CC	Q99500	Sphingosine 1-phosphate receptor 3	S1PR3	Homo sapiens (Human)	Lysophospholipid
CHEMBL3126597	CCC1=CC(=CC(=C1OCC(CNC(=O)CO)O)C)C2=NOC(=N2)C3=NC(=CC(=C3)C)N(CC)CC	P21453	Sphingosine 1-phosphate receptor 1	S1PR1	Homo sapiens (Human)	Lysophospholipid
CHEMBL83942	CC(CC1=CNC2=CC=CC=C21)(C(=O)NC(CC3=CC=C(C=C3)N)CC(=O)O)NC(=O)OC4C5CC6CC(C5)CC4C6	P32239	Gastrin/cholecystokinin type B receptor	CCKBR	Homo sapiens (Human)	Cholecystokinin
CHEMBL83942	CC(CC1=CNC2=CC=CC=C21)(C(=O)NC(CC3=CC=C(C=C3)N)CC(=O)O)NC(=O)OC4C5CC6CC(C5)CC4C6	P32239	Gastrin/cholecystokinin type B receptor	CCKBR	Homo sapiens (Human)	Cholecystokinin
CHEMBL3183290	CCC(C(=O)NC1CCCCC1)SC2=NC3=NC=CN=C3C(=O)N2CC4=CC=C(C=C4)OC	Q03431	Parathyroid hormone/parathyroid hormone-related peptide receptor	PTH1R	Homo sapiens (Human)	Parathyroid
CHEMBL417069	C1CC2=C(CC1CON=C(C3=CC=CC=C3)C4=CC=CC=C4)C=CC=C2OCC(=O)O	P43119	Prostacyclin receptor	PTGIR	Homo sapiens (Human)	Postacyclin
CHEMBL1559360	CC(C)S(=O)(=O)C1=C(N=C(O1)C2=CC=C(C=C2)F)S(=O)(=O)C3=CC=CC=C3	P43220	Glucagon-like peptide 1 receptor	GLP1R	Homo sapiens (Human)	Glucagon
CHEMBL603907	CN1N=C(N=N1)C2=C(C=C(C=C2C3=CC(=C(N=C3)CNC(=O)N(C4CCCC4)O)F)Cl)F	P46663	B1 bradykinin receptor	BDKRB1	Homo sapiens (Human)	Bradykinin
CHEMBL573125	CNC(=O)C12CC1C(C(C2O)O)N3C=NC4=C3N=C(N=C4NCC5=CC(=CC=C5)Cl)C#CCCCCC(=O)OC	P29274	Adenosine receptor A2a	ADORA2A	Homo sapiens (Human)	Adenosine
CHEMBL573125	CNC(=O)C12CC1C(C(C2O)O)N3C=NC4=C3N=C(N=C4NCC5=CC(=CC=C5)Cl)C#CCCCCC(=O)OC	P30542	Adenosine receptor A1	ADORA1	Homo sapiens (Human)	Adenosine
CHEMBL573125	CNC(=O)C12CC1C(C(C2O)O)N3C=NC4=C3N=C(N=C4NCC5=CC(=CC=C5)Cl)C#CCCCCC(=O)OC	P0DMS8	Adenosine receptor A3	ADORA3	Homo sapiens (Human)	Adenosine
CHEMBL573125	CNC(=O)C12CC1C(C(C2O)O)N3C=NC4=C3N=C(N=C4NCC5=CC(=CC=C5)Cl)C#CCCCCC(=O)OC	P0DMS8	Adenosine receptor A3	ADORA3	Homo sapiens (Human)	Adenosine
CHEMBL218675	CC1=NC2=CC=CC=C2C(=C1CO)NC3=CC=C(C=C3)N4CCN(C(C4)(C)C)C	P18089	Alpha-2B adrenergic receptor	ADRA2B	Homo sapiens (Human)	AdrenalineAlpha
CHEMBL218675	CC1=NC2=CC=CC=C2C(=C1CO)NC3=CC=C(C=C3)N4CCN(C(C4)(C)C)C	P18825	Alpha-2C adrenergic receptor	ADRA2C	Homo sapiens (Human)	AdrenalineAlpha
CHEMBL218675	CC1=NC2=CC=CC=C2C(=C1CO)NC3=CC=C(C=C3)N4CCN(C(C4)(C)C)C	P08913	Alpha-2A adrenergic receptor	ADRA2A	Homo sapiens (Human)	AdrenalineAlpha
CHEMBL3410319	CCOC(=O)C1=NC(=NC2=NN(C=C12)C)N(C(=O)C3=CC(=C(C=C3)F)F)C(=O)C4=CC(=C(C=C4)F)F	P29274	Adenosine receptor A2a	ADORA2A	Homo sapiens (Human)	Adenosine
CHEMBL3410319	CCOC(=O)C1=NC(=NC2=NN(C=C12)C)N(C(=O)C3=CC(=C(C=C3)F)F)C(=O)C4=CC(=C(C=C4)F)F	P29275	Adenosine receptor A2b	ADORA2B	Homo sapiens (Human)	Adenosine
CHEMBL3410319	CCOC(=O)C1=NC(=NC2=NN(C=C12)C)N(C(=O)C3=CC(=C(C=C3)F)F)C(=O)C4=CC(=C(C=C4)F)F	P0DMS8	Adenosine receptor A3	ADORA3	Homo sapiens (Human)	Adenosine
CHEMBL3410319	CCOC(=O)C1=NC(=NC2=NN(C=C12)C)N(C(=O)C3=CC(=C(C=C3)F)F)C(=O)C4=CC(=C(C=C4)F)F	P30542	Adenosine receptor A1	ADORA1	Homo sapiens (Human)	Adenosine
CHEMBL522894	C1COCCN1CCCOC2=CC=C(C=C2)N3C4=C(C=C(C=C4)F)N=C3C5=CC=CC=N5	Q9Y5N1	Histamine H3 receptor	HRH3	Homo sapiens (Human)	Histamine
CHEMBL441393	CCC(C)C(C(=O)NC(CO)C(=O)NC(CC1=CC=CC=C1)C(=O)NC(CCCCN)C(=O)NC(CC(=O)O)C(=O)NC(CCSC)C(=O)NC(CCC(=O)N)C(=O)NC(CC(C)C)C(=O)NCC(=O)NC(CCCN=C(N)N)C(=O)O)N	P21730	C5a anaphylatoxin chemotactic receptor 1	C5AR1	Homo sapiens (Human)	Cholecystokinin
CHEMBL441393	CCC(C)C(C(=O)NC(CO)C(=O)NC(CC1=CC=CC=C1)C(=O)NC(CCCCN)C(=O)NC(CC(=O)O)C(=O)NC(CCSC)C(=O)NC(CCC(=O)N)C(=O)NC(CC(C)C)C(=O)NCC(=O)NC(CCCN=C(N)N)C(=O)O)N	P21730	C5a anaphylatoxin chemotactic receptor 1	C5AR1	Homo sapiens (Human)	Cholecystokinin
CHEMBL393083	CSC1CCC2=C1NN=C2C(=O)O	Q8TDS4	Hydroxycarboxylic acid receptor 2	HCAR2	Homo sapiens (Human)	Hydroxycarboxylic acid
CHEMBL3112980	CC1=NOC(=N1)C2=CC(=NC(=C2)Cl)OC3=CC4=C(CCCN4S(=O)(=O)C5=CC=C(C=C5)Cl)C=C3	Q8TDV5	Glucose-dependent insulinotropic receptor	GPR119	Homo sapiens (Human)	Lipid Amine
CHEMBL3112980	CC1=NOC(=N1)C2=CC(=NC(=C2)Cl)OC3=CC4=C(CCCN4S(=O)(=O)C5=CC=C(C=C5)Cl)C=C3	Q8TDV5	Glucose-dependent insulinotropic receptor	GPR119	Homo sapiens (Human)	Lipid Amine
CHEMBL2179699	CC(C)N1C2=CC=CC=C2C(=N1)C(=O)NCC3CCN(CC3)CCC4CCCCC4	Q13639	5-hydroxytryptamine receptor 4	HTR4	Homo sapiens (Human)	5-Hydroxytryptamine
CHEMBL2179699	CC(C)N1C2=CC=CC=C2C(=N1)C(=O)NCC3CCN(CC3)CCC4CCCCC4	P28223	5-hydroxytryptamine receptor 2A	HTR2A	Homo sapiens (Human)	5-Hydroxytryptamine
CHEMBL475382	C1C(C1C2=CC=CC=C2NC(=O)C3=CC=CC=C3)CN.Cl	P28335	5-hydroxytryptamine receptor 2C	HTR2C	Homo sapiens (Human)	5-Hydroxytryptamine
CHEMBL475382	C1C(C1C2=CC=CC=C2NC(=O)C3=CC=CC=C3)CN.Cl	P28223	5-hydroxytryptamine receptor 2A	HTR2A	Homo sapiens (Human)	5-Hydroxytryptamine
CHEMBL475382	C1C(C1C2=CC=CC=C2NC(=O)C3=CC=CC=C3)CN.Cl	P28335	5-hydroxytryptamine receptor 2C	HTR2C	Homo sapiens (Human)	5-Hydroxytryptamine
CHEMBL475382	C1C(C1C2=CC=CC=C2NC(=O)C3=CC=CC=C3)CN.Cl	P41595	5-hydroxytryptamine receptor 2B	HTR2B	Homo sapiens (Human)	5-Hydroxytryptamine
CHEMBL218675	CC1=NC2=CC=CC=C2C(=C1CO)NC3=CC=C(C=C3)N4CCN(C(C4)(C)C)C	P08913	Alpha-2A adrenergic receptor	ADRA2A	Homo sapiens (Human)	AdrenalineAlpha
CHEMBL218675	CC1=NC2=CC=CC=C2C(=C1CO)NC3=CC=C(C=C3)N4CCN(C(C4)(C)C)C	P18825	Alpha-2C adrenergic receptor	ADRA2C	Homo sapiens (Human)	AdrenalineAlpha
CHEMBL218675	CC1=NC2=CC=CC=C2C(=C1CO)NC3=CC=C(C=C3)N4CCN(C(C4)(C)C)C	P18089	Alpha-2B adrenergic receptor	ADRA2B	Homo sapiens (Human)	AdrenalineAlpha
CHEMBL218675	CC1=NC2=CC=CC=C2C(=C1CO)NC3=CC=C(C=C3)N4CCN(C(C4)(C)C)C	P18825	Alpha-2C adrenergic receptor	ADRA2C	Homo sapiens (Human)	AdrenalineAlpha
CHEMBL158557	COC1=C(C2=C(CN(C(C2)C(=O)O)C(=O)C(C3=CC=CC=C3)C4=CC=CC=C4)C=C1)OCC5=CC=C(C=C5)C(=O)O	P50052	Type-2 angiotensin II receptor	AGTR2	Homo sapiens (Human)	Angiotensin
CHEMBL417645	CC1=C(C(=O)N(C(=O)N1CC2=C(C=CC=C2F)F)CCN(C)CCC3=CC=CC=N3)C4=C(C(=CC=C4)OC)F	P30968	Gonadotropin-releasing hormone receptor	GNRHR	Homo sapiens (Human)	Gonadotrophin
CHEMBL3901430	CC(C)OC1=C(C=C(C=C1)C2=NC(=NO2)C3=C4CCC(C4=CC=C3)NS(=O)(=O)CCN5CCCC5)C#N	P21453	Sphingosine 1-phosphate receptor 1	S1PR1	Homo sapiens (Human)	Lysophospholipid
CHEMBL523249	CC1(C2CCC1(C(C2)NC3CCN(CC3)CC4=CC=CO4)C)C	P49682	C-X-C chemokine receptor type 3	CXCR3	Homo sapiens (Human)	Chemokine
CHEMBL47868	CCOC1=CC2=C(C=C1)C(N(C2C3=C(C(=C(C=C3)OC)OC)OCC(=O)O)CC(=O)O)C4=CC5=C(C=C4)OCO5	P25101	Endothelin-1 receptor	EDNRA	Homo sapiens (Human)	Endothelin
CHEMBL2205078	CC1(C2CC=C(C1C2)C[N+](C)(C)CC3=CC4=C(C=C3)C5=CC=CC=C5N4C)C	P49682	C-X-C chemokine receptor type 3	CXCR3	Homo sapiens (Human)	Chemokine
CHEMBL3949898	C1CCC(CC1)CN2CCC(NC(C2=O)CCCN=C(N)N)CNC(=O)C3=CC4=CC=CC=C4N=C3	P33032	Melanocortin receptor 5	MC5R	Homo sapiens (Human)	Melanocortin
CHEMBL3977624	CC(C)(C)CN1CCC2(CC1)CN(C3=C(C=CC(=C23)Cl)O)C4=CC=CC=C4NC(=O)NC5=NC6=C(S5)CCCC6	P47900	P2Y purinoceptor 1	P2RY1	Homo sapiens (Human)	P2Y
CHEMBL1783908	C1CCN(CC1)CCCOC2=NOC(=C2)CN3CCOCC3	Q9Y5N1	Histamine H3 receptor	HRH3	Homo sapiens (Human)	Histamine
CHEMBL117751	CC(C)CC(C(=O)NC(CC1=CNC2=CC=CC=C21)C(=O)NC(CCCN=C(N)N)C(=O)O)NC(=O)C3CCCN3C(=O)C(CCCCN)NC(=O)C(CC4=CC=CC=C4)NC	P21730	C5a anaphylatoxin chemotactic receptor 1	C5AR1	Homo sapiens (Human)	Cholecystokinin
CHEMBL117751	CC(C)CC(C(=O)NC(CC1=CNC2=CC=CC=C21)C(=O)NC(CCCN=C(N)N)C(=O)O)NC(=O)C3CCCN3C(=O)C(CCCCN)NC(=O)C(CC4=CC=CC=C4)NC	P21730	C5a anaphylatoxin chemotactic receptor 1	C5AR1	Homo sapiens (Human)	Cholecystokinin
CHEMBL368783	COC1=CC2=C(C=C1)N(C3=C2CCCC3)CC4=CC=C(C=C4)N	P50406	5-hydroxytryptamine receptor 6	HTR6	Homo sapiens (Human)	5-Hydroxytryptamine
CHEMBL93859	CC(C)(C)OC(=O)C(CCCCN)NC(=O)C(CC1=CNC2=CC=CC=C21)NC(=O)N3CCC(CC3)N4C5=CC=CC=C5NC4=O	P30874	Somatostatin receptor type 2	SSTR2	Homo sapiens (Human)	Somatostatin
CHEMBL1078529	C1=CC=C(C=C1)SCCNC(=NCCCC2=CN=CN2)NC#N	Q9H3N8	Histamine H4 receptor	HRH4	Homo sapiens (Human)	Histamine
CHEMBL1078529	C1=CC=C(C=C1)SCCNC(=NCCCC2=CN=CN2)NC#N	P25021	Histamine H2 receptor	HRH2	Homo sapiens (Human)	Histamine
CHEMBL1078529	C1=CC=C(C=C1)SCCNC(=NCCCC2=CN=CN2)NC#N	P25021	Histamine H2 receptor	HRH2	Homo sapiens (Human)	Histamine
CHEMBL321223	CN1CCC2=CC(=C(C=C2C(C1)C3=CC=C(C=C3)NC(=S)NC4=CC5=C(C=C4)C6(C7=C(C=C(C=C7)O)OC8=C6C=CC(=C8)O)OC5=O)O)Br	P14416	D(2) dopamine receptor	DRD2	Homo sapiens (Human)	Dopamine
CHEMBL321223	CN1CCC2=CC(=C(C=C2C(C1)C3=CC=C(C=C3)NC(=S)NC4=CC5=C(C=C4)C6(C7=C(C=C(C=C7)O)OC8=C6C=CC(=C8)O)OC5=O)O)Br	P21728	D(1A) dopamine receptor	DRD1	Homo sapiens (Human)	Dopamine
CHEMBL310369	CN(CC(CCN1CCC(CC1)NC(=O)OC)C2=CC=CC=C2)S(=O)(=O)C3=CC=CC=C3	P51681	C-C chemokine receptor type 5	CCR5	Homo sapiens (Human)	Chemokine
CHEMBL310369	CN(CC(CCN1CCC(CC1)NC(=O)OC)C2=CC=CC=C2)S(=O)(=O)C3=CC=CC=C3	P51681	C-C chemokine receptor type 5	CCR5	Homo sapiens (Human)	Chemokine
CHEMBL3670580	CC1=CC=C(C=C1)C2=C(N=C(S2)C)C(=O)N3CCC4CN(C4C3)C5=NC(=CC(=N5)C)C	O43613	Orexin receptor type 1	HCRTR1	Homo sapiens (Human)	Orexin
CHEMBL3670580	CC1=CC=C(C=C1)C2=C(N=C(S2)C)C(=O)N3CCC4CN(C4C3)C5=NC(=CC(=N5)C)C	O43614	Orexin receptor type 2	HCRTR2	Homo sapiens (Human)	Orexin
CHEMBL47868	CCOC1=CC2=C(C=C1)C(N(C2C3=C(C(=C(C=C3)OC)OC)OCC(=O)O)CC(=O)O)C4=CC5=C(C=C4)OCO5	P24530	Endothelin receptor type B	EDNRB	Homo sapiens (Human)	Endothelin
CHEMBL212976	C1C(CN(C1CCCN=C(N)N)C(=O)C(CC2=CC=CC=C2)NC(=O)CCC3=CC=CC=C3)OCC4=CC5=CC=CC=C5C=C4	P41968	Melanocortin receptor 3	MC3R	Homo sapiens (Human)	Melanocortin
CHEMBL212976	C1C(CN(C1CCCN=C(N)N)C(=O)C(CC2=CC=CC=C2)NC(=O)CCC3=CC=CC=C3)OCC4=CC5=CC=CC=C5C=C4	Q01726	Melanocyte-stimulating hormone receptor	MC1R	Homo sapiens (Human)	Melanocortin
CHEMBL212976	C1C(CN(C1CCCN=C(N)N)C(=O)C(CC2=CC=CC=C2)NC(=O)CCC3=CC=CC=C3)OCC4=CC5=CC=CC=C5C=C4	Q01726	Melanocyte-stimulating hormone receptor	MC1R	Homo sapiens (Human)	Melanocortin
CHEMBL212976	C1C(CN(C1CCCN=C(N)N)C(=O)C(CC2=CC=CC=C2)NC(=O)CCC3=CC=CC=C3)OCC4=CC5=CC=CC=C5C=C4	P32245	Melanocortin receptor 4	MC4R	Homo sapiens (Human)	Melanocortin
CHEMBL212976	C1C(CN(C1CCCN=C(N)N)C(=O)C(CC2=CC=CC=C2)NC(=O)CCC3=CC=CC=C3)OCC4=CC5=CC=CC=C5C=C4	P41968	Melanocortin receptor 3	MC3R	Homo sapiens (Human)	Melanocortin
CHEMBL212976	C1C(CN(C1CCCN=C(N)N)C(=O)C(CC2=CC=CC=C2)NC(=O)CCC3=CC=CC=C3)OCC4=CC5=CC=CC=C5C=C4	P32245	Melanocortin receptor 4	MC4R	Homo sapiens (Human)	Melanocortin
CHEMBL212976	C1C(CN(C1CCCN=C(N)N)C(=O)C(CC2=CC=CC=C2)NC(=O)CCC3=CC=CC=C3)OCC4=CC5=CC=CC=C5C=C4	P32245	Melanocortin receptor 4	MC4R	Homo sapiens (Human)	Melanocortin
CHEMBL441393	CCC(C)C(C(=O)NC(CO)C(=O)NC(CC1=CC=CC=C1)C(=O)NC(CCCCN)C(=O)NC(CC(=O)O)C(=O)NC(CCSC)C(=O)NC(CCC(=O)N)C(=O)NC(CC(C)C)C(=O)NCC(=O)NC(CCCN=C(N)N)C(=O)O)N	P21730	C5a anaphylatoxin chemotactic receptor 1	C5AR1	Homo sapiens (Human)	Cholecystokinin
CHEMBL3933958	C1C2N(C(C(=O)N1CCC3=CC4=CC=CC=C4C=C3)CCCN=C(N)N)C(=O)C(CS2)CCN=C(N)N	P61073	C-X-C chemokine receptor type 4	CXCR4	Homo sapiens (Human)	Chemokine
CHEMBL3933958	C1C2N(C(C(=O)N1CCC3=CC4=CC=CC=C4C=C3)CCCN=C(N)N)C(=O)C(CS2)CCN=C(N)N	P61073	C-X-C chemokine receptor type 4	CXCR4	Homo sapiens (Human)	Chemokine
CHEMBL3897010	C1C2N(C(C(=O)N1CCC3=CC4=CC=CC=C4C=C3)CCCN=C(N)N)C(=O)C(CS2)CCN=C(N)N	P61073	C-X-C chemokine receptor type 4	CXCR4	Homo sapiens (Human)	Chemokine
CHEMBL3897010	C1C2N(C(C(=O)N1CCC3=CC4=CC=CC=C4C=C3)CCCN=C(N)N)C(=O)C(CS2)CCN=C(N)N	P61073	C-X-C chemokine receptor type 4	CXCR4	Homo sapiens (Human)	Chemokine
CHEMBL3806146	C1CC1NC(=NCC2CCC(C2)C3=CN=CN3)NC#N	P35367	Histamine H1 receptor	HRH1	Homo sapiens (Human)	Histamine
CHEMBL3806146	C1CC1NC(=NCC2CCC(C2)C3=CN=CN3)NC#N	Q9Y5N1	Histamine H3 receptor	HRH3	Homo sapiens (Human)	Histamine
CHEMBL3806146	C1CC1NC(=NCC2CCC(C2)C3=CN=CN3)NC#N	Q9H3N8	Histamine H4 receptor	HRH4	Homo sapiens (Human)	Histamine
CHEMBL3806146	C1CC1NC(=NCC2CCC(C2)C3=CN=CN3)NC#N	Q9H3N8	Histamine H4 receptor	HRH4	Homo sapiens (Human)	Histamine
CHEMBL212976	C1C(CN(C1CCCN=C(N)N)C(=O)C(CC2=CC=CC=C2)NC(=O)CCC3=CC=CC=C3)OCC4=CC5=CC=CC=C5C=C4	Q01726	Melanocyte-stimulating hormone receptor	MC1R	Homo sapiens (Human)	Melanocortin
CHEMBL212976	C1C(CN(C1CCCN=C(N)N)C(=O)C(CC2=CC=CC=C2)NC(=O)CCC3=CC=CC=C3)OCC4=CC5=CC=CC=C5C=C4	P41968	Melanocortin receptor 3	MC3R	Homo sapiens (Human)	Melanocortin
CHEMBL290840	CCCCCCCCCCCCCCCCCCOC1CC(CO1)COC(=O)N(CC2=CC=CC=[N+]2CC)C(=O)C	P25105	Platelet-activating factor receptor	PTAFR	Homo sapiens (Human)	Platelet-activating
CHEMBL290840	CCCCCCCCCCCCCCCCCCOC1CC(CO1)COC(=O)N(CC2=CC=CC=[N+]2CC)C(=O)C	P25105	Platelet-activating factor receptor	PTAFR	Homo sapiens (Human)	Platelet-activating
CHEMBL417135	C1=CC=C2C(=C1)C=NC(=N2)COC3=CC=C(C=C3)C4=CC(=O)C5=C(O4)C(=CC=C5)C(=O)O	Q9Y271	Cysteinyl leukotriene receptor 1	CYSLTR1	Homo sapiens (Human)	Cysteinyl leukotriene
CHEMBL316039	C1CC2=C3C(=CC=C2)NC(=O)C3(C1)CCCCN4CCC5=C(C4)NC=N5	P34969	5-hydroxytryptamine receptor 7	HTR7	Homo sapiens (Human)	5-Hydroxytryptamine
CHEMBL3964891	CC1C(=O)N(CC1(CN2CCC(CC2)(F)F)C(=O)NC3=CC(=CC(=C3)C(F)(F)F)C(F)(F)F)C4=C(C=CC=C4C)C	Q99788	Chemokine-like receptor 1	CMKLR1	Homo sapiens (Human)	Chemokine
CHEMBL3809808	CN(C)CC1CCC2=C(C1(C3=CC(=CC=C3)OC)O)C=CC(=C2)C4=CC=CC=C4	P41145	Kappa-type opioid receptor	OPRK1	Homo sapiens (Human)	Opioid
CHEMBL3979822	C1CNCCC1OC2=C(C=C(C=C2)CN3CCC(CC3)NC(=O)C4=CC=CS4)Br	Q9UKP6	Urotensin-2 receptor	UTS2R	Homo sapiens (Human)	Urotensin
CHEMBL2164612	[B-](F)(F)(F)F.CC1=CC(=CC(=[N+]1CCOC2=C(C=C(C=C2)CC=CC3=CC=CC=C3C=CC(=O)O)OC)C)C=CC=CC4=CC=C(C=C4)N(C)C	P43115	Prostaglandin E2 receptor EP3 subtype	PTGER3	Homo sapiens (Human)	Prostaglandin
CHEMBL2164612	[B-](F)(F)(F)F.CC1=CC(=CC(=[N+]1CCOC2=C(C=C(C=C2)CC=CC3=CC=CC=C3C=CC(=O)O)OC)C)C=CC=CC4=CC=C(C=C4)N(C)C	P34995	Prostaglandin E2 receptor EP1 subtype	PTGER1	Homo sapiens (Human)	Prostaglandin
CHEMBL2164612	[B-](F)(F)(F)F.CC1=CC(=CC(=[N+]1CCOC2=C(C=C(C=C2)CC=CC3=CC=CC=C3C=CC(=O)O)OC)C)C=CC=CC4=CC=C(C=C4)N(C)C	P43115	Prostaglandin E2 receptor EP3 subtype	PTGER3	Homo sapiens (Human)	Prostaglandin
CHEMBL2164612	[B-](F)(F)(F)F.CC1=CC(=CC(=[N+]1CCOC2=C(C=C(C=C2)CC=CC3=CC=CC=C3C=CC(=O)O)OC)C)C=CC=CC4=CC=C(C=C4)N(C)C	P35408	Prostaglandin E2 receptor EP4 subtype	PTGER4	Homo sapiens (Human)	Prostaglandin
CHEMBL2164612	[B-](F)(F)(F)F.CC1=CC(=CC(=[N+]1CCOC2=C(C=C(C=C2)CC=CC3=CC=CC=C3C=CC(=O)O)OC)C)C=CC=CC4=CC=C(C=C4)N(C)C	P43116	Prostaglandin E2 receptor EP2 subtype	PTGER2	Homo sapiens (Human)	Prostaglandin
CHEMBL2023454	C1=CC=C(C=C1)N2C=C(C=N2)C3=C4C=CC(=CC4=NC=C3)F	Q14833	Metabotropic glutamate receptor 4	GRM4	Homo sapiens (Human)	Metabotropic glutamate
CHEMBL3809808	CN(C)CC1CCC2=C(C1(C3=CC(=CC=C3)OC)O)C=CC(=C2)C4=CC=CC=C4	P35372	Mu-type opioid receptor	OPRM1	Homo sapiens (Human)	Opioid
CHEMBL3809808	CN(C)CC1CCC2=C(C1(C3=CC(=CC=C3)OC)O)C=CC(=C2)C4=CC=CC=C4	P41143	Delta-type opioid receptor	OPRD1	Homo sapiens (Human)	Opioid
CHEMBL3985942	CC1=CC(=C(C=C1)N2N=CC=N2)C(=O)N3CCCOC3CN4C=CC(=N4)C5=NC=C(C=C5)F	O43614	Orexin receptor type 2	HCRTR2	Homo sapiens (Human)	Orexin
CHEMBL3985942	CC1=CC(=C(C=C1)N2N=CC=N2)C(=O)N3CCCOC3CN4C=CC(=N4)C5=NC=C(C=C5)F	O43613	Orexin receptor type 1	HCRTR1	Homo sapiens (Human)	Orexin
CHEMBL540049	CCOP(=O)(C(C1=CC=C(C=C1)O)N2CCN(CC2)C)OCC.Cl	P25101	Endothelin-1 receptor	EDNRA	Homo sapiens (Human)	Endothelin
CHEMBL3727384	CCNC(=O)NS(=O)(=O)C1=C2N=CC(=C(N2N=C1)NC3=C(C=CC(=C3)Cl)Cl)C(=O)N4CCC(CC4)C5=CC=C(C=C5)F	P46092	C-C chemokine receptor type 10	CCR10	Homo sapiens (Human)	Chemokine
CHEMBL3891887	CC(C)OC1=C(C=C(C=C1)CC(=O)O)C2=C3CN(CCC3=C(C=C2)F)C(=O)CC(C)(C)C4=CC=CC=C4	Q9Y5Y4	Prostaglandin D2 receptor 2	PTGDR2	Homo sapiens (Human)	Prostaglandin
CHEMBL3716930	CC(C)C1=NC(=NO1)COC2=CC3=C(C=C2)C4=CC(=NC(=O)N4CC3)OCC5COC6=C(O5)C=CC=N6	Q9NQS5	G-protein coupled receptor 84	GPR84	Homo sapiens (Human)	Orphan
CHEMBL3236565	CNC1CN(CC1O)C2=NC(=NC(=C2)C3CCCC3)N	Q9H3N8	Histamine H4 receptor	HRH4	Homo sapiens (Human)	Histamine
CHEMBL3806146	C1CC1NC(=NCC2CCC(C2)C3=CN=CN3)NC#N	P25021	Histamine H2 receptor	HRH2	Homo sapiens (Human)	Histamine
CHEMBL3806146	C1CC1NC(=NCC2CCC(C2)C3=CN=CN3)NC#N	Q9Y5N1	Histamine H3 receptor	HRH3	Homo sapiens (Human)	Histamine
CHEMBL3806146	C1CC1NC(=NCC2CCC(C2)C3=CN=CN3)NC#N	P25021	Histamine H2 receptor	HRH2	Homo sapiens (Human)	Histamine
CHEMBL3806146	C1CC1NC(=NCC2CCC(C2)C3=CN=CN3)NC#N	P35367	Histamine H1 receptor	HRH1	Homo sapiens (Human)	Histamine
CHEMBL551535	CC(C)N1C2=CC=CC=C2C=C(C1=O)C(=O)NCC3CCNCC3	Q13639	5-hydroxytryptamine receptor 4	HTR4	Homo sapiens (Human)	5-Hydroxytryptamine
CHEMBL551535	CC(C)N1C2=CC=CC=C2C=C(C1=O)C(=O)NCC3CCNCC3	Q13639	5-hydroxytryptamine receptor 4	HTR4	Homo sapiens (Human)	5-Hydroxytryptamine
CHEMBL551535	CC(C)N1C2=CC=CC=C2C=C(C1=O)C(=O)NCC3CCNCC3	Q13639	5-hydroxytryptamine receptor 4	HTR4	Homo sapiens (Human)	5-Hydroxytryptamine
CHEMBL3940897	CN1C(=NN=C1SCCCN2CCC3(C2)CC3C4=CC=C(C=C4)C(F)(F)F)C5=CN=NC=C5	P14416	D(2) dopamine receptor	DRD2	Homo sapiens (Human)	Dopamine
CHEMBL3940897	CN1C(=NN=C1SCCCN2CCC3(C2)CC3C4=CC=C(C=C4)C(F)(F)F)C5=CN=NC=C5	P35462	D(3) dopamine receptor	DRD3	Homo sapiens (Human)	Dopamine
CHEMBL2402575	CC(C)NC(=O)NS(=O)(=O)C1=C(C=CC(=C1)C#N)OC2=CC=C(C=C2)Cl	P21731	Thromboxane A2 receptor	TBXA2R	Homo sapiens (Human)	Thromboxane
CHEMBL3236565	CNC1CN(CC1O)C2=NC(=NC(=C2)C3CCCC3)N	Q9H3N8	Histamine H4 receptor	HRH4	Homo sapiens (Human)	Histamine
CHEMBL3236565	CNC1CN(CC1O)C2=NC(=NC(=C2)C3CCCC3)N	Q9H3N8	Histamine H4 receptor	HRH4	Homo sapiens (Human)	Histamine
CHEMBL3804837	C1CC1NC(=NCC2CCC(C2)C3=CN=CN3)NC#N	Q9H3N8	Histamine H4 receptor	HRH4	Homo sapiens (Human)	Histamine
CHEMBL3804837	C1CC1NC(=NCC2CCC(C2)C3=CN=CN3)NC#N	Q9Y5N1	Histamine H3 receptor	HRH3	Homo sapiens (Human)	Histamine
CHEMBL3804837	C1CC1NC(=NCC2CCC(C2)C3=CN=CN3)NC#N	P25021	Histamine H2 receptor	HRH2	Homo sapiens (Human)	Histamine
CHEMBL3804837	C1CC1NC(=NCC2CCC(C2)C3=CN=CN3)NC#N	Q9Y5N1	Histamine H3 receptor	HRH3	Homo sapiens (Human)	Histamine
CHEMBL3804837	C1CC1NC(=NCC2CCC(C2)C3=CN=CN3)NC#N	Q9H3N8	Histamine H4 receptor	HRH4	Homo sapiens (Human)	Histamine
CHEMBL3804837	C1CC1NC(=NCC2CCC(C2)C3=CN=CN3)NC#N	P35367	Histamine H1 receptor	HRH1	Homo sapiens (Human)	Histamine
CHEMBL3804837	C1CC1NC(=NCC2CCC(C2)C3=CN=CN3)NC#N	P25021	Histamine H2 receptor	HRH2	Homo sapiens (Human)	Histamine
CHEMBL3804837	C1CC1NC(=NCC2CCC(C2)C3=CN=CN3)NC#N	P35367	Histamine H1 receptor	HRH1	Homo sapiens (Human)	Histamine
CHEMBL185094	CC(C1=CC=CC=C1N2CCN(CC2)C(=O)C(CC3=CC=C(C=C3)Cl)NC(=O)C4CC5=CC=CC=C5CN4)NCCC6=CC=CC=C6F	P32245	Melanocortin receptor 4	MC4R	Homo sapiens (Human)	Melanocortin
CHEMBL93859	CC(C)(C)OC(=O)C(CCCCN)NC(=O)C(CC1=CNC2=CC=CC=C21)NC(=O)N3CCC(CC3)N4C5=CC=CC=C5NC4=O	P30874	Somatostatin receptor type 2	SSTR2	Homo sapiens (Human)	Somatostatin
CHEMBL2442997	COC1=CC=C(C=C1)C2=CC=CC=C2N3CCN(CC3)CCOCCC(=O)NCC4=CC=CC=N4	P34969	5-hydroxytryptamine receptor 7	HTR7	Homo sapiens (Human)	5-Hydroxytryptamine
CHEMBL2442997	COC1=CC=C(C=C1)C2=CC=CC=C2N3CCN(CC3)CCOCCC(=O)NCC4=CC=CC=N4	P08908	5-hydroxytryptamine receptor 1A	HTR1A	Homo sapiens (Human)	5-Hydroxytryptamine
CHEMBL2442997	COC1=CC=C(C=C1)C2=CC=CC=C2N3CCN(CC3)CCOCCC(=O)NCC4=CC=CC=N4	P08908	5-hydroxytryptamine receptor 1A	HTR1A	Homo sapiens (Human)	5-Hydroxytryptamine
CHEMBL2442997	COC1=CC=C(C=C1)C2=CC=CC=C2N3CCN(CC3)CCOCCC(=O)NCC4=CC=CC=N4	P34969	5-hydroxytryptamine receptor 7	HTR7	Homo sapiens (Human)	5-Hydroxytryptamine
CHEMBL263058	COC1=CC=CC=C1N2CCN(CC2)CCCNC(=O)C3=CC=CC=C3I.C(=O)(C(=O)O)O	P14416	D(2) dopamine receptor	DRD2	Homo sapiens (Human)	Dopamine
CHEMBL263058	COC1=CC=CC=C1N2CCN(CC2)CCCNC(=O)C3=CC=CC=C3I.C(=O)(C(=O)O)O	P35462	D(3) dopamine receptor	DRD3	Homo sapiens (Human)	Dopamine
CHEMBL157989	CCCCCCCCCCCCCCCCCCOC1CC(CO1)COC(=O)N(CC2=CC=CC=[N+]2CC)C(=O)C	P25105	Platelet-activating factor receptor	PTAFR	Homo sapiens (Human)	Platelet-activating
CHEMBL3126705	CC1=C(C(=CC=C1)NC(=O)C2=C(C=CC(=C2)NC(=O)C3=C(C=C(C=C3)S(=O)(=O)C)Cl)Cl)C	Q99835	Smoothened homolog	SMO	Homo sapiens (Human)	Frizzled
CHEMBL2402575	CC(C)NC(=O)NS(=O)(=O)C1=C(C=CC(=C1)C#N)OC2=CC=C(C=C2)Cl	P21731	Thromboxane A2 receptor	TBXA2R	Homo sapiens (Human)	Thromboxane
CHEMBL584528	CC1(CC(C1(F)F)(F)F)C(=O)C2=CN(C3=CC=CC=C32)CC4CCOCC4	P21554	Cannabinoid receptor 1	CNR1	Homo sapiens (Human)	Cannabinoid
CHEMBL584528	CC1(CC(C1(F)F)(F)F)C(=O)C2=CN(C3=CC=CC=C32)CC4CCOCC4	P34972	Cannabinoid receptor 2	CNR2	Homo sapiens (Human)	Cannabinoid
CHEMBL584528	CC1(CC(C1(F)F)(F)F)C(=O)C2=CN(C3=CC=CC=C32)CC4CCOCC4	P34972	Cannabinoid receptor 2	CNR2	Homo sapiens (Human)	Cannabinoid
CHEMBL584528	CC1(CC(C1(F)F)(F)F)C(=O)C2=CN(C3=CC=CC=C32)CC4CCOCC4	P34972	Cannabinoid receptor 2	CNR2	Homo sapiens (Human)	Cannabinoid
CHEMBL584528	CC1(CC(C1(F)F)(F)F)C(=O)C2=CN(C3=CC=CC=C32)CC4CCOCC4	P21554	Cannabinoid receptor 1	CNR1	Homo sapiens (Human)	Cannabinoid
CHEMBL584528	CC1(CC(C1(F)F)(F)F)C(=O)C2=CN(C3=CC=CC=C32)CC4CCOCC4	P34972	Cannabinoid receptor 2	CNR2	Homo sapiens (Human)	Cannabinoid
CHEMBL249797	CN1CCN(CC1)C2=CC(=C(C=C2)NS(=O)(=O)C3=CC=CC=C3)NCC4=CC=CC=C4	P28335	5-hydroxytryptamine receptor 2C	HTR2C	Homo sapiens (Human)	5-Hydroxytryptamine
CHEMBL1762420	CC(C)(C)C1=CC(=NO1)NC(=O)N2CCCN(CC2)C(=O)C3CCOC3	P34972	Cannabinoid receptor 2	CNR2	Homo sapiens (Human)	Cannabinoid
CHEMBL1762420	CC(C)(C)C1=CC(=NO1)NC(=O)N2CCCN(CC2)C(=O)C3CCOC3	P21554	Cannabinoid receptor 1	CNR1	Homo sapiens (Human)	Cannabinoid
CHEMBL1762420	CC(C)(C)C1=CC(=NO1)NC(=O)N2CCCN(CC2)C(=O)C3CCOC3	P34972	Cannabinoid receptor 2	CNR2	Homo sapiens (Human)	Cannabinoid
CHEMBL1089629	C1CN(CCC1CCN2CCC(C2)NC(=O)CNC(=O)C3=CC(=CC=C3)C(F)(F)F)C(=O)C4=CC=C(C=C4)C(F)(F)F	P41597	C-C chemokine receptor type 2	CCR2	Homo sapiens (Human)	Chemokine
CHEMBL1089629	C1CN(CCC1CCN2CCC(C2)NC(=O)CNC(=O)C3=CC(=CC=C3)C(F)(F)F)C(=O)C4=CC=C(C=C4)C(F)(F)F	P41597	C-C chemokine receptor type 2	CCR2	Homo sapiens (Human)	Chemokine
CHEMBL1669412	C1CN(C1)CCC2=C(C3=CC=CC=C3C2)CC4=NC=CN=C4	P35367	Histamine H1 receptor	HRH1	Homo sapiens (Human)	Histamine
CHEMBL1688486	CC1=C(C(=CC=C1)C)C2=CC(=CC=C2)COC3=CC=C(C=C3)CCC(=O)O	O14842	Free fatty acid receptor 1	FFAR1	Homo sapiens (Human)	Free fatty acid
CHEMBL1688486	CC1=C(C(=CC=C1)C)C2=CC(=CC=C2)COC3=CC=C(C=C3)CCC(=O)O	O14842	Free fatty acid receptor 1	FFAR1	Homo sapiens (Human)	Free fatty acid
CHEMBL3126705	CC1=C(C(=CC=C1)NC(=O)C2=C(C=CC(=C2)NC(=O)C3=C(C=C(C=C3)S(=O)(=O)C)Cl)Cl)C	Q99835	Smoothened homolog	SMO	Homo sapiens (Human)	Frizzled
CHEMBL1643598	CC(C)C(=O)NC1=NC(=CS1)CN(C2CCCC2)S(=O)(=O)C3=CC=C(C=C3)OC	P47901	Vasopressin V1b receptor	AVPR1B	Homo sapiens (Human)	Vasopressin/Oxytocin
CHEMBL135295	C1CN(CCN1CCC(=O)C2=CSC=C2)C3=CC=CC4=CC=CC=C43	P08908	5-hydroxytryptamine receptor 1A	HTR1A	Homo sapiens (Human)	5-Hydroxytryptamine
CHEMBL135295	C1CN(CCN1CCC(=O)C2=CSC=C2)C3=CC=CC4=CC=CC=C43	P08908	5-hydroxytryptamine receptor 1A	HTR1A	Homo sapiens (Human)	5-Hydroxytryptamine
CHEMBL394160	CC(C)CN1CC(C(C1)C(=O)N2CCN(CC2)C3=C(C=CC=C3F)C(C(C)C)N)C4=CC=C(C=C4)Cl	P32245	Melanocortin receptor 4	MC4R	Homo sapiens (Human)	Melanocortin
CHEMBL394160	CC(C)CN1CC(C(C1)C(=O)N2CCN(CC2)C3=C(C=CC=C3F)C(C(C)C)N)C4=CC=C(C=C4)Cl	P32245	Melanocortin receptor 4	MC4R	Homo sapiens (Human)	Melanocortin
CHEMBL394160	CC(C)CN1CC(C(C1)C(=O)N2CCN(CC2)C3=C(C=CC=C3F)C(C(C)C)N)C4=CC=C(C=C4)Cl	P32245	Melanocortin receptor 4	MC4R	Homo sapiens (Human)	Melanocortin
CHEMBL249034	C1CN(CCN1)C2=CC(=C(C=C2)[N+](=O)[O-])NCC3=CC=C(C=C3)Cl	P50406	5-hydroxytryptamine receptor 6	HTR6	Homo sapiens (Human)	5-Hydroxytryptamine
CHEMBL59540	CCCCCCC(C)(C)C1=CC2=C(C3CC(=CCC3C(O2)(C)C)C=O)C(=C1)O	P34972	Cannabinoid receptor 2	CNR2	Homo sapiens (Human)	Cannabinoid
CHEMBL470849	CC1=NC2=C(C=C1)C(=CC=C2)N3CCN(CC3)CCCC4=C5C(=CC=C4)NC(=O)CO5	P08908	5-hydroxytryptamine receptor 1A	HTR1A	Homo sapiens (Human)	5-Hydroxytryptamine
CHEMBL470849	CC1=NC2=C(C=C1)C(=CC=C2)N3CCN(CC3)CCCC4=C5C(=CC=C4)NC(=O)CO5	P28221	5-hydroxytryptamine receptor 1D	HTR1D	Homo sapiens (Human)	5-Hydroxytryptamine
CHEMBL470849	CC1=NC2=C(C=C1)C(=CC=C2)N3CCN(CC3)CCCC4=C5C(=CC=C4)NC(=O)CO5	P28221	5-hydroxytryptamine receptor 1D	HTR1D	Homo sapiens (Human)	5-Hydroxytryptamine
CHEMBL470849	CC1=NC2=C(C=C1)C(=CC=C2)N3CCN(CC3)CCCC4=C5C(=CC=C4)NC(=O)CO5	P08908	5-hydroxytryptamine receptor 1A	HTR1A	Homo sapiens (Human)	5-Hydroxytryptamine
CHEMBL470849	CC1=NC2=C(C=C1)C(=CC=C2)N3CCN(CC3)CCCC4=C5C(=CC=C4)NC(=O)CO5	P28222	5-hydroxytryptamine receptor 1B	HTR1B	Homo sapiens (Human)	5-Hydroxytryptamine
CHEMBL470849	CC1=NC2=C(C=C1)C(=CC=C2)N3CCN(CC3)CCCC4=C5C(=CC=C4)NC(=O)CO5	P28222	5-hydroxytryptamine receptor 1B	HTR1B	Homo sapiens (Human)	5-Hydroxytryptamine
CHEMBL3810032	CCC1=NC2=C(N1CC3=CC4=C(C=C3)NC5=CC=CC=C5CC4)N=C(C=C2C)C	P46093	G-protein coupled receptor 4	GPR4	Homo sapiens (Human)	Orphan
CHEMBL3810032	CCC1=NC2=C(N1CC3=CC4=C(C=C3)NC5=CC=CC=C5CC4)N=C(C=C2C)C	P46093	G-protein coupled receptor 4	GPR4	Homo sapiens (Human)	Orphan
CHEMBL1552281	CCOC1=CC=C(C=C1)NS(=O)(=O)C2=C3C(=CC(=C2)Br)CCN3C(=O)C4CC4	P43220	Glucagon-like peptide 1 receptor	GLP1R	Homo sapiens (Human)	Glucagon
CHEMBL103001	CC1=NC2=C(C=C1)C(C(C2C3=CC=C(C=C3)OC)C(=O)O)C4=CC5=C(C=C4)OCO5	P24530	Endothelin receptor type B	EDNRB	Homo sapiens (Human)	Endothelin
CHEMBL103001	CC1=NC2=C(C=C1)C(C(C2C3=CC=C(C=C3)OC)C(=O)O)C4=CC5=C(C=C4)OCO5	P25101	Endothelin-1 receptor	EDNRA	Homo sapiens (Human)	Endothelin
CHEMBL1801072	CC1=NN(C2=CC=CC=C12)C3=CC(=C(C=C3)C(C)NC(=O)C4(CC4)NC(=O)C5=CC(=NO5)OC)F	P21554	Cannabinoid receptor 1	CNR1	Homo sapiens (Human)	Cannabinoid
CHEMBL1801072	CC1=NN(C2=CC=CC=C12)C3=CC(=C(C=C3)C(C)NC(=O)C4(CC4)NC(=O)C5=CC(=NO5)OC)F	P34972	Cannabinoid receptor 2	CNR2	Homo sapiens (Human)	Cannabinoid
CHEMBL2165330	COC1=CC(=C(C=C1)Cl)OC2=C(N=CN=C2OCCOC3=NC=C(C=N3)Br)NS(=O)(=O)NCC4=CC=CC=C4	P25101	Endothelin-1 receptor	EDNRA	Homo sapiens (Human)	Endothelin
CHEMBL2165330	COC1=CC(=C(C=C1)Cl)OC2=C(N=CN=C2OCCOC3=NC=C(C=N3)Br)NS(=O)(=O)NCC4=CC=CC=C4	P24530	Endothelin receptor type B	EDNRB	Homo sapiens (Human)	Endothelin
CHEMBL441675	C1CNC1C(=O)NC(CC2=CC=C(C=C2)Cl)C(=O)N3CCN(CC3)C4=CC=CC=C4CNCCC5=CC=CS5	P32245	Melanocortin receptor 4	MC4R	Homo sapiens (Human)	Melanocortin
CHEMBL425069	CN1CCN(CC1)C2=NC3=C(C=CC(=C3)Cl)N(C4=CC=CC=C42)NC(=O)C5=C(C=CC=C5OC)OC	P21728	D(1A) dopamine receptor	DRD1	Homo sapiens (Human)	Dopamine
CHEMBL425069	CN1CCN(CC1)C2=NC3=C(C=CC(=C3)Cl)N(C4=CC=CC=C42)NC(=O)C5=C(C=CC=C5OC)OC	P08913	Alpha-2A adrenergic receptor	ADRA2A	Homo sapiens (Human)	AdrenalineAlpha
CHEMBL185094	CC(C1=CC=CC=C1N2CCN(CC2)C(=O)C(CC3=CC=C(C=C3)Cl)NC(=O)C4CC5=CC=CC=C5CN4)NCCC6=CC=CC=C6F	P32245	Melanocortin receptor 4	MC4R	Homo sapiens (Human)	Melanocortin
CHEMBL185094	CC(C1=CC=CC=C1N2CCN(CC2)C(=O)C(CC3=CC=C(C=C3)Cl)NC(=O)C4CC5=CC=CC=C5CN4)NCCC6=CC=CC=C6F	P32245	Melanocortin receptor 4	MC4R	Homo sapiens (Human)	Melanocortin
CHEMBL1259079	CC1=CC=C(C=C1)C2=CC3=C(C=C2)SC4=CC=CC=C4CC3N5CCN(CC5)C	P14416	D(2) dopamine receptor	DRD2	Homo sapiens (Human)	Dopamine
CHEMBL3393556	CNC1CCN(C1)C2=CC(=NN=C2)NC3CC4CCC3C4	Q9H3N8	Histamine H4 receptor	HRH4	Homo sapiens (Human)	Histamine
CHEMBL3393556	CNC1CCN(C1)C2=CC(=NN=C2)NC3CC4CCC3C4	Q9H3N8	Histamine H4 receptor	HRH4	Homo sapiens (Human)	Histamine
CHEMBL3393556	CNC1CCN(C1)C2=CC(=NN=C2)NC3CC4CCC3C4	Q9H3N8	Histamine H4 receptor	HRH4	Homo sapiens (Human)	Histamine
CHEMBL3393557	CNC1CCN(C1)C2=CC(=NN=C2)NC3CC4CCC3C4	Q9H3N8	Histamine H4 receptor	HRH4	Homo sapiens (Human)	Histamine
CHEMBL3393557	CNC1CCN(C1)C2=CC(=NN=C2)NC3CC4CCC3C4	Q9H3N8	Histamine H4 receptor	HRH4	Homo sapiens (Human)	Histamine
CHEMBL3393557	CNC1CCN(C1)C2=CC(=NN=C2)NC3CC4CCC3C4	Q9H3N8	Histamine H4 receptor	HRH4	Homo sapiens (Human)	Histamine
CHEMBL156206	CN(C)C1=CC=CC2=C1C=CC=C2S(=O)(=O)NCCCC(=O)N3CCN(CC3)CCOC(=O)C4=CC(=C(C=C4OC)N)Cl	Q13639	5-hydroxytryptamine receptor 4	HTR4	Homo sapiens (Human)	5-Hydroxytryptamine
CHEMBL2023454	C1=CC=C(C=C1)N2C=C(C=N2)C3=C4C=CC(=CC4=NC=C3)F	Q14833	Metabotropic glutamate receptor 4	GRM4	Homo sapiens (Human)	Metabotropic glutamate
CHEMBL309922	CN(CC(CCN1CCC(CC1)NC(=O)NCC2=CC=CC=C2)C3=CC=CC=C3)S(=O)(=O)C4=CC=CC=C4	P51681	C-C chemokine receptor type 5	CCR5	Homo sapiens (Human)	Chemokine
CHEMBL309922	CN(CC(CCN1CCC(CC1)NC(=O)NCC2=CC=CC=C2)C3=CC=CC=C3)S(=O)(=O)C4=CC=CC=C4	P51681	C-C chemokine receptor type 5	CCR5	Homo sapiens (Human)	Chemokine
CHEMBL1642761	C1CCC(=CC1)CCNCC2=CC=C(C=C2)N3CCCC4=CC=CC=C43	P41143	Delta-type opioid receptor	OPRD1	Homo sapiens (Human)	Opioid
CHEMBL1642761	C1CCC(=CC1)CCNCC2=CC=C(C=C2)N3CCCC4=CC=CC=C43	P35372	Mu-type opioid receptor	OPRM1	Homo sapiens (Human)	Opioid
CHEMBL1642761	C1CCC(=CC1)CCNCC2=CC=C(C=C2)N3CCCC4=CC=CC=C43	P41145	Kappa-type opioid receptor	OPRK1	Homo sapiens (Human)	Opioid
CHEMBL54125	C1CN(CCN1CC2=CC=C(C=C2)F)C3=NC4=CC=CC=C4N5C3=CC=C5	P28335	5-hydroxytryptamine receptor 2C	HTR2C	Homo sapiens (Human)	5-Hydroxytryptamine
CHEMBL54125	C1CN(CCN1CC2=CC=C(C=C2)F)C3=NC4=CC=CC=C4N5C3=CC=C5	P08908	5-hydroxytryptamine receptor 1A	HTR1A	Homo sapiens (Human)	5-Hydroxytryptamine
CHEMBL2407175	CCCN1C(=O)CC2(CCN(CC2)CC3CCN(CC3)C(=O)OCC)C4=C1N=CC=C4	P20309	Muscarinic acetylcholine receptor M3	CHRM3	Homo sapiens (Human)	Acetylcholine
CHEMBL425069	CN1CCN(CC1)C2=NC3=C(C=CC(=C3)Cl)N(C4=CC=CC=C42)NC(=O)C5=C(C=CC=C5OC)OC	P14416	D(2) dopamine receptor	DRD2	Homo sapiens (Human)	Dopamine
CHEMBL425069	CN1CCN(CC1)C2=NC3=C(C=CC(=C3)Cl)N(C4=CC=CC=C42)NC(=O)C5=C(C=CC=C5OC)OC	P28223	5-hydroxytryptamine receptor 2A	HTR2A	Homo sapiens (Human)	5-Hydroxytryptamine
CHEMBL425069	CN1CCN(CC1)C2=NC3=C(C=CC(=C3)Cl)N(C4=CC=CC=C42)NC(=O)C5=C(C=CC=C5OC)OC	P21918	D(1B) dopamine receptor	DRD5	Homo sapiens (Human)	Dopamine
CHEMBL425069	CN1CCN(CC1)C2=NC3=C(C=CC(=C3)Cl)N(C4=CC=CC=C42)NC(=O)C5=C(C=CC=C5OC)OC	P14416	D(2) dopamine receptor	DRD2	Homo sapiens (Human)	Dopamine
CHEMBL425069	CN1CCN(CC1)C2=NC3=C(C=CC(=C3)Cl)N(C4=CC=CC=C42)NC(=O)C5=C(C=CC=C5OC)OC	P21728	D(1A) dopamine receptor	DRD1	Homo sapiens (Human)	Dopamine
CHEMBL425069	CN1CCN(CC1)C2=NC3=C(C=CC(=C3)Cl)N(C4=CC=CC=C42)NC(=O)C5=C(C=CC=C5OC)OC	P21917	D(4) dopamine receptor	DRD4	Homo sapiens (Human)	Dopamine
CHEMBL425069	CN1CCN(CC1)C2=NC3=C(C=CC(=C3)Cl)N(C4=CC=CC=C42)NC(=O)C5=C(C=CC=C5OC)OC	P21728	D(1A) dopamine receptor	DRD1	Homo sapiens (Human)	Dopamine
CHEMBL1091832	CC(C)C(=O)C1=C(C2=CC(=C(N=C2O1)C3=CC=CC=C3Cl)C4=CC=C(C=C4)Cl)NC(=O)CO	P34972	Cannabinoid receptor 2	CNR2	Homo sapiens (Human)	Cannabinoid
CHEMBL1091832	CC(C)C(=O)C1=C(C2=CC(=C(N=C2O1)C3=CC=CC=C3Cl)C4=CC=C(C=C4)Cl)NC(=O)CO	P21554	Cannabinoid receptor 1	CNR1	Homo sapiens (Human)	Cannabinoid
CHEMBL593436	CC(C)C(C1=CC=C(C=C1)Cl)C(=O)NC2=NC=CO2	O15552	Free fatty acid receptor 2	FFAR2	Homo sapiens (Human)	Free fatty acid
CHEMBL593436	CC(C)C(C1=CC=C(C=C1)Cl)C(=O)NC2=NC=CO2	O15552	Free fatty acid receptor 2	FFAR2	Homo sapiens (Human)	Free fatty acid
CHEMBL3913062	CC1=C(OC=N1)C2=NN=C(N2C)SCCCN3CCC4(C3)CC4C5=CC=CC=C5	P35462	D(3) dopamine receptor	DRD3	Homo sapiens (Human)	Dopamine
CHEMBL3913062	CC1=C(OC=N1)C2=NN=C(N2C)SCCCN3CCC4(C3)CC4C5=CC=CC=C5	P14416	D(2) dopamine receptor	DRD2	Homo sapiens (Human)	Dopamine
CHEMBL3913062	CC1=C(OC=N1)C2=NN=C(N2C)SCCCN3CCC4(C3)CC4C5=CC=CC=C5	P35462	D(3) dopamine receptor	DRD3	Homo sapiens (Human)	Dopamine
CHEMBL3913062	CC1=C(OC=N1)C2=NN=C(N2C)SCCCN3CCC4(C3)CC4C5=CC=CC=C5	P14416	D(2) dopamine receptor	DRD2	Homo sapiens (Human)	Dopamine
CHEMBL3983937	CC1=C(OC=N1)C2=NN=C(N2C)SCCCN3CCC4(C3)CC4C5=CC=CC=C5	P21917	D(4) dopamine receptor	DRD4	Homo sapiens (Human)	Dopamine
CHEMBL3983937	CC1=C(OC=N1)C2=NN=C(N2C)SCCCN3CCC4(C3)CC4C5=CC=CC=C5	P21728	D(1A) dopamine receptor	DRD1	Homo sapiens (Human)	Dopamine
CHEMBL3983937	CC1=C(OC=N1)C2=NN=C(N2C)SCCCN3CCC4(C3)CC4C5=CC=CC=C5	P35462	D(3) dopamine receptor	DRD3	Homo sapiens (Human)	Dopamine
CHEMBL3983937	CC1=C(OC=N1)C2=NN=C(N2C)SCCCN3CCC4(C3)CC4C5=CC=CC=C5	P11229	Muscarinic acetylcholine receptor M1	CHRM1	Homo sapiens (Human)	Acetylcholine
CHEMBL2407175	CCCN1C(=O)CC2(CCN(CC2)CC3CCN(CC3)C(=O)OCC)C4=C1N=CC=C4	P11229	Muscarinic acetylcholine receptor M1	CHRM1	Homo sapiens (Human)	Acetylcholine
CHEMBL2407175	CCCN1C(=O)CC2(CCN(CC2)CC3CCN(CC3)C(=O)OCC)C4=C1N=CC=C4	P08172	Muscarinic acetylcholine receptor M2	CHRM2	Homo sapiens (Human)	Acetylcholine
CHEMBL2407175	CCCN1C(=O)CC2(CCN(CC2)CC3CCN(CC3)C(=O)OCC)C4=C1N=CC=C4	P08172	Muscarinic acetylcholine receptor M2	CHRM2	Homo sapiens (Human)	Acetylcholine
CHEMBL2407175	CCCN1C(=O)CC2(CCN(CC2)CC3CCN(CC3)C(=O)OCC)C4=C1N=CC=C4	P20309	Muscarinic acetylcholine receptor M3	CHRM3	Homo sapiens (Human)	Acetylcholine
CHEMBL2407175	CCCN1C(=O)CC2(CCN(CC2)CC3CCN(CC3)C(=O)OCC)C4=C1N=CC=C4	P08173	Muscarinic acetylcholine receptor M4	CHRM4	Homo sapiens (Human)	Acetylcholine
CHEMBL2407175	CCCN1C(=O)CC2(CCN(CC2)CC3CCN(CC3)C(=O)OCC)C4=C1N=CC=C4	P08912	Muscarinic acetylcholine receptor M5	CHRM5	Homo sapiens (Human)	Acetylcholine
CHEMBL2407175	CCCN1C(=O)CC2(CCN(CC2)CC3CCN(CC3)C(=O)OCC)C4=C1N=CC=C4	P08173	Muscarinic acetylcholine receptor M4	CHRM4	Homo sapiens (Human)	Acetylcholine
CHEMBL2407175	CCCN1C(=O)CC2(CCN(CC2)CC3CCN(CC3)C(=O)OCC)C4=C1N=CC=C4	P11229	Muscarinic acetylcholine receptor M1	CHRM1	Homo sapiens (Human)	Acetylcholine
CHEMBL1472919	CC(C)NC(=O)C1CCC(CC1)CN2C(=O)C3=C(C=CS3)N(C2=O)CC4=CC=C(C=C4)F	Q9HBX9	Relaxin receptor 1	RXFP1	Homo sapiens (Human)	Relaxin
CHEMBL236931	C1CN(CCC1C2=C(NC3=CC=CC=C32)C(=O)O)C(C4CCN(CC4)C(=O)C=CC5=CC(=C(C(=C5)F)F)F)C(=O)O	P41597	C-C chemokine receptor type 2	CCR2	Homo sapiens (Human)	Chemokine
CHEMBL1514237	CN1C=C(C=C1C(=O)NCC2=CC(=CC=C2)OC)S(=O)(=O)N3CCCCC3	P43220	Glucagon-like peptide 1 receptor	GLP1R	Homo sapiens (Human)	Glucagon
CHEMBL220801	CC(=O)C1=CC(=CC=C1)NC(=O)NCCCC2CC(CCN2CCO)CC3=CC=C(C=C3)F	P51677	C-C chemokine receptor type 3	CCR3	Homo sapiens (Human)	Chemokine
CHEMBL3979588	C1C2=CC=CC=C2S(=O)(=O)N1C3=CC(=CC(=C3)F)OC4=CC=C(C=C4)C#N	Q5NUL3	Free fatty acid receptor 4	FFAR4	Homo sapiens (Human)	Free fatty acid
CHEMBL3979588	C1C2=CC=CC=C2S(=O)(=O)N1C3=CC(=CC(=C3)F)OC4=CC=C(C=C4)C#N	Q5NUL3	Free fatty acid receptor 4	FFAR4	Homo sapiens (Human)	Free fatty acid
CHEMBL3979588	C1C2=CC=CC=C2S(=O)(=O)N1C3=CC(=CC(=C3)F)OC4=CC=C(C=C4)C#N	O14842	Free fatty acid receptor 1	FFAR1	Homo sapiens (Human)	Free fatty acid
CHEMBL3979588	C1C2=CC=CC=C2S(=O)(=O)N1C3=CC(=CC(=C3)F)OC4=CC=C(C=C4)C#N	Q5NUL3	Free fatty acid receptor 4	FFAR4	Homo sapiens (Human)	Free fatty acid
CHEMBL3979588	C1C2=CC=CC=C2S(=O)(=O)N1C3=CC(=CC(=C3)F)OC4=CC=C(C=C4)C#N	Q5NUL3	Free fatty acid receptor 4	FFAR4	Homo sapiens (Human)	Free fatty acid
CHEMBL3979588	C1C2=CC=CC=C2S(=O)(=O)N1C3=CC(=CC(=C3)F)OC4=CC=C(C=C4)C#N	O14842	Free fatty acid receptor 1	FFAR1	Homo sapiens (Human)	Free fatty acid
CHEMBL2110202	CN1C2=CC=CC=C2C(=NC(C1=O)NC(=O)NC3=CC=CC(=C3)CNC4=NNN=N4)C5CCCCC5	P32239	Gastrin/cholecystokinin type B receptor	CCKBR	Homo sapiens (Human)	Cholecystokinin
CHEMBL1084895	CN1C(=CC=N1)C2=C(C=CC(=C2)NC(=O)C3=CC=C(C=C3)C(F)(F)F)OCCN4CCCC4	P28223	5-hydroxytryptamine receptor 2A	HTR2A	Homo sapiens (Human)	5-Hydroxytryptamine
CHEMBL1084895	CN1C(=CC=N1)C2=C(C=CC(=C2)NC(=O)C3=CC=C(C=C3)C(F)(F)F)OCCN4CCCC4	P28335	5-hydroxytryptamine receptor 2C	HTR2C	Homo sapiens (Human)	5-Hydroxytryptamine
CHEMBL1084895	CN1C(=CC=N1)C2=C(C=CC(=C2)NC(=O)C3=CC=C(C=C3)C(F)(F)F)OCCN4CCCC4	P28223	5-hydroxytryptamine receptor 2A	HTR2A	Homo sapiens (Human)	5-Hydroxytryptamine
CHEMBL475389	C1=CC(=CC=C1CCCCOCCCCCCNCC(C2=CC(=C(C=C2)O)CO)O)S(=O)(=O)N	P07550	Beta-2 adrenergic receptor	ADRB2	Homo sapiens (Human)	AdrenalineBeta
CHEMBL475389	C1=CC(=CC=C1CCCCOCCCCCCNCC(C2=CC(=C(C=C2)O)CO)O)S(=O)(=O)N	P08588	Beta-1 adrenergic receptor	ADRB1	Homo sapiens (Human)	AdrenalineBeta
CHEMBL475389	C1=CC(=CC=C1CCCCOCCCCCCNCC(C2=CC(=C(C=C2)O)CO)O)S(=O)(=O)N	P13945	Beta-3 adrenergic receptor	ADRB3	Homo sapiens (Human)	AdrenalineBeta
CHEMBL475389	C1=CC(=CC=C1CCCCOCCCCCCNCC(C2=CC(=C(C=C2)O)CO)O)S(=O)(=O)N	P07550	Beta-2 adrenergic receptor	ADRB2	Homo sapiens (Human)	AdrenalineBeta
CHEMBL229698	CC1=CC(=C(C=C1)C2=NC(=CN2C3=CC=C(C=C3)Cl)C(=O)NC4CCCCC4)C	P21554	Cannabinoid receptor 1	CNR1	Homo sapiens (Human)	Cannabinoid
CHEMBL3983937	CC1=C(OC=N1)C2=NN=C(N2C)SCCCN3CCC4(C3)CC4C5=CC=CC=C5	P14416	D(2) dopamine receptor	DRD2	Homo sapiens (Human)	Dopamine
CHEMBL3983937	CC1=C(OC=N1)C2=NN=C(N2C)SCCCN3CCC4(C3)CC4C5=CC=CC=C5	P14416	D(2) dopamine receptor	DRD2	Homo sapiens (Human)	Dopamine
CHEMBL3983937	CC1=C(OC=N1)C2=NN=C(N2C)SCCCN3CCC4(C3)CC4C5=CC=CC=C5	P20309	Muscarinic acetylcholine receptor M3	CHRM3	Homo sapiens (Human)	Acetylcholine
CHEMBL3983937	CC1=C(OC=N1)C2=NN=C(N2C)SCCCN3CCC4(C3)CC4C5=CC=CC=C5	P35462	D(3) dopamine receptor	DRD3	Homo sapiens (Human)	Dopamine
CHEMBL3901211	CC1=C(OC=N1)C2=NN=C(N2C)SCCCN3CCC4(C3)CC4C5=CC=CC=C5	P14416	D(2) dopamine receptor	DRD2	Homo sapiens (Human)	Dopamine
CHEMBL3901211	CC1=C(OC=N1)C2=NN=C(N2C)SCCCN3CCC4(C3)CC4C5=CC=CC=C5	P35462	D(3) dopamine receptor	DRD3	Homo sapiens (Human)	Dopamine
CHEMBL1435351	COC1=CC=C(C=C1)S(=O)(=O)C2=C(SC(=C2N)C(=O)C3=CC(=CC=C3)OC)NC4=CC=CC=C4F	P43220	Glucagon-like peptide 1 receptor	GLP1R	Homo sapiens (Human)	Glucagon
CHEMBL294472	CCCCCCC(C)(C)C1=CC2=C(C3CC(=CCC3C(O2)(C)C)C=O)C(=C1)O	P21554	Cannabinoid receptor 1	CNR1	Homo sapiens (Human)	Cannabinoid
CHEMBL294472	CCCCCCC(C)(C)C1=CC2=C(C3CC(=CCC3C(O2)(C)C)C=O)C(=C1)O	P34972	Cannabinoid receptor 2	CNR2	Homo sapiens (Human)	Cannabinoid
CHEMBL38304	CCCCN1C(=O)C2=C(NC1=O)N=C(N2)C3=CC=C(C=C3)OCC(=O)N4CCN(CC4)CC5=CC=CC=C5	P29275	Adenosine receptor A2b	ADORA2B	Homo sapiens (Human)	Adenosine
CHEMBL1688486	CC1=C(C(=CC=C1)C)C2=CC(=CC=C2)COC3=CC=C(C=C3)CCC(=O)O	O14842	Free fatty acid receptor 1	FFAR1	Homo sapiens (Human)	Free fatty acid
CHEMBL1688486	CC1=C(C(=CC=C1)C)C2=CC(=CC=C2)COC3=CC=C(C=C3)CCC(=O)O	O14842	Free fatty acid receptor 1	FFAR1	Homo sapiens (Human)	Free fatty acid
CHEMBL337023	CC(C)N(C)CC1=CC=C(O1)COC(=O)C(C2CCCCC2)(C3=CC=CC=C3)O	P08172	Muscarinic acetylcholine receptor M2	CHRM2	Homo sapiens (Human)	Acetylcholine
CHEMBL3112601	COC1=C(C(=CC=C1)OC)C2CCCC(=O)N2CC3=NC4=CC=CC=C4C=C3	O43613	Orexin receptor type 1	HCRTR1	Homo sapiens (Human)	Orexin
CHEMBL3112601	COC1=C(C(=CC=C1)OC)C2CCCC(=O)N2CC3=NC4=CC=CC=C4C=C3	O43614	Orexin receptor type 2	HCRTR2	Homo sapiens (Human)	Orexin
CHEMBL3112601	COC1=C(C(=CC=C1)OC)C2CCCC(=O)N2CC3=NC4=CC=CC=C4C=C3	O43614	Orexin receptor type 2	HCRTR2	Homo sapiens (Human)	Orexin
CHEMBL3112601	COC1=C(C(=CC=C1)OC)C2CCCC(=O)N2CC3=NC4=CC=CC=C4C=C3	O43614	Orexin receptor type 2	HCRTR2	Homo sapiens (Human)	Orexin
CHEMBL3112601	COC1=C(C(=CC=C1)OC)C2CCCC(=O)N2CC3=NC4=CC=CC=C4C=C3	O43613	Orexin receptor type 1	HCRTR1	Homo sapiens (Human)	Orexin
CHEMBL3112601	COC1=C(C(=CC=C1)OC)C2CCCC(=O)N2CC3=NC4=CC=CC=C4C=C3	O43613	Orexin receptor type 1	HCRTR1	Homo sapiens (Human)	Orexin
CHEMBL3112601	COC1=C(C(=CC=C1)OC)C2CCCC(=O)N2CC3=NC4=CC=CC=C4C=C3	O43614	Orexin receptor type 2	HCRTR2	Homo sapiens (Human)	Orexin
CHEMBL38304	CCCCN1C(=O)C2=C(NC1=O)N=C(N2)C3=CC=C(C=C3)OCC(=O)N4CCN(CC4)CC5=CC=CC=C5	P0DMS8	Adenosine receptor A3	ADORA3	Homo sapiens (Human)	Adenosine
CHEMBL38304	CCCCN1C(=O)C2=C(NC1=O)N=C(N2)C3=CC=C(C=C3)OCC(=O)N4CCN(CC4)CC5=CC=CC=C5	P30542	Adenosine receptor A1	ADORA1	Homo sapiens (Human)	Adenosine
CHEMBL38304	CCCCN1C(=O)C2=C(NC1=O)N=C(N2)C3=CC=C(C=C3)OCC(=O)N4CCN(CC4)CC5=CC=CC=C5	P29274	Adenosine receptor A2a	ADORA2A	Homo sapiens (Human)	Adenosine
CHEMBL3085807	CC(C)CC(C(=O)NC(CCCNC(=NC)N)C(=O)NC(CC1=CC=CC=C1)C(=O)N)NC(=O)NNC(=O)C(CC2=CC=CC=C2)NC(=O)C(CO)NC(=O)C(CC(=O)N)NC(=O)C(CC3CCCCC3)NC(=O)C(CC(=O)N)NC(=O)C(CC4=CN=CC=C4)N	Q969F8	KiSS-1 receptor	KISS1R	Homo sapiens (Human)	Kisspeptin
CHEMBL3085807	CC(C)CC(C(=O)NC(CCCNC(=NC)N)C(=O)NC(CC1=CC=CC=C1)C(=O)N)NC(=O)NNC(=O)C(CC2=CC=CC=C2)NC(=O)C(CO)NC(=O)C(CC(=O)N)NC(=O)C(CC3CCCCC3)NC(=O)C(CC(=O)N)NC(=O)C(CC4=CN=CC=C4)N	Q969F8	KiSS-1 receptor	KISS1R	Homo sapiens (Human)	Kisspeptin
CHEMBL378744	CC(C1=C2C(=CC(=C1)S(=O)(=O)C)C3=C(N2CC4=CC=C(C=C4)Cl)C(CC3)CC(=O)O)O	Q13258	Prostaglandin D2 receptor	PTGDR	Homo sapiens (Human)	Prostaglandin
CHEMBL378744	CC(C1=C2C(=CC(=C1)S(=O)(=O)C)C3=C(N2CC4=CC=C(C=C4)Cl)C(CC3)CC(=O)O)O	P21731	Thromboxane A2 receptor	TBXA2R	Homo sapiens (Human)	Thromboxane
CHEMBL21939	CC1=CC2=C(C=C1)NC(=C2CCC(=O)N3CCN(CC3)C4=CC=CC=C4OC)C5=CC=C(C=C5)C6=CC=CC=C6	P25103	Substance-P receptor	TACR1	Homo sapiens (Human)	Tachykinin
CHEMBL298664	CCOC1=CC2=C(C=C1)C(N(C2C3=C(C(=C(C=C3)OC)OC)OCC(=O)O)CC(=O)O)C4=CC5=C(C=C4)OCO5	P25101	Endothelin-1 receptor	EDNRA	Homo sapiens (Human)	Endothelin
CHEMBL298664	CCOC1=CC2=C(C=C1)C(N(C2C3=C(C(=C(C=C3)OC)OC)OCC(=O)O)CC(=O)O)C4=CC5=C(C=C4)OCO5	P24530	Endothelin receptor type B	EDNRB	Homo sapiens (Human)	Endothelin
CHEMBL341884	CCC(C)C(C(=O)NC(CC(C)C)C(=O)O)NC(=O)C(CC1=CC=C(C=C1)O)NC(=O)C2CCCN2C(=O)C(CCCN=C(N)N)NC(=O)C(CCCN(C)C)N=[N+]=[N-]	P30989	Neurotensin receptor type 1	NTSR1	Homo sapiens (Human)	Neurotensin
CHEMBL367444	CC(C)C1=CN=C(C=C1)S(=O)(=O)NC2=C(C(=NC(=N2)C3CC3)OCCCNS(=O)(=O)C4=CC=CS4)OC5=CC=CC=C5OC	P25101	Endothelin-1 receptor	EDNRA	Homo sapiens (Human)	Endothelin
CHEMBL367444	CC(C)C1=CN=C(C=C1)S(=O)(=O)NC2=C(C(=NC(=N2)C3CC3)OCCCNS(=O)(=O)C4=CC=CS4)OC5=CC=CC=C5OC	P24530	Endothelin receptor type B	EDNRB	Homo sapiens (Human)	Endothelin
CHEMBL1867859	CC1=CC(=O)N(C2=C1C(=NN2C)C)CC(=O)NC3=CC=C(C=C3)OC	Q03431	Parathyroid hormone/parathyroid hormone-related peptide receptor	PTH1R	Homo sapiens (Human)	Parathyroid
CHEMBL1642882	C1CNCCC1NC2=CC3=C(NN=C3C=C2)S(=O)(=O)C4=CC(=CC=C4)Cl	P34969	5-hydroxytryptamine receptor 7	HTR7	Homo sapiens (Human)	5-Hydroxytryptamine
CHEMBL1642882	C1CNCCC1NC2=CC3=C(NN=C3C=C2)S(=O)(=O)C4=CC(=CC=C4)Cl	P50406	5-hydroxytryptamine receptor 6	HTR6	Homo sapiens (Human)	5-Hydroxytryptamine
CHEMBL3922201	CC1C(=O)N(CC1(CN2CCCC(C2)(F)F)C(=O)NC3=CC(=CC(=C3)C(F)(F)F)C(F)(F)F)C4=C(C=CC=C4C)C	Q99788	Chemokine-like receptor 1	CMKLR1	Homo sapiens (Human)	Chemokine
CHEMBL201177	CN1CCCC(C2=C(CC1)C3=CC=CC=C3N2)C4=CC=CC=C4	P21728	D(1A) dopamine receptor	DRD1	Homo sapiens (Human)	Dopamine
CHEMBL201177	CN1CCCC(C2=C(CC1)C3=CC=CC=C3N2)C4=CC=CC=C4	P21918	D(1B) dopamine receptor	DRD5	Homo sapiens (Human)	Dopamine
CHEMBL201177	CN1CCCC(C2=C(CC1)C3=CC=CC=C3N2)C4=CC=CC=C4	P14416	D(2) dopamine receptor	DRD2	Homo sapiens (Human)	Dopamine
CHEMBL1084612	CCN(CC)CC.C1=CC=C(C=C1)CONC2=NC(=O)N(C=C2)C3C(C(C(O3)COP(=O)(O)OP(=O)(O)O)O)O	P51582	P2Y purinoceptor 4	P2RY4	Homo sapiens (Human)	P2Y
CHEMBL1084612	CCN(CC)CC.C1=CC=C(C=C1)CONC2=NC(=O)N(C=C2)C3C(C(C(O3)COP(=O)(O)OP(=O)(O)O)O)O	P41231	P2Y purinoceptor 2	P2RY2	Homo sapiens (Human)	P2Y
CHEMBL1084612	CCN(CC)CC.C1=CC=C(C=C1)CONC2=NC(=O)N(C=C2)C3C(C(C(O3)COP(=O)(O)OP(=O)(O)O)O)O	Q15077	P2Y purinoceptor 6	P2RY6	Homo sapiens (Human)	P2Y
CHEMBL377828	C1CCC(CC1)C2=CC=C(C=C2)C3=NC(=NO3)C4=CC=C(C=C4)C5CC(CN5)CC(=O)O	Q9H228	Sphingosine 1-phosphate receptor 5	S1PR5	Homo sapiens (Human)	Lysophospholipid
CHEMBL377828	C1CCC(CC1)C2=CC=C(C=C2)C3=NC(=NO3)C4=CC=C(C=C4)C5CC(CN5)CC(=O)O	Q99500	Sphingosine 1-phosphate receptor 3	S1PR3	Homo sapiens (Human)	Lysophospholipid
CHEMBL497202	CN(C)C1CCC(C(C1)CS(=O)(=O)C2=CC=C(C=C2)SC)NC(=O)CNC(=O)C3=CC(=CC=C3)C(F)(F)F	P51677	C-C chemokine receptor type 3	CCR3	Homo sapiens (Human)	Chemokine
CHEMBL497202	CN(C)C1CCC(C(C1)CS(=O)(=O)C2=CC=C(C=C2)SC)NC(=O)CNC(=O)C3=CC(=CC=C3)C(F)(F)F	P41597	C-C chemokine receptor type 2	CCR2	Homo sapiens (Human)	Chemokine
CHEMBL497202	CN(C)C1CCC(C(C1)CS(=O)(=O)C2=CC=C(C=C2)SC)NC(=O)CNC(=O)C3=CC(=CC=C3)C(F)(F)F	P41597	C-C chemokine receptor type 2	CCR2	Homo sapiens (Human)	Chemokine
CHEMBL497202	CN(C)C1CCC(C(C1)CS(=O)(=O)C2=CC=C(C=C2)SC)NC(=O)CNC(=O)C3=CC(=CC=C3)C(F)(F)F	P41597	C-C chemokine receptor type 2	CCR2	Homo sapiens (Human)	Chemokine
CHEMBL3939830	CN1C(=NN=C1SCCCN2CCC3(C2)CC3C4=CC=C(C=C4)C(F)(F)F)C5=CN=NC=C5	P35462	D(3) dopamine receptor	DRD3	Homo sapiens (Human)	Dopamine
CHEMBL3939830	CN1C(=NN=C1SCCCN2CCC3(C2)CC3C4=CC=C(C=C4)C(F)(F)F)C5=CN=NC=C5	P14416	D(2) dopamine receptor	DRD2	Homo sapiens (Human)	Dopamine
CHEMBL54935	CC(CCCC1=CN=CC=C1)NC(=O)C=CC=C(C2=CC(=CC=C2)F)C3=CC(=CC=C3)F	P25105	Platelet-activating factor receptor	PTAFR	Homo sapiens (Human)	Platelet-activating
CHEMBL1562390	CCC1=NN=C2N1C(=NC3=CC=CC=C32)NC4=CC(=C(C=C4)F)Cl	Q9HBX9	Relaxin receptor 1	RXFP1	Homo sapiens (Human)	Relaxin
CHEMBL1094143	C1=CC=C(C=C1)CN2C=C3C(=N2)N=C(N=C3NC(=O)C4=CC=CC=C4)C5=CC=CC=C5	P29274	Adenosine receptor A2a	ADORA2A	Homo sapiens (Human)	Adenosine
CHEMBL1472919	CC(C)NC(=O)C1CCC(CC1)CN2C(=O)C3=C(C=CS3)N(C2=O)CC4=CC=C(C=C4)F	Q03431	Parathyroid hormone/parathyroid hormone-related peptide receptor	PTH1R	Homo sapiens (Human)	Parathyroid
CHEMBL240249	CN(CCCN1CC(OC1=O)C2=C3C=C(C=CC3=NC=C2)OC)CC4=CC5=CC=CC=C5N4	P51685	C-C chemokine receptor type 8	CCR8	Homo sapiens (Human)	Chemokine
CHEMBL160994	CCCCCCCCCCCCCCCCCCOC1CC(CO1)COC(=O)N(CC2=CC=CC=[N+]2CC)C(=O)C	P25105	Platelet-activating factor receptor	PTAFR	Homo sapiens (Human)	Platelet-activating
CHEMBL3114468	C1CN(CCC1N2CC3=CC=CC=C3NC2=O)C(=O)CC4C(=O)N(C(S4)C5=CC=CC=C5)CC6=CN=CC=C6	Q16602	Calcitonin gene-related peptide type 1 receptor	CALCRL	Homo sapiens (Human)	Calcitonin
CHEMBL3114468	C1CN(CCC1N2CC3=CC=CC=C3NC2=O)C(=O)CC4C(=O)N(C(S4)C5=CC=CC=C5)CC6=CN=CC=C6	Q16602	Calcitonin gene-related peptide type 1 receptor	CALCRL	Homo sapiens (Human)	Calcitonin
CHEMBL388243	CC1=CC=C(N1C2=CC(=CC(=C2)C(F)(F)F)C(=O)O)C3=C(C=CC(=C3)Br)OCC4=C(C=C(C=C4)F)F	P34995	Prostaglandin E2 receptor EP1 subtype	PTGER1	Homo sapiens (Human)	Prostaglandin
CHEMBL1516117	CCOC1=CC=CC=C1NC(=O)C(=O)C2=C(N(C(=C2)C)C3=CC=C(C=C3)F)C	Q9HBX9	Relaxin receptor 1	RXFP1	Homo sapiens (Human)	Relaxin
CHEMBL2057492	C1CN(CCN1C2=CC=NC=C2)C(=O)C3CN(C3)S(=O)(=O)C4=CC=CC(=C4)F	P11229	Muscarinic acetylcholine receptor M1	CHRM1	Homo sapiens (Human)	Acetylcholine
CHEMBL3112601	COC1=C(C(=CC=C1)OC)C2CCCC(=O)N2CC3=NC4=CC=CC=C4C=C3	O43613	Orexin receptor type 1	HCRTR1	Homo sapiens (Human)	Orexin
CHEMBL3977305	COC12CCC3(CC1COCC4=CC=CC=C4)C5CC6=C7C3(C2OC7=C(C=C6)O)CCN5	P35372	Mu-type opioid receptor	OPRM1	Homo sapiens (Human)	Opioid
CHEMBL3977305	COC12CCC3(CC1COCC4=CC=CC=C4)C5CC6=C7C3(C2OC7=C(C=C6)O)CCN5	P41145	Kappa-type opioid receptor	OPRK1	Homo sapiens (Human)	Opioid
CHEMBL3977305	COC12CCC3(CC1COCC4=CC=CC=C4)C5CC6=C7C3(C2OC7=C(C=C6)O)CCN5	P41145	Kappa-type opioid receptor	OPRK1	Homo sapiens (Human)	Opioid
CHEMBL3977305	COC12CCC3(CC1COCC4=CC=CC=C4)C5CC6=C7C3(C2OC7=C(C=C6)O)CCN5	P41143	Delta-type opioid receptor	OPRD1	Homo sapiens (Human)	Opioid
CHEMBL3977305	COC12CCC3(CC1COCC4=CC=CC=C4)C5CC6=C7C3(C2OC7=C(C=C6)O)CCN5	P35372	Mu-type opioid receptor	OPRM1	Homo sapiens (Human)	Opioid
CHEMBL3977305	COC12CCC3(CC1COCC4=CC=CC=C4)C5CC6=C7C3(C2OC7=C(C=C6)O)CCN5	P41143	Delta-type opioid receptor	OPRD1	Homo sapiens (Human)	Opioid
CHEMBL3325646	CCCC(=O)C1=C(N(N=C1)C2=CC=C(C=C2)NC(=O)C3=CN(C4=C3C=C(C=C4)C)CC(=O)N5CCC(C5)NC)C	Q9H244	P2Y purinoceptor 12	P2RY12	Homo sapiens (Human)	P2Y
CHEMBL3613138	C1=CC=C(C=C1)C2=C(C(=NC(=N2)SCC3=CC=CC=C3[N+](=O)[O-])N)C#N	P30542	Adenosine receptor A1	ADORA1	Homo sapiens (Human)	Adenosine
CHEMBL2057492	C1CN(CCN1C2=CC=NC=C2)C(=O)C3CN(C3)S(=O)(=O)C4=CC=CC(=C4)F	P11229	Muscarinic acetylcholine receptor M1	CHRM1	Homo sapiens (Human)	Acetylcholine
CHEMBL2057492	C1CN(CCN1C2=CC=NC=C2)C(=O)C3CN(C3)S(=O)(=O)C4=CC=CC(=C4)F	P11229	Muscarinic acetylcholine receptor M1	CHRM1	Homo sapiens (Human)	Acetylcholine
CHEMBL112466	CC1=C(C(=O)N(C(=O)N1CC2=C(C=CC=C2F)F)CC(C)N(C)CC3=CC=CC=N3)C4=CC(=CC=C4)OC	P30968	Gonadotropin-releasing hormone receptor	GNRHR	Homo sapiens (Human)	Gonadotrophin
CHEMBL112466	CC1=C(C(=O)N(C(=O)N1CC2=C(C=CC=C2F)F)CC(C)N(C)CC3=CC=CC=N3)C4=CC(=CC=C4)OC	P30968	Gonadotropin-releasing hormone receptor	GNRHR	Homo sapiens (Human)	Gonadotrophin
CHEMBL112466	CC1=C(C(=O)N(C(=O)N1CC2=C(C=CC=C2F)F)CC(C)N(C)CC3=CC=CC=N3)C4=CC(=CC=C4)OC	P30968	Gonadotropin-releasing hormone receptor	GNRHR	Homo sapiens (Human)	Gonadotrophin
CHEMBL112466	CC1=C(C(=O)N(C(=O)N1CC2=C(C=CC=C2F)F)CC(C)N(C)CC3=CC=CC=N3)C4=CC(=CC=C4)OC	P30968	Gonadotropin-releasing hormone receptor	GNRHR	Homo sapiens (Human)	Gonadotrophin
CHEMBL112466	CC1=C(C(=O)N(C(=O)N1CC2=C(C=CC=C2F)F)CC(C)N(C)CC3=CC=CC=N3)C4=CC(=CC=C4)OC	P30968	Gonadotropin-releasing hormone receptor	GNRHR	Homo sapiens (Human)	Gonadotrophin
CHEMBL207203	CC(C1=C2C(=CC(=C1)S(=O)(=O)C)C3=C(N2CC4=CC=C(C=C4)Cl)C(CC3)CC(=O)O)O	P43119	Prostacyclin receptor	PTGIR	Homo sapiens (Human)	Postacyclin
CHEMBL1094143	C1=CC=C(C=C1)CN2C=C3C(=N2)N=C(N=C3NC(=O)C4=CC=CC=C4)C5=CC=CC=C5	P30542	Adenosine receptor A1	ADORA1	Homo sapiens (Human)	Adenosine
CHEMBL1094143	C1=CC=C(C=C1)CN2C=C3C(=N2)N=C(N=C3NC(=O)C4=CC=CC=C4)C5=CC=CC=C5	P0DMS8	Adenosine receptor A3	ADORA3	Homo sapiens (Human)	Adenosine
CHEMBL1094143	C1=CC=C(C=C1)CN2C=C3C(=N2)N=C(N=C3NC(=O)C4=CC=CC=C4)C5=CC=CC=C5	P29275	Adenosine receptor A2b	ADORA2B	Homo sapiens (Human)	Adenosine
CHEMBL1094143	C1=CC=C(C=C1)CN2C=C3C(=N2)N=C(N=C3NC(=O)C4=CC=CC=C4)C5=CC=CC=C5	P0DMS8	Adenosine receptor A3	ADORA3	Homo sapiens (Human)	Adenosine
CHEMBL3220637	CC1=NC=C(N1)CCCCNC(=NC)NC#N	P25021	Histamine H2 receptor	HRH2	Homo sapiens (Human)	Histamine
CHEMBL3220637	CC1=NC=C(N1)CCCCNC(=NC)NC#N	Q9Y5N1	Histamine H3 receptor	HRH3	Homo sapiens (Human)	Histamine
CHEMBL3220637	CC1=NC=C(N1)CCCCNC(=NC)NC#N	P25021	Histamine H2 receptor	HRH2	Homo sapiens (Human)	Histamine
CHEMBL3220637	CC1=NC=C(N1)CCCCNC(=NC)NC#N	Q9Y5N1	Histamine H3 receptor	HRH3	Homo sapiens (Human)	Histamine
CHEMBL3220637	CC1=NC=C(N1)CCCCNC(=NC)NC#N	Q9H3N8	Histamine H4 receptor	HRH4	Homo sapiens (Human)	Histamine
CHEMBL3220637	CC1=NC=C(N1)CCCCNC(=NC)NC#N	P35367	Histamine H1 receptor	HRH1	Homo sapiens (Human)	Histamine
CHEMBL3220637	CC1=NC=C(N1)CCCCNC(=NC)NC#N	Q9H3N8	Histamine H4 receptor	HRH4	Homo sapiens (Human)	Histamine
CHEMBL1642882	C1CNCCC1NC2=CC3=C(NN=C3C=C2)S(=O)(=O)C4=CC(=CC=C4)Cl	P08908	5-hydroxytryptamine receptor 1A	HTR1A	Homo sapiens (Human)	5-Hydroxytryptamine
CHEMBL1642882	C1CNCCC1NC2=CC3=C(NN=C3C=C2)S(=O)(=O)C4=CC(=CC=C4)Cl	P50406	5-hydroxytryptamine receptor 6	HTR6	Homo sapiens (Human)	5-Hydroxytryptamine
CHEMBL1642882	C1CNCCC1NC2=CC3=C(NN=C3C=C2)S(=O)(=O)C4=CC(=CC=C4)Cl	P50406	5-hydroxytryptamine receptor 6	HTR6	Homo sapiens (Human)	5-Hydroxytryptamine
CHEMBL1642882	C1CNCCC1NC2=CC3=C(NN=C3C=C2)S(=O)(=O)C4=CC(=CC=C4)Cl	P28221	5-hydroxytryptamine receptor 1D	HTR1D	Homo sapiens (Human)	5-Hydroxytryptamine
CHEMBL1642882	C1CNCCC1NC2=CC3=C(NN=C3C=C2)S(=O)(=O)C4=CC(=CC=C4)Cl	P28222	5-hydroxytryptamine receptor 1B	HTR1B	Homo sapiens (Human)	5-Hydroxytryptamine
CHEMBL1642882	C1CNCCC1NC2=CC3=C(NN=C3C=C2)S(=O)(=O)C4=CC(=CC=C4)Cl	P41595	5-hydroxytryptamine receptor 2B	HTR2B	Homo sapiens (Human)	5-Hydroxytryptamine
CHEMBL1642882	C1CNCCC1NC2=CC3=C(NN=C3C=C2)S(=O)(=O)C4=CC(=CC=C4)Cl	P14416	D(2) dopamine receptor	DRD2	Homo sapiens (Human)	Dopamine
CHEMBL1642882	C1CNCCC1NC2=CC3=C(NN=C3C=C2)S(=O)(=O)C4=CC(=CC=C4)Cl	P08913	Alpha-2A adrenergic receptor	ADRA2A	Homo sapiens (Human)	AdrenalineAlpha
CHEMBL1642882	C1CNCCC1NC2=CC3=C(NN=C3C=C2)S(=O)(=O)C4=CC(=CC=C4)Cl	P28335	5-hydroxytryptamine receptor 2C	HTR2C	Homo sapiens (Human)	5-Hydroxytryptamine
CHEMBL1435065	CCOC(=O)C1=C(C(=CS1)C2=CC=CC=C2)S(=O)(=O)NC3=CC=CC=C3OC	P43220	Glucagon-like peptide 1 receptor	GLP1R	Homo sapiens (Human)	Glucagon
CHEMBL3667557	CSC1=CC=CC(=C1)NC(=O)C2CCCN2S(=O)(=O)C3=CC=C(C=C3)Cl	O43614	Orexin receptor type 2	HCRTR2	Homo sapiens (Human)	Orexin
CHEMBL3667557	CSC1=CC=CC(=C1)NC(=O)C2CCCN2S(=O)(=O)C3=CC=C(C=C3)Cl	O43613	Orexin receptor type 1	HCRTR1	Homo sapiens (Human)	Orexin
CHEMBL3260528	CCOC(=O)C(C)(CC1=CC=CC=C1)C2=CC=NC3=C(C=NN23)C4=CC(=CC=C4)Cl	Q8TDV5	Glucose-dependent insulinotropic receptor	GPR119	Homo sapiens (Human)	Lipid Amine
CHEMBL3260528	CCOC(=O)C(C)(CC1=CC=CC=C1)C2=CC=NC3=C(C=NN23)C4=CC(=CC=C4)Cl	Q8TDV5	Glucose-dependent insulinotropic receptor	GPR119	Homo sapiens (Human)	Lipid Amine
CHEMBL1417984	CCC1=CC(=CC=C1)NC(=O)CN2CCCN(S2(=O)=O)CC3=CC=CC(=C3)C	P43220	Glucagon-like peptide 1 receptor	GLP1R	Homo sapiens (Human)	Glucagon
CHEMBL31662	CCC1=CC=C(C=C1)C2=CC3=C(C=C2)C4C(C(C4C(=O)O)C(=O)O)C5=CC=CC=C5C3=O	P24530	Endothelin receptor type B	EDNRB	Homo sapiens (Human)	Endothelin
CHEMBL31662	CCC1=CC=C(C=C1)C2=CC3=C(C=C2)C4C(C(C4C(=O)O)C(=O)O)C5=CC=CC=C5C3=O	P25101	Endothelin-1 receptor	EDNRA	Homo sapiens (Human)	Endothelin
CHEMBL143029	C1CN(CCC1(C2=CC=C(C=C2)Cl)O)CCCC(C#N)C3=CC=CC=C3OCC4=CC=CC=C4	P32246	C-C chemokine receptor type 1	CCR1	Homo sapiens (Human)	Chemokine
CHEMBL3814950	CC(C)C(CN1CCC(CC1)(C)C2=CN=CC=C2)NC(=O)C3CC4=C(CN3)C=C(C=C4)O	P35372	Mu-type opioid receptor	OPRM1	Homo sapiens (Human)	Opioid
CHEMBL3814950	CC(C)C(CN1CCC(CC1)(C)C2=CN=CC=C2)NC(=O)C3CC4=C(CN3)C=C(C=C4)O	P41145	Kappa-type opioid receptor	OPRK1	Homo sapiens (Human)	Opioid
CHEMBL3814950	CC(C)C(CN1CCC(CC1)(C)C2=CN=CC=C2)NC(=O)C3CC4=C(CN3)C=C(C=C4)O	P41143	Delta-type opioid receptor	OPRD1	Homo sapiens (Human)	Opioid
CHEMBL324759	CC1=C(C(=O)N(C(=O)N1CC2=C(C=CC=C2F)F)CC(C)N(C)CC3=CC=CC=N3)C4=CC(=CC=C4)OC	P30968	Gonadotropin-releasing hormone receptor	GNRHR	Homo sapiens (Human)	Gonadotrophin
CHEMBL3675725	CCC1=NN2C(=CC(=NC2=C1CC3=CC=C(C=C3)C=CCN4CCN(CC4)C(=O)C(CO)NC)C)C	P46093	G-protein coupled receptor 4	GPR4	Homo sapiens (Human)	Orphan
CHEMBL298953	CC(=O)C1=CC(=C(C=C1O)OCCCCCCC#N)CC=C	Q15722	Leukotriene B4 receptor 1	LTB4R	Homo sapiens (Human)	Leukotriene
CHEMBL298953	CC(=O)C1=CC(=C(C=C1O)OCCCCCCC#N)CC=C	Q15722	Leukotriene B4 receptor 1	LTB4R	Homo sapiens (Human)	Leukotriene
CHEMBL1271756	CC1=NC(=CC(=N1)C(C)C)C(=O)NCCCN2CCN(CC2)C3=C(C(=CC=C3)Cl)Cl.Cl	P28335	5-hydroxytryptamine receptor 2C	HTR2C	Homo sapiens (Human)	5-Hydroxytryptamine
CHEMBL207203	CC(C1=C2C(=CC(=C1)S(=O)(=O)C)C3=C(N2CC4=CC=C(C=C4)Cl)C(CC3)CC(=O)O)O	P21731	Thromboxane A2 receptor	TBXA2R	Homo sapiens (Human)	Thromboxane
CHEMBL207203	CC(C1=C2C(=CC(=C1)S(=O)(=O)C)C3=C(N2CC4=CC=C(C=C4)Cl)C(CC3)CC(=O)O)O	P43088	Prostaglandin F2-alpha receptor	PTGFR	Homo sapiens (Human)	Prostaglandin
CHEMBL207203	CC(C1=C2C(=CC(=C1)S(=O)(=O)C)C3=C(N2CC4=CC=C(C=C4)Cl)C(CC3)CC(=O)O)O	P35408	Prostaglandin E2 receptor EP4 subtype	PTGER4	Homo sapiens (Human)	Prostaglandin
CHEMBL207203	CC(C1=C2C(=CC(=C1)S(=O)(=O)C)C3=C(N2CC4=CC=C(C=C4)Cl)C(CC3)CC(=O)O)O	P43119	Prostacyclin receptor	PTGIR	Homo sapiens (Human)	Postacyclin
CHEMBL207203	CC(C1=C2C(=CC(=C1)S(=O)(=O)C)C3=C(N2CC4=CC=C(C=C4)Cl)C(CC3)CC(=O)O)O	P43116	Prostaglandin E2 receptor EP2 subtype	PTGER2	Homo sapiens (Human)	Prostaglandin
CHEMBL207203	CC(C1=C2C(=CC(=C1)S(=O)(=O)C)C3=C(N2CC4=CC=C(C=C4)Cl)C(CC3)CC(=O)O)O	P35408	Prostaglandin E2 receptor EP4 subtype	PTGER4	Homo sapiens (Human)	Prostaglandin
CHEMBL207203	CC(C1=C2C(=CC(=C1)S(=O)(=O)C)C3=C(N2CC4=CC=C(C=C4)Cl)C(CC3)CC(=O)O)O	Q13258	Prostaglandin D2 receptor	PTGDR	Homo sapiens (Human)	Prostaglandin
CHEMBL207203	CC(C1=C2C(=CC(=C1)S(=O)(=O)C)C3=C(N2CC4=CC=C(C=C4)Cl)C(CC3)CC(=O)O)O	P43115	Prostaglandin E2 receptor EP3 subtype	PTGER3	Homo sapiens (Human)	Prostaglandin
CHEMBL3220637	CC1=NC=C(N1)CCCCNC(=NC)NC#N	P35367	Histamine H1 receptor	HRH1	Homo sapiens (Human)	Histamine
CHEMBL92713	COC1=CC=CC(=C1)C(=O)NCCCN2CCN(CC2)C3=CC=C(C=C3)Cl	P21917	D(4) dopamine receptor	DRD4	Homo sapiens (Human)	Dopamine
CHEMBL92713	COC1=CC=CC(=C1)C(=O)NCCCN2CCN(CC2)C3=CC=C(C=C3)Cl	P21917	D(4) dopamine receptor	DRD4	Homo sapiens (Human)	Dopamine
CHEMBL92713	COC1=CC=CC(=C1)C(=O)NCCCN2CCN(CC2)C3=CC=C(C=C3)Cl	P14416	D(2) dopamine receptor	DRD2	Homo sapiens (Human)	Dopamine
CHEMBL92713	COC1=CC=CC(=C1)C(=O)NCCCN2CCN(CC2)C3=CC=C(C=C3)Cl	P14416	D(2) dopamine receptor	DRD2	Homo sapiens (Human)	Dopamine
CHEMBL9139	CCCN(CCC)C(=O)CN1CC(C(C1C2=CC=C(C=C2)OC)C(=O)O)C3=CC4=C(C=C3)OCO4	P24530	Endothelin receptor type B	EDNRB	Homo sapiens (Human)	Endothelin
CHEMBL9139	CCCN(CCC)C(=O)CN1CC(C(C1C2=CC=C(C=C2)OC)C(=O)O)C3=CC4=C(C=C3)OCO4	P25101	Endothelin-1 receptor	EDNRA	Homo sapiens (Human)	Endothelin
CHEMBL2031757	C1CCN(CC1)CCN2CCC3=C(C2=O)C=CC(=C3)C4=CC=C(C=C4)F	Q9Y5N1	Histamine H3 receptor	HRH3	Homo sapiens (Human)	Histamine
CHEMBL80711	COC1=CC=CC=C1N2CCN(CC2)CCCNC3=NC4=CC=CC=C4OC3.C(=CC(=O)O)C(=O)O	P14416	D(2) dopamine receptor	DRD2	Homo sapiens (Human)	Dopamine
CHEMBL80711	COC1=CC=CC=C1N2CCN(CC2)CCCNC3=NC4=CC=CC=C4OC3.C(=CC(=O)O)C(=O)O	P21917	D(4) dopamine receptor	DRD4	Homo sapiens (Human)	Dopamine
CHEMBL1271756	CC1=NC(=CC(=N1)C(C)C)C(=O)NCCCN2CCN(CC2)C3=C(C(=CC=C3)Cl)Cl.Cl	P28223	5-hydroxytryptamine receptor 2A	HTR2A	Homo sapiens (Human)	5-Hydroxytryptamine
CHEMBL2373196	CN(CC(CCN1CCC(CC1)C2=CC=C(C=C2)S(=O)C)C3=CC(=C(C=C3)Cl)Cl)C(=O)C4=CC=CC5=CC=CC=C54	P25103	Substance-P receptor	TACR1	Homo sapiens (Human)	Tachykinin
CHEMBL1801094	CC1=C(C=C2C(=C1)C(CC23CCN(CC3)C(=O)C4CN(CC4C5=C(C=C(C=C5)F)F)C(C)(C)C)C(C)(C)C(=O)N(C)C)Cl	P32245	Melanocortin receptor 4	MC4R	Homo sapiens (Human)	Melanocortin
CHEMBL1801094	CC1=C(C=C2C(=C1)C(CC23CCN(CC3)C(=O)C4CN(CC4C5=C(C=C(C=C5)F)F)C(C)(C)C)C(C)(C)C(=O)N(C)C)Cl	P32245	Melanocortin receptor 4	MC4R	Homo sapiens (Human)	Melanocortin
CHEMBL1801094	CC1=C(C=C2C(=C1)C(CC23CCN(CC3)C(=O)C4CN(CC4C5=C(C=C(C=C5)F)F)C(C)(C)C)C(C)(C)C(=O)N(C)C)Cl	P32245	Melanocortin receptor 4	MC4R	Homo sapiens (Human)	Melanocortin
CHEMBL3669566	C1CC2(CCN(C(=O)C2)C3=NC=CC4=CC=CC=C43)CN(C1)CC5=CNC6=CC=CC=C65	O43614	Orexin receptor type 2	HCRTR2	Homo sapiens (Human)	Orexin
CHEMBL3669566	C1CC2(CCN(C(=O)C2)C3=NC=CC4=CC=CC=C43)CN(C1)CC5=CNC6=CC=CC=C65	O43613	Orexin receptor type 1	HCRTR1	Homo sapiens (Human)	Orexin
CHEMBL317269	CCOC12CCC(=O)CC13CCN(C2CC4=C3C(=C(C=C4)O)OC)CC5CC5	P41143	Delta-type opioid receptor	OPRD1	Homo sapiens (Human)	Opioid
CHEMBL3426944	B(C1=C(C=C(C=C1)OC(F)(F)F)CSC2=NC=C(C=C2)C(=O)NC3=CC=C(C=C3)F)(O)O	P25025	C-X-C chemokine receptor type 2	CXCR2	Homo sapiens (Human)	Chemokine
CHEMBL207203	CC(C1=C2C(=CC(=C1)S(=O)(=O)C)C3=C(N2CC4=CC=C(C=C4)Cl)C(CC3)CC(=O)O)O	P43116	Prostaglandin E2 receptor EP2 subtype	PTGER2	Homo sapiens (Human)	Prostaglandin
CHEMBL207203	CC(C1=C2C(=CC(=C1)S(=O)(=O)C)C3=C(N2CC4=CC=C(C=C4)Cl)C(CC3)CC(=O)O)O	Q13258	Prostaglandin D2 receptor	PTGDR	Homo sapiens (Human)	Prostaglandin
CHEMBL207203	CC(C1=C2C(=CC(=C1)S(=O)(=O)C)C3=C(N2CC4=CC=C(C=C4)Cl)C(CC3)CC(=O)O)O	P21731	Thromboxane A2 receptor	TBXA2R	Homo sapiens (Human)	Thromboxane
CHEMBL207203	CC(C1=C2C(=CC(=C1)S(=O)(=O)C)C3=C(N2CC4=CC=C(C=C4)Cl)C(CC3)CC(=O)O)O	Q13258	Prostaglandin D2 receptor	PTGDR	Homo sapiens (Human)	Prostaglandin
CHEMBL207203	CC(C1=C2C(=CC(=C1)S(=O)(=O)C)C3=C(N2CC4=CC=C(C=C4)Cl)C(CC3)CC(=O)O)O	P34995	Prostaglandin E2 receptor EP1 subtype	PTGER1	Homo sapiens (Human)	Prostaglandin
CHEMBL207203	CC(C1=C2C(=CC(=C1)S(=O)(=O)C)C3=C(N2CC4=CC=C(C=C4)Cl)C(CC3)CC(=O)O)O	Q13258	Prostaglandin D2 receptor	PTGDR	Homo sapiens (Human)	Prostaglandin
CHEMBL207203	CC(C1=C2C(=CC(=C1)S(=O)(=O)C)C3=C(N2CC4=CC=C(C=C4)Cl)C(CC3)CC(=O)O)O	P43088	Prostaglandin F2-alpha receptor	PTGFR	Homo sapiens (Human)	Prostaglandin
CHEMBL207203	CC(C1=C2C(=CC(=C1)S(=O)(=O)C)C3=C(N2CC4=CC=C(C=C4)Cl)C(CC3)CC(=O)O)O	P21731	Thromboxane A2 receptor	TBXA2R	Homo sapiens (Human)	Thromboxane
CHEMBL207203	CC(C1=C2C(=CC(=C1)S(=O)(=O)C)C3=C(N2CC4=CC=C(C=C4)Cl)C(CC3)CC(=O)O)O	Q13258	Prostaglandin D2 receptor	PTGDR	Homo sapiens (Human)	Prostaglandin
CHEMBL572080	CC(C(CC1=CC=C(C=C1)Cl)C2=CC=CC(=C2)C#N)NC(C)(C)C(=O)NC3=NOC(=C3)C4=CC=CC=C4	P34972	Cannabinoid receptor 2	CNR2	Homo sapiens (Human)	Cannabinoid
CHEMBL572080	CC(C(CC1=CC=C(C=C1)Cl)C2=CC=CC(=C2)C#N)NC(C)(C)C(=O)NC3=NOC(=C3)C4=CC=CC=C4	P21554	Cannabinoid receptor 1	CNR1	Homo sapiens (Human)	Cannabinoid
CHEMBL481508	CC(C)(C)C1=NOC(=C1)N=C2N(CC3(CCCCC3)CO2)C(=S)SC	P34972	Cannabinoid receptor 2	CNR2	Homo sapiens (Human)	Cannabinoid
CHEMBL481508	CC(C)(C)C1=NOC(=C1)N=C2N(CC3(CCCCC3)CO2)C(=S)SC	P21554	Cannabinoid receptor 1	CNR1	Homo sapiens (Human)	Cannabinoid
CHEMBL453472	CCCCCCN1C2=CC=CC=C2C(=NNC(=O)OC(C)(C)C)C1=O	P21554	Cannabinoid receptor 1	CNR1	Homo sapiens (Human)	Cannabinoid
CHEMBL453472	CCCCCCN1C2=CC=CC=C2C(=NNC(=O)OC(C)(C)C)C1=O	P34972	Cannabinoid receptor 2	CNR2	Homo sapiens (Human)	Cannabinoid
CHEMBL453472	CCCCCCN1C2=CC=CC=C2C(=NNC(=O)OC(C)(C)C)C1=O	P34972	Cannabinoid receptor 2	CNR2	Homo sapiens (Human)	Cannabinoid
CHEMBL453472	CCCCCCN1C2=CC=CC=C2C(=NNC(=O)OC(C)(C)C)C1=O	P34972	Cannabinoid receptor 2	CNR2	Homo sapiens (Human)	Cannabinoid
CHEMBL453472	CCCCCCN1C2=CC=CC=C2C(=NNC(=O)OC(C)(C)C)C1=O	P34972	Cannabinoid receptor 2	CNR2	Homo sapiens (Human)	Cannabinoid
CHEMBL453472	CCCCCCN1C2=CC=CC=C2C(=NNC(=O)OC(C)(C)C)C1=O	P21554	Cannabinoid receptor 1	CNR1	Homo sapiens (Human)	Cannabinoid
CHEMBL80711	COC1=CC=CC=C1N2CCN(CC2)CCCNC3=NC4=CC=CC=C4OC3.C(=CC(=O)O)C(=O)O	P35462	D(3) dopamine receptor	DRD3	Homo sapiens (Human)	Dopamine
CHEMBL95302	CC(C)C1=CC=CC=C1NC2=NC=NC3=C2N=CN3C4C(C(C(O4)CO)O)O	P41146	Nociceptin receptor	OPRL1	Homo sapiens (Human)	Nociceptin
CHEMBL95302	CC(C)C1=CC=CC=C1NC2=NC=NC3=C2N=CN3C4C(C(C(O4)CO)O)O	P41145	Kappa-type opioid receptor	OPRK1	Homo sapiens (Human)	Opioid
CHEMBL56534	C1=CC=C(C=C1)C(=O)C2=C(SC(=C2C3=CC(=CC=C3)[N+](=O)[O-])Br)N	P30542	Adenosine receptor A1	ADORA1	Homo sapiens (Human)	Adenosine
CHEMBL206631	C1CC(C2=C(C1)C3=CC=CC=C3N2CC4=CC=C(C=C4)Cl)CC(=O)O	Q13258	Prostaglandin D2 receptor	PTGDR	Homo sapiens (Human)	Prostaglandin
CHEMBL206631	C1CC(C2=C(C1)C3=CC=CC=C3N2CC4=CC=C(C=C4)Cl)CC(=O)O	P21731	Thromboxane A2 receptor	TBXA2R	Homo sapiens (Human)	Thromboxane
CHEMBL320882	CN(C(CN1CCCC1)C2=CC=CC=C2)C(=O)CC3=CC(=C(C=C3)Cl)Cl	P35372	Mu-type opioid receptor	OPRM1	Homo sapiens (Human)	Opioid
CHEMBL320882	CN(C(CN1CCCC1)C2=CC=CC=C2)C(=O)CC3=CC(=C(C=C3)Cl)Cl	P41145	Kappa-type opioid receptor	OPRK1	Homo sapiens (Human)	Opioid
CHEMBL320882	CN(C(CN1CCCC1)C2=CC=CC=C2)C(=O)CC3=CC(=C(C=C3)Cl)Cl	P41143	Delta-type opioid receptor	OPRD1	Homo sapiens (Human)	Opioid
CHEMBL455418	C1CN(C2=CC=CC=C2C(=CC(=O)NCC3=CC=CC=N3)C1(F)F)C(=O)C4=C(C=C(C=C4)N5C=CC(=N5)C6=CC=CC=C6)Cl.Cl	P30518	Vasopressin V2 receptor	AVPR2	Homo sapiens (Human)	Vasopressin/Oxytocin
CHEMBL3426944	B(C1=C(C=C(C=C1)OC(F)(F)F)CSC2=NC=C(C=C2)C(=O)NC3=CC=C(C=C3)F)(O)O	P25024	C-X-C chemokine receptor type 1	CXCR1	Homo sapiens (Human)	Chemokine
CHEMBL3426944	B(C1=C(C=C(C=C1)OC(F)(F)F)CSC2=NC=C(C=C2)C(=O)NC3=CC=C(C=C3)F)(O)O	P25024	C-X-C chemokine receptor type 1	CXCR1	Homo sapiens (Human)	Chemokine
CHEMBL3426944	B(C1=C(C=C(C=C1)OC(F)(F)F)CSC2=NC=C(C=C2)C(=O)NC3=CC=C(C=C3)F)(O)O	P25025	C-X-C chemokine receptor type 2	CXCR2	Homo sapiens (Human)	Chemokine
CHEMBL3426944	B(C1=C(C=C(C=C1)OC(F)(F)F)CSC2=NC=C(C=C2)C(=O)NC3=CC=C(C=C3)F)(O)O	P25025	C-X-C chemokine receptor type 2	CXCR2	Homo sapiens (Human)	Chemokine
CHEMBL3426944	B(C1=C(C=C(C=C1)OC(F)(F)F)CSC2=NC=C(C=C2)C(=O)NC3=CC=C(C=C3)F)(O)O	P25025	C-X-C chemokine receptor type 2	CXCR2	Homo sapiens (Human)	Chemokine
CHEMBL1683363	C1CN(CCC1C2=CC=NN2)CC3=C4C=CC=CN4C(=O)C(=C3)C(=O)O	P11229	Muscarinic acetylcholine receptor M1	CHRM1	Homo sapiens (Human)	Acetylcholine
CHEMBL347544	C1=CC=C2C(=C1)NC(=N2)SCC(C3=CC(=C(C=C3)O)Cl)O	P47871	Glucagon receptor	GCGR	Homo sapiens (Human)	Glucagon
CHEMBL3264220	CC1=CC2=CC=CC=C2N1CCNC(=O)CCC3=CC(=C(C(=C3)OC)OC)OC	P43116	Prostaglandin E2 receptor EP2 subtype	PTGER2	Homo sapiens (Human)	Prostaglandin
CHEMBL485119	C1=CC(=C(C(=C1)NC(=O)C=CC(=O)O)C(=O)O)NC(=O)C=CC(=O)O	Q9HBW0	Lysophosphatidic acid receptor 2	LPAR2	Homo sapiens (Human)	Lysophospholipid
CHEMBL207203	CC(C1=C2C(=CC(=C1)S(=O)(=O)C)C3=C(N2CC4=CC=C(C=C4)Cl)C(CC3)CC(=O)O)O	P34995	Prostaglandin E2 receptor EP1 subtype	PTGER1	Homo sapiens (Human)	Prostaglandin
CHEMBL207203	CC(C1=C2C(=CC(=C1)S(=O)(=O)C)C3=C(N2CC4=CC=C(C=C4)Cl)C(CC3)CC(=O)O)O	P21731	Thromboxane A2 receptor	TBXA2R	Homo sapiens (Human)	Thromboxane
CHEMBL207203	CC(C1=C2C(=CC(=C1)S(=O)(=O)C)C3=C(N2CC4=CC=C(C=C4)Cl)C(CC3)CC(=O)O)O	Q13258	Prostaglandin D2 receptor	PTGDR	Homo sapiens (Human)	Prostaglandin
CHEMBL207203	CC(C1=C2C(=CC(=C1)S(=O)(=O)C)C3=C(N2CC4=CC=C(C=C4)Cl)C(CC3)CC(=O)O)O	P43115	Prostaglandin E2 receptor EP3 subtype	PTGER3	Homo sapiens (Human)	Prostaglandin
CHEMBL2179751	CCCN(CCC)C1=CC=C(C=C1)C(NC(=O)CC2=CC=CC=C2)NC(=O)CC3=CC=CC=C3	P34972	Cannabinoid receptor 2	CNR2	Homo sapiens (Human)	Cannabinoid
CHEMBL2179751	CCCN(CCC)C1=CC=C(C=C1)C(NC(=O)CC2=CC=CC=C2)NC(=O)CC3=CC=CC=C3	P34972	Cannabinoid receptor 2	CNR2	Homo sapiens (Human)	Cannabinoid
CHEMBL2179751	CCCN(CCC)C1=CC=C(C=C1)C(NC(=O)CC2=CC=CC=C2)NC(=O)CC3=CC=CC=C3	P21554	Cannabinoid receptor 1	CNR1	Homo sapiens (Human)	Cannabinoid
CHEMBL52933	CC(CCCC1=CN=CC=C1)NC(=O)C=CC=C(C2=CC(=CC=C2)F)C3=CC(=CC=C3)F	P25105	Platelet-activating factor receptor	PTAFR	Homo sapiens (Human)	Platelet-activating
CHEMBL3731529	CC1=CC2=C(C=C1)N=C(S2)C3=CN4C(=N3)SC(=N4)OC	Q96RI0	Proteinase-activated receptor 4	F2RL3	Homo sapiens (Human)	Proteinase-activated receptor
CHEMBL485119	C1=CC(=C(C(=C1)NC(=O)C=CC(=O)O)C(=O)O)NC(=O)C=CC(=O)O	Q9UBY5	Lysophosphatidic acid receptor 3	LPAR3	Homo sapiens (Human)	Lysophospholipid
CHEMBL485119	C1=CC(=C(C(=C1)NC(=O)C=CC(=O)O)C(=O)O)NC(=O)C=CC(=O)O	Q9HBW0	Lysophosphatidic acid receptor 2	LPAR2	Homo sapiens (Human)	Lysophospholipid
CHEMBL485119	C1=CC(=C(C(=C1)NC(=O)C=CC(=O)O)C(=O)O)NC(=O)C=CC(=O)O	Q9UBY5	Lysophosphatidic acid receptor 3	LPAR3	Homo sapiens (Human)	Lysophospholipid
CHEMBL485119	C1=CC(=C(C(=C1)NC(=O)C=CC(=O)O)C(=O)O)NC(=O)C=CC(=O)O	Q9HBW0	Lysophosphatidic acid receptor 2	LPAR2	Homo sapiens (Human)	Lysophospholipid
CHEMBL485119	C1=CC(=C(C(=C1)NC(=O)C=CC(=O)O)C(=O)O)NC(=O)C=CC(=O)O	Q9UBY5	Lysophosphatidic acid receptor 3	LPAR3	Homo sapiens (Human)	Lysophospholipid
CHEMBL485119	C1=CC(=C(C(=C1)NC(=O)C=CC(=O)O)C(=O)O)NC(=O)C=CC(=O)O	Q9HBW0	Lysophosphatidic acid receptor 2	LPAR2	Homo sapiens (Human)	Lysophospholipid
CHEMBL485119	C1=CC(=C(C(=C1)NC(=O)C=CC(=O)O)C(=O)O)NC(=O)C=CC(=O)O	Q9UBY5	Lysophosphatidic acid receptor 3	LPAR3	Homo sapiens (Human)	Lysophospholipid
CHEMBL506803	C1CC2CC(CC1N2C(C3=CC=CC=C3Cl)C4=CC=CC=C4Cl)(CF)C5=CC=CC=C5	P41146	Nociceptin receptor	OPRL1	Homo sapiens (Human)	Nociceptin
CHEMBL48897	CCC1=C(N=C(S1)CCC2=NC(=CC(=C2)OCCC3=CC=CC=C3)NCC4=CC(=CC(=C4)Cl)NC(=O)OC(C)C)C	P25929	Neuropeptide Y receptor type 1	NPY1R	Homo sapiens (Human)	Neuropeptide Y
CHEMBL325198	CCCCCCCCC1=CC=C(C=C1)CCC(CCP(=O)(O)O)N	O95977	Sphingosine 1-phosphate receptor 4	S1PR4	Homo sapiens (Human)	Lysophospholipid
CHEMBL325198	CCCCCCCCC1=CC=C(C=C1)CCC(CCP(=O)(O)O)N	P21453	Sphingosine 1-phosphate receptor 1	S1PR1	Homo sapiens (Human)	Lysophospholipid
CHEMBL325198	CCCCCCCCC1=CC=C(C=C1)CCC(CCP(=O)(O)O)N	O95977	Sphingosine 1-phosphate receptor 4	S1PR4	Homo sapiens (Human)	Lysophospholipid
CHEMBL325198	CCCCCCCCC1=CC=C(C=C1)CCC(CCP(=O)(O)O)N	Q99500	Sphingosine 1-phosphate receptor 3	S1PR3	Homo sapiens (Human)	Lysophospholipid
CHEMBL522158	C1CN(CCC12C(=O)NCN2C3=CC=CC=C3)CCOC4(CCN(C4)C(=O)C5=CC=CO5)C6=CC(=C(C=C6)Cl)Cl	P51681	C-C chemokine receptor type 5	CCR5	Homo sapiens (Human)	Chemokine
CHEMBL379286	C1CN(CCN1CC2=CC3=C(C=C2)OCCO3)C4=NC5=C(C=CC(=C5)Cl)N(C6=CC=CC=C64)NC(=O)C7=CC=CC=C7Cl	P14416	D(2) dopamine receptor	DRD2	Homo sapiens (Human)	Dopamine
CHEMBL379286	C1CN(CCN1CC2=CC3=C(C=C2)OCCO3)C4=NC5=C(C=CC(=C5)Cl)N(C6=CC=CC=C64)NC(=O)C7=CC=CC=C7Cl	P21728	D(1A) dopamine receptor	DRD1	Homo sapiens (Human)	Dopamine
CHEMBL1486479	CC(C)NC1=NC2=C(N=NN2C3=CC=CC=C31)C4=CC(=CC=C4)Br	Q9HBX9	Relaxin receptor 1	RXFP1	Homo sapiens (Human)	Relaxin
CHEMBL3954046	CC1=CC=CC(=C1)C2=C(N=CO2)C(=O)NC3=CN(N=C3)CCNC4=NC=C(C=N4)C	O43614	Orexin receptor type 2	HCRTR2	Homo sapiens (Human)	Orexin
CHEMBL302029	COC1=CC(=C(C=C1C(=O)N2CCC(CC2)N3C4=CC=CC=C4COC3=O)F)OC5CCN(CC5)C6CCCC7=C6C=CC=N7	P30559	Oxytocin receptor	OXTR	Homo sapiens (Human)	Oxytocin
CHEMBL513423	C1CC2=C(C(CC1CN3CCC(C(C3)O)C4=C(C=C(C=C4)F)Cl)O)N=CC=C2	P41146	Nociceptin receptor	OPRL1	Homo sapiens (Human)	Nociceptin
CHEMBL513423	C1CC2=C(C(CC1CN3CCC(C(C3)O)C4=C(C=C(C=C4)F)Cl)O)N=CC=C2	P41146	Nociceptin receptor	OPRL1	Homo sapiens (Human)	Nociceptin
CHEMBL3311132	CC(C)CC(C(=O)NC(CC1=CC=CC=C1)C(=O)O)NC(=O)C(CC2=CC=CC=C2)NC(=O)C(CC(C)C)NC(=O)C(CC3=CC=C(C=C3)Cl)NC(=O)OC(C)(C)C	P21462	fMet-Leu-Phe receptor	FPR1	Homo sapiens (Human)	Formylpeptide
CHEMBL1336578	COC1=CC=C(C=C1)C2=NN=C(S2)SCC(=O)NC3=CC=CC(=C3)C(F)(F)F	Q9HBX9	Relaxin receptor 1	RXFP1	Homo sapiens (Human)	Relaxin
CHEMBL1317151	CC1=CC(=NC2=C1C=C(C=C2)NC(=O)C3=CC(=CC(=C3)OC)OC)NC4=CC=C(C=C4)OC	P43220	Glucagon-like peptide 1 receptor	GLP1R	Homo sapiens (Human)	Glucagon
CHEMBL3736483	CC1=C(N=C(O1)C(CC(C)C)NC(=O)C2=CC3=CC=CC=C3O2)C(=O)NC(CCCN=C(N)N)C(=O)O	Q16581	C3a anaphylatoxin chemotactic receptor	C3AR1	Homo sapiens (Human)	Cholecystokinin
CHEMBL3736483	CC1=C(N=C(O1)C(CC(C)C)NC(=O)C2=CC3=CC=CC=C3O2)C(=O)NC(CCCN=C(N)N)C(=O)O	Q16581	C3a anaphylatoxin chemotactic receptor	C3AR1	Homo sapiens (Human)	Cholecystokinin
CHEMBL3939625	C1=CC=NC(=C1)C(=O)NC2=NC=C(S2)S(=O)(=O)CC3=C(C=C(C=C3)Cl)Cl	Q14833	Metabotropic glutamate receptor 4	GRM4	Homo sapiens (Human)	Metabotropic glutamate
CHEMBL453472	CCCCCCN1C2=CC=CC=C2C(=NNC(=O)OC(C)(C)C)C1=O	P21554	Cannabinoid receptor 1	CNR1	Homo sapiens (Human)	Cannabinoid
CHEMBL203804	CC1=CC(=NC2=C1C=C(C=C2)NC(=O)CNC3=C(C=C(C=C3)Cl)Cl)N(C)CCN(C)C	Q99705	Melanin-concentrating hormone receptor 1	MCHR1	Homo sapiens (Human)	Melanin-conc
CHEMBL1933396	CN1CCC(CC1)N(C)S(=O)(=O)C2=CC=C(C=C2)F	P28223	5-hydroxytryptamine receptor 2A	HTR2A	Homo sapiens (Human)	5-Hydroxytryptamine
CHEMBL1933396	CN1CCC(CC1)N(C)S(=O)(=O)C2=CC=C(C=C2)F	P28335	5-hydroxytryptamine receptor 2C	HTR2C	Homo sapiens (Human)	5-Hydroxytryptamine
CHEMBL1921928	CC(C1=CC=CS1)(C(=O)OC2C[N+]3(CCC2CC3)CCCCC4=CC=CC=C4)N5CCCCC5	P20309	Muscarinic acetylcholine receptor M3	CHRM3	Homo sapiens (Human)	Acetylcholine
CHEMBL72007	CC(C)(C)C1=NC2=CC=CC=C2C(=N1)NC(=O)NC3=CC=CC=C3	P0DMS8	Adenosine receptor A3	ADORA3	Homo sapiens (Human)	Adenosine
CHEMBL1395346	COC1=CC2=C(C=C1)C(=C(N2CC3=CC=C(C=C3)F)C(=O)O)CNCCC4=CC=CO4	Q03431	Parathyroid hormone/parathyroid hormone-related peptide receptor	PTH1R	Homo sapiens (Human)	Parathyroid
CHEMBL3936958	CC(C)CS(=O)(=O)C1=C(C=CC(=N1)C(=O)NC(C2=CN=CC=C2)C(F)(F)F)C3CC3	P21554	Cannabinoid receptor 1	CNR1	Homo sapiens (Human)	Cannabinoid
CHEMBL3936958	CC(C)CS(=O)(=O)C1=C(C=CC(=N1)C(=O)NC(C2=CN=CC=C2)C(F)(F)F)C3CC3	P34972	Cannabinoid receptor 2	CNR2	Homo sapiens (Human)	Cannabinoid
CHEMBL59540	CCCCCCC(C)(C)C1=CC2=C(C3CC(=CCC3C(O2)(C)C)C=O)C(=C1)O	P21554	Cannabinoid receptor 1	CNR1	Homo sapiens (Human)	Cannabinoid
CHEMBL3759541	CC1=CC(=CC(=C1CC(C(=O)N2CC3=CC=CC=C3CC2C(=O)NCC(=O)N(C4=CC=CC=C4)C5=CC=CC=C5)N)C)O	P41143	Delta-type opioid receptor	OPRD1	Homo sapiens (Human)	Opioid
CHEMBL3759541	CC1=CC(=CC(=C1CC(C(=O)N2CC3=CC=CC=C3CC2C(=O)NCC(=O)N(C4=CC=CC=C4)C5=CC=CC=C5)N)C)O	P41143	Delta-type opioid receptor	OPRD1	Homo sapiens (Human)	Opioid
CHEMBL3759541	CC1=CC(=CC(=C1CC(C(=O)N2CC3=CC=CC=C3CC2C(=O)NCC(=O)N(C4=CC=CC=C4)C5=CC=CC=C5)N)C)O	P35372	Mu-type opioid receptor	OPRM1	Homo sapiens (Human)	Opioid
CHEMBL3759541	CC1=CC(=CC(=C1CC(C(=O)N2CC3=CC=CC=C3CC2C(=O)NCC(=O)N(C4=CC=CC=C4)C5=CC=CC=C5)N)C)O	P35372	Mu-type opioid receptor	OPRM1	Homo sapiens (Human)	Opioid
CHEMBL3937055	C1CC1C2=CN=C(C=C2OCC(F)F)C(=O)NC3(CS(=O)(=O)C3)CC(=O)N	P21554	Cannabinoid receptor 1	CNR1	Homo sapiens (Human)	Cannabinoid
CHEMBL3937055	C1CC1C2=CN=C(C=C2OCC(F)F)C(=O)NC3(CS(=O)(=O)C3)CC(=O)N	P34972	Cannabinoid receptor 2	CNR2	Homo sapiens (Human)	Cannabinoid
CHEMBL233404	CC1=CC(=CC=C1)CN2CCC(CC2)NC(=O)C3=CC=CC4=CC=CC=C43	P21917	D(4) dopamine receptor	DRD4	Homo sapiens (Human)	Dopamine
CHEMBL233404	CC1=CC(=CC=C1)CN2CCC(CC2)NC(=O)C3=CC=CC4=CC=CC=C43	P14416	D(2) dopamine receptor	DRD2	Homo sapiens (Human)	Dopamine
CHEMBL377828	C1CCC(CC1)C2=CC=C(C=C2)C3=NC(=NO3)C4=CC=C(C=C4)C5CC(CN5)CC(=O)O	O95977	Sphingosine 1-phosphate receptor 4	S1PR4	Homo sapiens (Human)	Lysophospholipid
CHEMBL377828	C1CCC(CC1)C2=CC=C(C=C2)C3=NC(=NO3)C4=CC=C(C=C4)C5CC(CN5)CC(=O)O	O95136	Sphingosine 1-phosphate receptor 2	S1PR2	Homo sapiens (Human)	Lysophospholipid
CHEMBL377828	C1CCC(CC1)C2=CC=C(C=C2)C3=NC(=NO3)C4=CC=C(C=C4)C5CC(CN5)CC(=O)O	P21453	Sphingosine 1-phosphate receptor 1	S1PR1	Homo sapiens (Human)	Lysophospholipid
CHEMBL3759448	CC(C)N1C2=CC=CC=C2N=C1COC3=CC=C(C=C3)CC4C(=O)NC(=O)S4	O14842	Free fatty acid receptor 1	FFAR1	Homo sapiens (Human)	Free fatty acid
CHEMBL3937763	CC(C)OC1=C(C=C(C=C1)C2=NC(=NO2)C3=C4CCC(C4=CC=C3)N5CC(C5)C(=O)O)C#N	P21453	Sphingosine 1-phosphate receptor 1	S1PR1	Homo sapiens (Human)	Lysophospholipid
CHEMBL2397017	C1CC1CN2CCC34C5C(=O)CCC3(C2CC6=C4C(=C(C=C6)O)O5)NC(=O)C7=NC8=CC=CC=C8C=C7	P41143	Delta-type opioid receptor	OPRD1	Homo sapiens (Human)	Opioid
CHEMBL2397017	C1CC1CN2CCC34C5C(=O)CCC3(C2CC6=C4C(=C(C=C6)O)O5)NC(=O)C7=NC8=CC=CC=C8C=C7	P35372	Mu-type opioid receptor	OPRM1	Homo sapiens (Human)	Opioid
CHEMBL2397017	C1CC1CN2CCC34C5C(=O)CCC3(C2CC6=C4C(=C(C=C6)O)O5)NC(=O)C7=NC8=CC=CC=C8C=C7	P41145	Kappa-type opioid receptor	OPRK1	Homo sapiens (Human)	Opioid
CHEMBL2397017	C1CC1CN2CCC34C5C(=O)CCC3(C2CC6=C4C(=C(C=C6)O)O5)NC(=O)C7=NC8=CC=CC=C8C=C7	P35372	Mu-type opioid receptor	OPRM1	Homo sapiens (Human)	Opioid
CHEMBL455418	C1CN(C2=CC=CC=C2C(=CC(=O)NCC3=CC=CC=N3)C1(F)F)C(=O)C4=C(C=C(C=C4)N5C=CC(=N5)C6=CC=CC=C6)Cl.Cl	P30518	Vasopressin V2 receptor	AVPR2	Homo sapiens (Human)	Vasopressin/Oxytocin
CHEMBL455418	C1CN(C2=CC=CC=C2C(=CC(=O)NCC3=CC=CC=N3)C1(F)F)C(=O)C4=C(C=C(C=C4)N5C=CC(=N5)C6=CC=CC=C6)Cl.Cl	P30518	Vasopressin V2 receptor	AVPR2	Homo sapiens (Human)	Vasopressin/Oxytocin
CHEMBL489094	CC1CN(CCN1)CC2=CC=C(C=C2)CC(=O)N3CCC(CC3)NC4=CC=C(C=C4)F	O43193	Motilin receptor	MLNR	Homo sapiens (Human)	Motilin
CHEMBL489094	CC1CN(CCN1)CC2=CC=C(C=C2)CC(=O)N3CCC(CC3)NC4=CC=C(C=C4)F	O43193	Motilin receptor	MLNR	Homo sapiens (Human)	Motilin
CHEMBL3956769	CC1CCCN1CCC2=CC=C(C=C2)C3=CC=C(C=C3)C4(CCCC4)C(=O)OC	Q9Y5N1	Histamine H3 receptor	HRH3	Homo sapiens (Human)	Histamine
CHEMBL3904946	C1CC(=O)C(C1C=CC(CC2=CC=CC=C2F)O)CCC3=CC=C(C=C3)C(=O)O	P43116	Prostaglandin E2 receptor EP2 subtype	PTGER2	Homo sapiens (Human)	Prostaglandin
CHEMBL3904946	C1CC(=O)C(C1C=CC(CC2=CC=CC=C2F)O)CCC3=CC=C(C=C3)C(=O)O	P35408	Prostaglandin E2 receptor EP4 subtype	PTGER4	Homo sapiens (Human)	Prostaglandin
CHEMBL3904946	C1CC(=O)C(C1C=CC(CC2=CC=CC=C2F)O)CCC3=CC=C(C=C3)C(=O)O	P43116	Prostaglandin E2 receptor EP2 subtype	PTGER2	Homo sapiens (Human)	Prostaglandin
CHEMBL3904946	C1CC(=O)C(C1C=CC(CC2=CC=CC=C2F)O)CCC3=CC=C(C=C3)C(=O)O	P35408	Prostaglandin E2 receptor EP4 subtype	PTGER4	Homo sapiens (Human)	Prostaglandin
CHEMBL3904946	C1CC(=O)C(C1C=CC(CC2=CC=CC=C2F)O)CCC3=CC=C(C=C3)C(=O)O	P43116	Prostaglandin E2 receptor EP2 subtype	PTGER2	Homo sapiens (Human)	Prostaglandin
CHEMBL3904946	C1CC(=O)C(C1C=CC(CC2=CC=CC=C2F)O)CCC3=CC=C(C=C3)C(=O)O	P43116	Prostaglandin E2 receptor EP2 subtype	PTGER2	Homo sapiens (Human)	Prostaglandin
CHEMBL3904946	C1CC(=O)C(C1C=CC(CC2=CC=CC=C2F)O)CCC3=CC=C(C=C3)C(=O)O	P35408	Prostaglandin E2 receptor EP4 subtype	PTGER4	Homo sapiens (Human)	Prostaglandin
CHEMBL3904946	C1CC(=O)C(C1C=CC(CC2=CC=CC=C2F)O)CCC3=CC=C(C=C3)C(=O)O	P35408	Prostaglandin E2 receptor EP4 subtype	PTGER4	Homo sapiens (Human)	Prostaglandin
CHEMBL3904946	C1CC(=O)C(C1C=CC(CC2=CC=CC=C2F)O)CCC3=CC=C(C=C3)C(=O)O	P43115	Prostaglandin E2 receptor EP3 subtype	PTGER3	Homo sapiens (Human)	Prostaglandin
CHEMBL1864946	CC(C)C(=O)NCC(C1=CC2=C(C=C1)OCO2)N3CCN(CC3)C4=CC=CC=C4	Q03431	Parathyroid hormone/parathyroid hormone-related peptide receptor	PTH1R	Homo sapiens (Human)	Parathyroid
CHEMBL2205606	C1COCC2=C1C(=C(S2)NC(=O)C3=CC=CC=C3OC(F)F)C(=O)N4CCOCC4	P34972	Cannabinoid receptor 2	CNR2	Homo sapiens (Human)	Cannabinoid
CHEMBL2205606	C1COCC2=C1C(=C(S2)NC(=O)C3=CC=CC=C3OC(F)F)C(=O)N4CCOCC4	P34972	Cannabinoid receptor 2	CNR2	Homo sapiens (Human)	Cannabinoid
CHEMBL2205606	C1COCC2=C1C(=C(S2)NC(=O)C3=CC=CC=C3OC(F)F)C(=O)N4CCOCC4	P21554	Cannabinoid receptor 1	CNR1	Homo sapiens (Human)	Cannabinoid
CHEMBL1917358	CCN(CCCCN1CCC2CCCCC2C1)S(=O)(=O)C3=CC4=CC=CC=C4N=C3	P34969	5-hydroxytryptamine receptor 7	HTR7	Homo sapiens (Human)	5-Hydroxytryptamine
CHEMBL1917358	CCN(CCCCN1CCC2CCCCC2C1)S(=O)(=O)C3=CC4=CC=CC=C4N=C3	P50406	5-hydroxytryptamine receptor 6	HTR6	Homo sapiens (Human)	5-Hydroxytryptamine
CHEMBL175781	COC1=CC=CC=C1N2CCN(CC2)CC3=CC=CN3C4=C(C=C(C=C4)Cl)Cl	P34969	5-hydroxytryptamine receptor 7	HTR7	Homo sapiens (Human)	5-Hydroxytryptamine
CHEMBL175781	COC1=CC=CC=C1N2CCN(CC2)CC3=CC=CN3C4=C(C=C(C=C4)Cl)Cl	P34969	5-hydroxytryptamine receptor 7	HTR7	Homo sapiens (Human)	5-Hydroxytryptamine
CHEMBL208311	CCNC1=NC(=NC2=C1N=CN2C3C(C(C(O3)C(=O)NCC)O)O)C#CCCCC4=CC=CC=C4	P29275	Adenosine receptor A2b	ADORA2B	Homo sapiens (Human)	Adenosine
CHEMBL208311	CCNC1=NC(=NC2=C1N=CN2C3C(C(C(O3)C(=O)NCC)O)O)C#CCCCC4=CC=CC=C4	P29274	Adenosine receptor A2a	ADORA2A	Homo sapiens (Human)	Adenosine
CHEMBL208311	CCNC1=NC(=NC2=C1N=CN2C3C(C(C(O3)C(=O)NCC)O)O)C#CCCCC4=CC=CC=C4	P0DMS8	Adenosine receptor A3	ADORA3	Homo sapiens (Human)	Adenosine
CHEMBL208311	CCNC1=NC(=NC2=C1N=CN2C3C(C(C(O3)C(=O)NCC)O)O)C#CCCCC4=CC=CC=C4	P30542	Adenosine receptor A1	ADORA1	Homo sapiens (Human)	Adenosine
CHEMBL217353	CN(C1=C(C=CC(=C1)Br)C(=O)N2CCCCC2)S(=O)(=O)C3=CC=CC4=NSN=C43	P32238	Cholecystokinin receptor type A	CCKAR	Homo sapiens (Human)	Cholecystokinin
CHEMBL2397017	C1CC1CN2CCC34C5C(=O)CCC3(C2CC6=C4C(=C(C=C6)O)O5)NC(=O)C7=NC8=CC=CC=C8C=C7	P35372	Mu-type opioid receptor	OPRM1	Homo sapiens (Human)	Opioid
CHEMBL288431	C1CCN(CC1)CC2=CC=C(C=C2)COC3=CC=C(C=C3)CNC4=CC=CC=C4.C(=O)(C(=O)O)O	Q9Y5N1	Histamine H3 receptor	HRH3	Homo sapiens (Human)	Histamine
CHEMBL270853	CC1=NC2=CC=CC(=C2C=C1)C3=NN=C(N3C)SCCCCN4CCC5=C(CC4)C=C6C(=C5)CN(C6=O)C	P35367	Histamine H1 receptor	HRH1	Homo sapiens (Human)	Histamine
CHEMBL270853	CC1=NC2=CC=CC(=C2C=C1)C3=NN=C(N3C)SCCCCN4CCC5=C(CC4)C=C6C(=C5)CN(C6=O)C	P35462	D(3) dopamine receptor	DRD3	Homo sapiens (Human)	Dopamine
CHEMBL270853	CC1=NC2=CC=CC(=C2C=C1)C3=NN=C(N3C)SCCCCN4CCC5=C(CC4)C=C6C(=C5)CN(C6=O)C	P14416	D(2) dopamine receptor	DRD2	Homo sapiens (Human)	Dopamine
CHEMBL609297	CN1CCC2=C(C1)SC(=C2C(=O)NNC3=CC=CC=C3)N.Cl	P30542	Adenosine receptor A1	ADORA1	Homo sapiens (Human)	Adenosine
CHEMBL609297	CN1CCC2=C(C1)SC(=C2C(=O)NNC3=CC=CC=C3)N.Cl	P30542	Adenosine receptor A1	ADORA1	Homo sapiens (Human)	Adenosine
CHEMBL105512	CCCN(CCC)C1CCC2=C(C1)SC(=N2)N	P14416	D(2) dopamine receptor	DRD2	Homo sapiens (Human)	Dopamine
CHEMBL105512	CCCN(CCC)C1CCC2=C(C1)SC(=N2)N	P14416	D(2) dopamine receptor	DRD2	Homo sapiens (Human)	Dopamine
CHEMBL105512	CCCN(CCC)C1CCC2=C(C1)SC(=N2)N	P35462	D(3) dopamine receptor	DRD3	Homo sapiens (Human)	Dopamine
CHEMBL217353	CN(C1=C(C=CC(=C1)Br)C(=O)N2CCCCC2)S(=O)(=O)C3=CC=CC4=NSN=C43	P32239	Gastrin/cholecystokinin type B receptor	CCKBR	Homo sapiens (Human)	Cholecystokinin
CHEMBL217353	CN(C1=C(C=CC(=C1)Br)C(=O)N2CCCCC2)S(=O)(=O)C3=CC=CC4=NSN=C43	P32239	Gastrin/cholecystokinin type B receptor	CCKBR	Homo sapiens (Human)	Cholecystokinin
CHEMBL217353	CN(C1=C(C=CC(=C1)Br)C(=O)N2CCCCC2)S(=O)(=O)C3=CC=CC4=NSN=C43	P32238	Cholecystokinin receptor type A	CCKAR	Homo sapiens (Human)	Cholecystokinin
CHEMBL466271	CCOC(=O)C1=CC=C(C=C1)NC(=O)NC(CC2=CC=C(C=C2)Br)C(=O)NC3CC[N+](C3)(C)CC4=CC5=C(C=C4)OCO5.[I-]	P20309	Muscarinic acetylcholine receptor M3	CHRM3	Homo sapiens (Human)	Acetylcholine
CHEMBL466271	CCOC(=O)C1=CC=C(C=C1)NC(=O)NC(CC2=CC=C(C=C2)Br)C(=O)NC3CC[N+](C3)(C)CC4=CC5=C(C=C4)OCO5.[I-]	P08172	Muscarinic acetylcholine receptor M2	CHRM2	Homo sapiens (Human)	Acetylcholine
CHEMBL466271	CCOC(=O)C1=CC=C(C=C1)NC(=O)NC(CC2=CC=C(C=C2)Br)C(=O)NC3CC[N+](C3)(C)CC4=CC5=C(C=C4)OCO5.[I-]	P11229	Muscarinic acetylcholine receptor M1	CHRM1	Homo sapiens (Human)	Acetylcholine
CHEMBL3903525	COC(=O)C(CC1CC1)NC(=O)C2=CN=C(C(=N2)OCC3CC3)N4CC(C4)(F)F	P21554	Cannabinoid receptor 1	CNR1	Homo sapiens (Human)	Cannabinoid
CHEMBL3903525	COC(=O)C(CC1CC1)NC(=O)C2=CN=C(C(=N2)OCC3CC3)N4CC(C4)(F)F	P34972	Cannabinoid receptor 2	CNR2	Homo sapiens (Human)	Cannabinoid
CHEMBL3427239	CC1CCCN1CCC2=CC=C(C=C2)C3=CC=C(C=C3)C4(CCCC4)C(=O)OC	Q9Y5N1	Histamine H3 receptor	HRH3	Homo sapiens (Human)	Histamine
CHEMBL3329375	C1CC2CC3=CC4=C(C=C3C2N(C1)C(=O)NC5=CC=C(C=C5)F)OCO4	P49286	Melatonin receptor type 1B	MTNR1B	Homo sapiens (Human)	Melatonin
CHEMBL3329375	C1CC2CC3=CC4=C(C=C3C2N(C1)C(=O)NC5=CC=C(C=C5)F)OCO4	P48039	Melatonin receptor type 1A	MTNR1A	Homo sapiens (Human)	Melatonin
CHEMBL2205816	C1C2C3C4C1C5C2C6C3C4C5(N6CCC7=CC=CC=N7)O	P41143	Delta-type opioid receptor	OPRD1	Homo sapiens (Human)	Opioid
CHEMBL2205816	C1C2C3C4C1C5C2C6C3C4C5(N6CCC7=CC=CC=N7)O	P08173	Muscarinic acetylcholine receptor M4	CHRM4	Homo sapiens (Human)	Acetylcholine
CHEMBL2205816	C1C2C3C4C1C5C2C6C3C4C5(N6CCC7=CC=CC=N7)O	P41145	Kappa-type opioid receptor	OPRK1	Homo sapiens (Human)	Opioid
CHEMBL2205816	C1C2C3C4C1C5C2C6C3C4C5(N6CCC7=CC=CC=N7)O	P28222	5-hydroxytryptamine receptor 1B	HTR1B	Homo sapiens (Human)	5-Hydroxytryptamine
CHEMBL2205816	C1C2C3C4C1C5C2C6C3C4C5(N6CCC7=CC=CC=N7)O	P13945	Beta-3 adrenergic receptor	ADRB3	Homo sapiens (Human)	AdrenalineBeta
CHEMBL2205816	C1C2C3C4C1C5C2C6C3C4C5(N6CCC7=CC=CC=N7)O	P21917	D(4) dopamine receptor	DRD4	Homo sapiens (Human)	Dopamine
CHEMBL2205816	C1C2C3C4C1C5C2C6C3C4C5(N6CCC7=CC=CC=N7)O	P20309	Muscarinic acetylcholine receptor M3	CHRM3	Homo sapiens (Human)	Acetylcholine
CHEMBL2205816	C1C2C3C4C1C5C2C6C3C4C5(N6CCC7=CC=CC=N7)O	P07550	Beta-2 adrenergic receptor	ADRB2	Homo sapiens (Human)	AdrenalineBeta
CHEMBL2205816	C1C2C3C4C1C5C2C6C3C4C5(N6CCC7=CC=CC=N7)O	P07550	Beta-2 adrenergic receptor	ADRB2	Homo sapiens (Human)	AdrenalineBeta
CHEMBL2205816	C1C2C3C4C1C5C2C6C3C4C5(N6CCC7=CC=CC=N7)O	P50406	5-hydroxytryptamine receptor 6	HTR6	Homo sapiens (Human)	5-Hydroxytryptamine
CHEMBL2205816	C1C2C3C4C1C5C2C6C3C4C5(N6CCC7=CC=CC=N7)O	P35372	Mu-type opioid receptor	OPRM1	Homo sapiens (Human)	Opioid
CHEMBL2205816	C1C2C3C4C1C5C2C6C3C4C5(N6CCC7=CC=CC=N7)O	Q9Y5N1	Histamine H3 receptor	HRH3	Homo sapiens (Human)	Histamine
CHEMBL2205816	C1C2C3C4C1C5C2C6C3C4C5(N6CCC7=CC=CC=N7)O	P21918	D(1B) dopamine receptor	DRD5	Homo sapiens (Human)	Dopamine
CHEMBL2205816	C1C2C3C4C1C5C2C6C3C4C5(N6CCC7=CC=CC=N7)O	P21918	D(1B) dopamine receptor	DRD5	Homo sapiens (Human)	Dopamine
CHEMBL2205816	C1C2C3C4C1C5C2C6C3C4C5(N6CCC7=CC=CC=N7)O	P35367	Histamine H1 receptor	HRH1	Homo sapiens (Human)	Histamine
CHEMBL2205816	C1C2C3C4C1C5C2C6C3C4C5(N6CCC7=CC=CC=N7)O	P34969	5-hydroxytryptamine receptor 7	HTR7	Homo sapiens (Human)	5-Hydroxytryptamine
CHEMBL2205816	C1C2C3C4C1C5C2C6C3C4C5(N6CCC7=CC=CC=N7)O	P28566	5-hydroxytryptamine receptor 1E	HTR1E	Homo sapiens (Human)	5-Hydroxytryptamine
CHEMBL2205816	C1C2C3C4C1C5C2C6C3C4C5(N6CCC7=CC=CC=N7)O	P28223	5-hydroxytryptamine receptor 2A	HTR2A	Homo sapiens (Human)	5-Hydroxytryptamine
CHEMBL2205816	C1C2C3C4C1C5C2C6C3C4C5(N6CCC7=CC=CC=N7)O	P41143	Delta-type opioid receptor	OPRD1	Homo sapiens (Human)	Opioid
CHEMBL2205816	C1C2C3C4C1C5C2C6C3C4C5(N6CCC7=CC=CC=N7)O	P08172	Muscarinic acetylcholine receptor M2	CHRM2	Homo sapiens (Human)	Acetylcholine
CHEMBL2205816	C1C2C3C4C1C5C2C6C3C4C5(N6CCC7=CC=CC=N7)O	P35462	D(3) dopamine receptor	DRD3	Homo sapiens (Human)	Dopamine
CHEMBL2205816	C1C2C3C4C1C5C2C6C3C4C5(N6CCC7=CC=CC=N7)O	P28223	5-hydroxytryptamine receptor 2A	HTR2A	Homo sapiens (Human)	5-Hydroxytryptamine
CHEMBL2205816	C1C2C3C4C1C5C2C6C3C4C5(N6CCC7=CC=CC=N7)O	P11229	Muscarinic acetylcholine receptor M1	CHRM1	Homo sapiens (Human)	Acetylcholine
CHEMBL2205816	C1C2C3C4C1C5C2C6C3C4C5(N6CCC7=CC=CC=N7)O	P14416	D(2) dopamine receptor	DRD2	Homo sapiens (Human)	Dopamine
CHEMBL2205816	C1C2C3C4C1C5C2C6C3C4C5(N6CCC7=CC=CC=N7)O	P08912	Muscarinic acetylcholine receptor M5	CHRM5	Homo sapiens (Human)	Acetylcholine
CHEMBL2205816	C1C2C3C4C1C5C2C6C3C4C5(N6CCC7=CC=CC=N7)O	P08588	Beta-1 adrenergic receptor	ADRB1	Homo sapiens (Human)	AdrenalineBeta
CHEMBL2205816	C1C2C3C4C1C5C2C6C3C4C5(N6CCC7=CC=CC=N7)O	P47898	5-hydroxytryptamine receptor 5A	HTR5A	Homo sapiens (Human)	5-Hydroxytryptamine
CHEMBL2205816	C1C2C3C4C1C5C2C6C3C4C5(N6CCC7=CC=CC=N7)O	P35372	Mu-type opioid receptor	OPRM1	Homo sapiens (Human)	Opioid
CHEMBL2205816	C1C2C3C4C1C5C2C6C3C4C5(N6CCC7=CC=CC=N7)O	P18825	Alpha-2C adrenergic receptor	ADRA2C	Homo sapiens (Human)	AdrenalineAlpha
CHEMBL2205816	C1C2C3C4C1C5C2C6C3C4C5(N6CCC7=CC=CC=N7)O	Q9H3N8	Histamine H4 receptor	HRH4	Homo sapiens (Human)	Histamine
CHEMBL2205816	C1C2C3C4C1C5C2C6C3C4C5(N6CCC7=CC=CC=N7)O	P28566	5-hydroxytryptamine receptor 1E	HTR1E	Homo sapiens (Human)	5-Hydroxytryptamine
CHEMBL2205816	C1C2C3C4C1C5C2C6C3C4C5(N6CCC7=CC=CC=N7)O	Q9H3N8	Histamine H4 receptor	HRH4	Homo sapiens (Human)	Histamine
CHEMBL2205816	C1C2C3C4C1C5C2C6C3C4C5(N6CCC7=CC=CC=N7)O	P34969	5-hydroxytryptamine receptor 7	HTR7	Homo sapiens (Human)	5-Hydroxytryptamine
CHEMBL2205816	C1C2C3C4C1C5C2C6C3C4C5(N6CCC7=CC=CC=N7)O	P08912	Muscarinic acetylcholine receptor M5	CHRM5	Homo sapiens (Human)	Acetylcholine
CHEMBL2205816	C1C2C3C4C1C5C2C6C3C4C5(N6CCC7=CC=CC=N7)O	P13945	Beta-3 adrenergic receptor	ADRB3	Homo sapiens (Human)	AdrenalineBeta
CHEMBL2373416	CC1CC2C3=C4C1(CCC(=CCCC(O2)(C(C3(OC4)O)O)C)C)C	P25105	Platelet-activating factor receptor	PTAFR	Homo sapiens (Human)	Platelet-activating
CHEMBL172944	CCN1C(=CC(=N1)C2=CC=CC3=CC=CC=C32)C4CCN(CC4)CC5CN(CC5C6=CC(=CC=C6)F)C(C7CCCCC7)C(=O)O	P51681	C-C chemokine receptor type 5	CCR5	Homo sapiens (Human)	Chemokine
CHEMBL204455	C1C(C1C(=O)O)C2=CC=C(C=C2)NCC3=CC(=CC=C3)OC4=CC=CC=C4	O14842	Free fatty acid receptor 1	FFAR1	Homo sapiens (Human)	Free fatty acid
CHEMBL204455	C1C(C1C(=O)O)C2=CC=C(C=C2)NCC3=CC(=CC=C3)OC4=CC=CC=C4	O14842	Free fatty acid receptor 1	FFAR1	Homo sapiens (Human)	Free fatty acid
CHEMBL577518	CC(C1=CC=CC=C1)N2CCN(CC2)C3=CC=CC4=C3C(=O)N(C4=O)C(C)C5=CC(=C(C=C5)OC)OC	Q9UKP6	Urotensin-2 receptor	UTS2R	Homo sapiens (Human)	Urotensin
CHEMBL309835	C1CC2CC1C(C2NS(=O)(=O)C3=CC4=C(C=C3)OC5=CC=CC=C54)CC=CCCCC(=O)O	P43119	Prostacyclin receptor	PTGIR	Homo sapiens (Human)	Postacyclin
CHEMBL309835	C1CC2CC1C(C2NS(=O)(=O)C3=CC4=C(C=C3)OC5=CC=CC=C54)CC=CCCCC(=O)O	Q13258	Prostaglandin D2 receptor	PTGDR	Homo sapiens (Human)	Prostaglandin
CHEMBL309835	C1CC2CC1C(C2NS(=O)(=O)C3=CC4=C(C=C3)OC5=CC=CC=C54)CC=CCCCC(=O)O	Q13258	Prostaglandin D2 receptor	PTGDR	Homo sapiens (Human)	Prostaglandin
CHEMBL309835	C1CC2CC1C(C2NS(=O)(=O)C3=CC4=C(C=C3)OC5=CC=CC=C54)CC=CCCCC(=O)O	P21731	Thromboxane A2 receptor	TBXA2R	Homo sapiens (Human)	Thromboxane
CHEMBL2205816	C1C2C3C4C1C5C2C6C3C4C5(N6CCC7=CC=CC=N7)O	P47898	5-hydroxytryptamine receptor 5A	HTR5A	Homo sapiens (Human)	5-Hydroxytryptamine
CHEMBL2205816	C1C2C3C4C1C5C2C6C3C4C5(N6CCC7=CC=CC=N7)O	P41595	5-hydroxytryptamine receptor 2B	HTR2B	Homo sapiens (Human)	5-Hydroxytryptamine
CHEMBL2205816	C1C2C3C4C1C5C2C6C3C4C5(N6CCC7=CC=CC=N7)O	P28335	5-hydroxytryptamine receptor 2C	HTR2C	Homo sapiens (Human)	5-Hydroxytryptamine
CHEMBL2205816	C1C2C3C4C1C5C2C6C3C4C5(N6CCC7=CC=CC=N7)O	P35367	Histamine H1 receptor	HRH1	Homo sapiens (Human)	Histamine
CHEMBL2205816	C1C2C3C4C1C5C2C6C3C4C5(N6CCC7=CC=CC=N7)O	P28335	5-hydroxytryptamine receptor 2C	HTR2C	Homo sapiens (Human)	5-Hydroxytryptamine
CHEMBL2205816	C1C2C3C4C1C5C2C6C3C4C5(N6CCC7=CC=CC=N7)O	P08172	Muscarinic acetylcholine receptor M2	CHRM2	Homo sapiens (Human)	Acetylcholine
CHEMBL2205816	C1C2C3C4C1C5C2C6C3C4C5(N6CCC7=CC=CC=N7)O	Q9Y5N1	Histamine H3 receptor	HRH3	Homo sapiens (Human)	Histamine
CHEMBL2205816	C1C2C3C4C1C5C2C6C3C4C5(N6CCC7=CC=CC=N7)O	P14416	D(2) dopamine receptor	DRD2	Homo sapiens (Human)	Dopamine
CHEMBL2205816	C1C2C3C4C1C5C2C6C3C4C5(N6CCC7=CC=CC=N7)O	P21728	D(1A) dopamine receptor	DRD1	Homo sapiens (Human)	Dopamine
CHEMBL2205816	C1C2C3C4C1C5C2C6C3C4C5(N6CCC7=CC=CC=N7)O	P18825	Alpha-2C adrenergic receptor	ADRA2C	Homo sapiens (Human)	AdrenalineAlpha
CHEMBL2205816	C1C2C3C4C1C5C2C6C3C4C5(N6CCC7=CC=CC=N7)O	P21917	D(4) dopamine receptor	DRD4	Homo sapiens (Human)	Dopamine
CHEMBL2205816	C1C2C3C4C1C5C2C6C3C4C5(N6CCC7=CC=CC=N7)O	P41595	5-hydroxytryptamine receptor 2B	HTR2B	Homo sapiens (Human)	5-Hydroxytryptamine
CHEMBL2205816	C1C2C3C4C1C5C2C6C3C4C5(N6CCC7=CC=CC=N7)O	P35462	D(3) dopamine receptor	DRD3	Homo sapiens (Human)	Dopamine
CHEMBL2205816	C1C2C3C4C1C5C2C6C3C4C5(N6CCC7=CC=CC=N7)O	P20309	Muscarinic acetylcholine receptor M3	CHRM3	Homo sapiens (Human)	Acetylcholine
CHEMBL2205816	C1C2C3C4C1C5C2C6C3C4C5(N6CCC7=CC=CC=N7)O	P25021	Histamine H2 receptor	HRH2	Homo sapiens (Human)	Histamine
CHEMBL2205816	C1C2C3C4C1C5C2C6C3C4C5(N6CCC7=CC=CC=N7)O	P41145	Kappa-type opioid receptor	OPRK1	Homo sapiens (Human)	Opioid
CHEMBL2205816	C1C2C3C4C1C5C2C6C3C4C5(N6CCC7=CC=CC=N7)O	P08173	Muscarinic acetylcholine receptor M4	CHRM4	Homo sapiens (Human)	Acetylcholine
CHEMBL2205816	C1C2C3C4C1C5C2C6C3C4C5(N6CCC7=CC=CC=N7)O	P11229	Muscarinic acetylcholine receptor M1	CHRM1	Homo sapiens (Human)	Acetylcholine
CHEMBL2205816	C1C2C3C4C1C5C2C6C3C4C5(N6CCC7=CC=CC=N7)O	P21728	D(1A) dopamine receptor	DRD1	Homo sapiens (Human)	Dopamine
CHEMBL2205816	C1C2C3C4C1C5C2C6C3C4C5(N6CCC7=CC=CC=N7)O	P28222	5-hydroxytryptamine receptor 1B	HTR1B	Homo sapiens (Human)	5-Hydroxytryptamine
CHEMBL309835	C1CC2CC1C(C2NS(=O)(=O)C3=CC4=C(C=C3)OC5=CC=CC=C54)CC=CCCCC(=O)O	Q13258	Prostaglandin D2 receptor	PTGDR	Homo sapiens (Human)	Prostaglandin
CHEMBL309835	C1CC2CC1C(C2NS(=O)(=O)C3=CC4=C(C=C3)OC5=CC=CC=C54)CC=CCCCC(=O)O	Q13258	Prostaglandin D2 receptor	PTGDR	Homo sapiens (Human)	Prostaglandin
CHEMBL3115111	COC1COCCC1NC2CC3CN(CC3(C2)C(=O)N4CCC5=NC=C(C=C5C4)C(F)(F)F)C(=O)OCCN6CCOCC6	P41597	C-C chemokine receptor type 2	CCR2	Homo sapiens (Human)	Chemokine
CHEMBL3115111	COC1COCCC1NC2CC3CN(CC3(C2)C(=O)N4CCC5=NC=C(C=C5C4)C(F)(F)F)C(=O)OCCN6CCOCC6	P41597	C-C chemokine receptor type 2	CCR2	Homo sapiens (Human)	Chemokine
CHEMBL366275	CN1CCC(C1)N(C)C(=O)N2CCC(C2)N(C)C(=O)C3=CC=C(S3)C4=CC=C(C=C4)O	Q99705	Melanin-concentrating hormone receptor 1	MCHR1	Homo sapiens (Human)	Melanin-conc
CHEMBL3601377	CC1=C(C=CC(=C1)CN(C)C)C(=O)CN2C(=O)C=C(C=N2)OCC3=NC=C(C=C3)OC	Q9Y5N1	Histamine H3 receptor	HRH3	Homo sapiens (Human)	Histamine
CHEMBL3601377	CC1=C(C=CC(=C1)CN(C)C)C(=O)CN2C(=O)C=C(C=N2)OCC3=NC=C(C=C3)OC	Q99705	Melanin-concentrating hormone receptor 1	MCHR1	Homo sapiens (Human)	Melanin-conc
CHEMBL3601377	CC1=C(C=CC(=C1)CN(C)C)C(=O)CN2C(=O)C=C(C=N2)OCC3=NC=C(C=C3)OC	Q99705	Melanin-concentrating hormone receptor 1	MCHR1	Homo sapiens (Human)	Melanin-conc
CHEMBL3601377	CC1=C(C=CC(=C1)CN(C)C)C(=O)CN2C(=O)C=C(C=N2)OCC3=NC=C(C=C3)OC	Q99705	Melanin-concentrating hormone receptor 1	MCHR1	Homo sapiens (Human)	Melanin-conc
CHEMBL1494281	CC1=C(C(=CC=C1)N2CCN(CC2)C(=O)C3=C(OC4=NC(=NC(=C34)N5CCCC5)C)C)C	P43220	Glucagon-like peptide 1 receptor	GLP1R	Homo sapiens (Human)	Glucagon
CHEMBL3893150	CC1=NC(=C(C=C1)N2N=CC=N2)C(=O)N3CCCOC3CC4=NOC(=N4)C5=CC=C(C=C5)F	O43613	Orexin receptor type 1	HCRTR1	Homo sapiens (Human)	Orexin
CHEMBL3893150	CC1=NC(=C(C=C1)N2N=CC=N2)C(=O)N3CCCOC3CC4=NOC(=N4)C5=CC=C(C=C5)F	O43614	Orexin receptor type 2	HCRTR2	Homo sapiens (Human)	Orexin
CHEMBL246041	CC1=CC(=CC=C1)NC(=O)C2=C3C(=CC=C2)OC(=O)N3	P41594	Metabotropic glutamate receptor 5	GRM5	Homo sapiens (Human)	Metabotropic glutamate
CHEMBL246041	CC1=CC(=CC=C1)NC(=O)C2=C3C(=CC=C2)OC(=O)N3	P41594	Metabotropic glutamate receptor 5	GRM5	Homo sapiens (Human)	Metabotropic glutamate
CHEMBL266715	CCN(CC)C(=O)C1CCC(CC1)N(CC2=CC=C(C=C2)C(=O)NCCC(=O)O)C(=O)NC3=CC=C(C=C3)OC(F)(F)F	P47871	Glucagon receptor	GCGR	Homo sapiens (Human)	Glucagon
CHEMBL236015	CC(C)CC(C1=C(C(=CC=C1)F)N2CCN(CC2)C(=O)C(CC3=C(C=C(C=C3)Cl)Cl)NC(=O)CCN)N	P32245	Melanocortin receptor 4	MC4R	Homo sapiens (Human)	Melanocortin
CHEMBL109360	CC(C)(C)C(=O)OC1=CC2=C(C=C1)NC=C2CCN(C)C	P28222	5-hydroxytryptamine receptor 1B	HTR1B	Homo sapiens (Human)	5-Hydroxytryptamine
CHEMBL109360	CC(C)(C)C(=O)OC1=CC2=C(C=C1)NC=C2CCN(C)C	P28221	5-hydroxytryptamine receptor 1D	HTR1D	Homo sapiens (Human)	5-Hydroxytryptamine
CHEMBL33377	C1=CC=C(C=C1)CC(C(=O)N)NC(=O)C(CCCN=C(N)N)NC(=O)C(CC2=CC=CC=C2)NC(=O)C3=NC(=NN3)N	P25116	Proteinase-activated receptor 1	F2R	Homo sapiens (Human)	Proteinase-activated receptor
CHEMBL33377	C1=CC=C(C=C1)CC(C(=O)N)NC(=O)C(CCCN=C(N)N)NC(=O)C(CC2=CC=CC=C2)NC(=O)C3=NC(=NN3)N	P25116	Proteinase-activated receptor 1	F2R	Homo sapiens (Human)	Proteinase-activated receptor
CHEMBL172551	CCN1C(=CC(=N1)CC2=CC=CC=C2)C3CCN(CC3)CC4CN(CC4C5=CC=CC=C5)C(C(C)C)C(=O)O	P51681	C-C chemokine receptor type 5	CCR5	Homo sapiens (Human)	Chemokine
CHEMBL1173061	CC(CC1=CC=CC=C1)NC2=NC3=C(N=NN3C4=C2SC=C4)S(=O)(=O)C5=CC=CC=C5	P50406	5-hydroxytryptamine receptor 6	HTR6	Homo sapiens (Human)	5-Hydroxytryptamine
CHEMBL3920035	C1CN(CC(C1(F)F)OC2=NC3=CC=CC=C3C=C2)C(=O)C4=C5C=NNC5=CC=C4	O43614	Orexin receptor type 2	HCRTR2	Homo sapiens (Human)	Orexin
CHEMBL185283	C1CC(N(C1)CC2=CC=C(C=C2)Cl)CNC(=O)CCNC(=O)C3=CC=CC=C3	P41597	C-C chemokine receptor type 2	CCR2	Homo sapiens (Human)	Chemokine
CHEMBL362240	CC1=CC(=C(C=C1)Cl)OC2(CCCCC2)C(CN3CCC(CC3)N4C5=CC=CC=C5NC4=O)N6C=CN=C6	P41146	Nociceptin receptor	OPRL1	Homo sapiens (Human)	Nociceptin
CHEMBL362240	CC1=CC(=C(C=C1)Cl)OC2(CCCCC2)C(CN3CCC(CC3)N4C5=CC=CC=C5NC4=O)N6C=CN=C6	P35372	Mu-type opioid receptor	OPRM1	Homo sapiens (Human)	Opioid
CHEMBL122008	C1=CC=C(C=C1)C(=NOCCCCC(=O)O)C(CC2=CC=C(C=C2)F)N3C=CN=C3	P21731	Thromboxane A2 receptor	TBXA2R	Homo sapiens (Human)	Thromboxane
CHEMBL1092748	CC(C)N(C)C1CCC(C(C1)CS(=O)(=O)C2=CC=CC=C2)N3CCC(C3=O)NC(=O)C4=CC(=CC(=C4)C(F)(F)F)C(F)(F)F	P41597	C-C chemokine receptor type 2	CCR2	Homo sapiens (Human)	Chemokine
CHEMBL472484	C1CN(CCN(C1)C2C3CC4CC(C3)CC2C4)CC5=C(C=C(C=C5)Cl)F	P49682	C-X-C chemokine receptor type 3	CXCR3	Homo sapiens (Human)	Chemokine
CHEMBL1818796	CN(CC1=CC2=C(CC1)C=C(C=C2)NC(=O)C3=CC=C(C=C3)C4=CC=C(C=C4)Cl)OC	Q99705	Melanin-concentrating hormone receptor 1	MCHR1	Homo sapiens (Human)	Melanin-conc
CHEMBL225308	CN(C)CCN(C)C1=C2C(=CC(=C1)OC)C(=O)C=C(N2)C(=O)NC3=CC=C(C=C3)N4CCOCC4	P28222	5-hydroxytryptamine receptor 1B	HTR1B	Homo sapiens (Human)	5-Hydroxytryptamine
CHEMBL3901887	CCOC1=C(C=CC(=C1)CC(=O)O)C2=C3CN(CCC3=C(C=C2)F)C(=O)CCC4=CC=CC=C4F	Q9Y5Y4	Prostaglandin D2 receptor 2	PTGDR2	Homo sapiens (Human)	Prostaglandin
CHEMBL375288	CC(C1=CC=C(C=C1)C2=C(C=CC(=C2)Cl)C(=O)OC)NC3=NC=CC(=C3NC(=O)CC#N)Cl	P46663	B1 bradykinin receptor	BDKRB1	Homo sapiens (Human)	Bradykinin
CHEMBL375288	CC(C1=CC=C(C=C1)C2=C(C=CC(=C2)Cl)C(=O)OC)NC3=NC=CC(=C3NC(=O)CC#N)Cl	P46663	B1 bradykinin receptor	BDKRB1	Homo sapiens (Human)	Bradykinin
CHEMBL1514877	C1CN(CCN1C2=CC=CC(=C2)C(F)(F)F)C(=O)CS(=O)(=O)C3=CC=CC4=NSN=C43	P43220	Glucagon-like peptide 1 receptor	GLP1R	Homo sapiens (Human)	Glucagon
CHEMBL1514877	C1CN(CCN1C2=CC=CC(=C2)C(F)(F)F)C(=O)CS(=O)(=O)C3=CC=CC4=NSN=C43	Q03431	Parathyroid hormone/parathyroid hormone-related peptide receptor	PTH1R	Homo sapiens (Human)	Parathyroid
CHEMBL516056	CC(=O)O.CNS(=O)(=O)C1=CC=CC(=C1)CCCCOCCCCCCNCC(C2=CC(=C(C=C2)O)CO)O	P08588	Beta-1 adrenergic receptor	ADRB1	Homo sapiens (Human)	AdrenalineBeta
CHEMBL516056	CC(=O)O.CNS(=O)(=O)C1=CC=CC(=C1)CCCCOCCCCCCNCC(C2=CC(=C(C=C2)O)CO)O	P13945	Beta-3 adrenergic receptor	ADRB3	Homo sapiens (Human)	AdrenalineBeta
CHEMBL516056	CC(=O)O.CNS(=O)(=O)C1=CC=CC(=C1)CCCCOCCCCCCNCC(C2=CC(=C(C=C2)O)CO)O	P07550	Beta-2 adrenergic receptor	ADRB2	Homo sapiens (Human)	AdrenalineBeta
CHEMBL516056	CC(=O)O.CNS(=O)(=O)C1=CC=CC(=C1)CCCCOCCCCCCNCC(C2=CC(=C(C=C2)O)CO)O	P07550	Beta-2 adrenergic receptor	ADRB2	Homo sapiens (Human)	AdrenalineBeta
CHEMBL451255	CN(CCOC)C1=NC=CC2=C1C3=CC=CC=C3N2	Q9UKP6	Urotensin-2 receptor	UTS2R	Homo sapiens (Human)	Urotensin
CHEMBL1202076	CC1CCCN(C1)CCCOCCCOC2=CC=C(C=C2)C(C)(C)C.C(=O)(C(=O)O)O	Q9Y5N1	Histamine H3 receptor	HRH3	Homo sapiens (Human)	Histamine
CHEMBL398099	CCC(C)C(C(=O)N)NC(=O)C(CC1=CC(=C(C=C1)OC)OC)NC(=O)C(CCCN=C(N)N)NC(=O)CNC(=O)C(C(C)CC)NC(=O)C(CC(C)C)NC(=O)C(CO)N	P55085	Proteinase-activated receptor 2	F2RL1	Homo sapiens (Human)	Proteinase-activated receptor
CHEMBL3955120	CC1=C(C(=C(C=C1)OCC(=O)O)C)NCC2=CC(=CC(=C2)C)C3=CC(=CC=C3)F	P43116	Prostaglandin E2 receptor EP2 subtype	PTGER2	Homo sapiens (Human)	Prostaglandin
CHEMBL222634	C[N+]1(CCC(C1)N2CC(NC2=O)(C3=CC=CC=C3)C4=CC=CC=C4)CC(=O)NC5=CC=CC=C5	P08172	Muscarinic acetylcholine receptor M2	CHRM2	Homo sapiens (Human)	Acetylcholine
CHEMBL222634	C[N+]1(CCC(C1)N2CC(NC2=O)(C3=CC=CC=C3)C4=CC=CC=C4)CC(=O)NC5=CC=CC=C5	P20309	Muscarinic acetylcholine receptor M3	CHRM3	Homo sapiens (Human)	Acetylcholine
CHEMBL326191	CCCCN(CCCC)C(=O)CN1CC(C(C1C2=CC=C(C=C2)OC)C(=O)O)C3=CC4=C(CCO4)C=C3	P24530	Endothelin receptor type B	EDNRB	Homo sapiens (Human)	Endothelin
CHEMBL585385	COC1=C(C=CC(=C1)CC(=O)O)OC2=C(C=C(C=C2)C(=O)NC3CCCC3)NS(=O)(=O)C4=C(C=C(C=C4)Cl)Cl	Q13258	Prostaglandin D2 receptor	PTGDR	Homo sapiens (Human)	Prostaglandin
CHEMBL585385	COC1=C(C=CC(=C1)CC(=O)O)OC2=C(C=C(C=C2)C(=O)NC3CCCC3)NS(=O)(=O)C4=C(C=C(C=C4)Cl)Cl	Q9Y5Y4	Prostaglandin D2 receptor 2	PTGDR2	Homo sapiens (Human)	Prostaglandin
CHEMBL158974	CC[N+]1=CC=CC=C1CN(C(=O)C)C(=O)OCC2CC(OC2)OCCCCCCCCCCCCCCCCOC.[I-]	P25105	Platelet-activating factor receptor	PTAFR	Homo sapiens (Human)	Platelet-activating
CHEMBL2316259	CCCCCN1C=C(C(=O)C2=C1SC(=C2C)C)C(=O)NC34CC5CC(C3)CC(C5)C4	P34972	Cannabinoid receptor 2	CNR2	Homo sapiens (Human)	Cannabinoid
CHEMBL2316259	CCCCCN1C=C(C(=O)C2=C1SC(=C2C)C)C(=O)NC34CC5CC(C3)CC(C5)C4	P34972	Cannabinoid receptor 2	CNR2	Homo sapiens (Human)	Cannabinoid
CHEMBL2316259	CCCCCN1C=C(C(=O)C2=C1SC(=C2C)C)C(=O)NC34CC5CC(C3)CC(C5)C4	P34972	Cannabinoid receptor 2	CNR2	Homo sapiens (Human)	Cannabinoid
CHEMBL2316259	CCCCCN1C=C(C(=O)C2=C1SC(=C2C)C)C(=O)NC34CC5CC(C3)CC(C5)C4	P21554	Cannabinoid receptor 1	CNR1	Homo sapiens (Human)	Cannabinoid
CHEMBL1513973	CCOC1=CC=CC=C1CN2CCC3=NC(=NC=C3C2)N4CCN(CC4)C	P43220	Glucagon-like peptide 1 receptor	GLP1R	Homo sapiens (Human)	Glucagon
CHEMBL3667579	CCOC1=CC=CC(=C1)NC(=O)C2CCCN2S(=O)(=O)C3=CC=C(C=C3)OC	O43613	Orexin receptor type 1	HCRTR1	Homo sapiens (Human)	Orexin
CHEMBL3667579	CCOC1=CC=CC(=C1)NC(=O)C2CCCN2S(=O)(=O)C3=CC=C(C=C3)OC	O43614	Orexin receptor type 2	HCRTR2	Homo sapiens (Human)	Orexin
CHEMBL1591823	C1=CC=C(C(=C1)C(=O)OCC2=CC(=O)N3C(=N2)SC(=N3)C4=CC=CS4)Br	P43220	Glucagon-like peptide 1 receptor	GLP1R	Homo sapiens (Human)	Glucagon
CHEMBL518505	C1CCCC(CC1)NC(=O)C2=C(N(N=C2)C3=C(C=C(C=C3)Cl)Cl)C4=CC=C(C=C4)Br	P21554	Cannabinoid receptor 1	CNR1	Homo sapiens (Human)	Cannabinoid
CHEMBL518505	C1CCCC(CC1)NC(=O)C2=C(N(N=C2)C3=C(C=C(C=C3)Cl)Cl)C4=CC=C(C=C4)Br	P21554	Cannabinoid receptor 1	CNR1	Homo sapiens (Human)	Cannabinoid
CHEMBL518505	C1CCCC(CC1)NC(=O)C2=C(N(N=C2)C3=C(C=C(C=C3)Cl)Cl)C4=CC=C(C=C4)Br	P34972	Cannabinoid receptor 2	CNR2	Homo sapiens (Human)	Cannabinoid
CHEMBL599039	CCCN(CCC)C1=CC2=C(C=C1)N(C(=O)N=C2C3=CC=C(C=C3)C(C)C)C(C)C	P41180	Extracellular calcium-sensing receptor	CASR	Homo sapiens (Human)	Calcium-sensing
CHEMBL215292	CCCC1C(=O)NCC=CC2=CC=CC=C2OCCNC(C(=O)NC(C(=O)N1)C(C)C)CCC(=O)O	O43193	Motilin receptor	MLNR	Homo sapiens (Human)	Motilin
CHEMBL2205816	C1C2C3C4C1C5C2C6C3C4C5(N6CCC7=CC=CC=N7)O	P25021	Histamine H2 receptor	HRH2	Homo sapiens (Human)	Histamine
CHEMBL2205816	C1C2C3C4C1C5C2C6C3C4C5(N6CCC7=CC=CC=N7)O	P08588	Beta-1 adrenergic receptor	ADRB1	Homo sapiens (Human)	AdrenalineBeta
CHEMBL2205816	C1C2C3C4C1C5C2C6C3C4C5(N6CCC7=CC=CC=N7)O	P50406	5-hydroxytryptamine receptor 6	HTR6	Homo sapiens (Human)	5-Hydroxytryptamine
CHEMBL498765	CCCCCN1C2=C(C=CC(=C2)OC)C(=NNC(=O)C(C)(C)O)C1=O	P34972	Cannabinoid receptor 2	CNR2	Homo sapiens (Human)	Cannabinoid
CHEMBL498765	CCCCCN1C2=C(C=CC(=C2)OC)C(=NNC(=O)C(C)(C)O)C1=O	P34972	Cannabinoid receptor 2	CNR2	Homo sapiens (Human)	Cannabinoid
CHEMBL498765	CCCCCN1C2=C(C=CC(=C2)OC)C(=NNC(=O)C(C)(C)O)C1=O	P21554	Cannabinoid receptor 1	CNR1	Homo sapiens (Human)	Cannabinoid
CHEMBL2387690	CC1=C(C(=NN1C2=CC=NC3=CC=CC=C32)C4=CC=CC=C4)CC(=O)O	Q9Y5Y4	Prostaglandin D2 receptor 2	PTGDR2	Homo sapiens (Human)	Prostaglandin
CHEMBL544720	CC1=C(C(=C(C=C1)N(C)C(=O)CNC(=O)C=CC2=CC=C(C=C2)C(=O)NC)C)COC3=CC=CC4=C3N=C(C=C4C5=CC=CC=C5)C.Cl	P30411	B2 bradykinin receptor	BDKRB2	Homo sapiens (Human)	Bradykinin
CHEMBL95112	C1CN(CCN1CCCC(=O)C2=CC=C(C=C2)F)CCC3CC4=C(C3=O)C=CS4	P28335	5-hydroxytryptamine receptor 2C	HTR2C	Homo sapiens (Human)	5-Hydroxytryptamine
CHEMBL95112	C1CN(CCN1CCCC(=O)C2=CC=C(C=C2)F)CCC3CC4=C(C3=O)C=CS4	P28335	5-hydroxytryptamine receptor 2C	HTR2C	Homo sapiens (Human)	5-Hydroxytryptamine
CHEMBL3910626	CC(C)OC1=C(C=C(C=C1)C2=NC(=NO2)C3=C4CCC(C4=CC=C3)NCCN5CCCCC5)C#N	P21453	Sphingosine 1-phosphate receptor 1	S1PR1	Homo sapiens (Human)	Lysophospholipid
CHEMBL1765500	CC1=C(C(=CC(=N1)N2CCN(CC2)C)C3=CC=CC=C3)C(=O)N(C)CC4=CC(=CC(=C4)C(F)(F)F)C(F)(F)F	P25103	Substance-P receptor	TACR1	Homo sapiens (Human)	Tachykinin
CHEMBL29102	COC1C(C(C(C(O1)COCCCCCN)OCC2=CC=CC=C2)OCC3=CC=CC=C3)OCC4=CC=CC=C4	P30872	Somatostatin receptor type 1	SSTR1	Homo sapiens (Human)	Somatostatin
CHEMBL29102	COC1C(C(C(C(O1)COCCCCCN)OCC2=CC=CC=C2)OCC3=CC=CC=C3)OCC4=CC=CC=C4	P31391	Somatostatin receptor type 4	SSTR4	Homo sapiens (Human)	Somatostatin
CHEMBL29102	COC1C(C(C(C(O1)COCCCCCN)OCC2=CC=CC=C2)OCC3=CC=CC=C3)OCC4=CC=CC=C4	P30874	Somatostatin receptor type 2	SSTR2	Homo sapiens (Human)	Somatostatin
CHEMBL29102	COC1C(C(C(C(O1)COCCCCCN)OCC2=CC=CC=C2)OCC3=CC=CC=C3)OCC4=CC=CC=C4	P35346	Somatostatin receptor type 5	SSTR5	Homo sapiens (Human)	Somatostatin
CHEMBL29102	COC1C(C(C(C(O1)COCCCCCN)OCC2=CC=CC=C2)OCC3=CC=CC=C3)OCC4=CC=CC=C4	P32745	Somatostatin receptor type 3	SSTR3	Homo sapiens (Human)	Somatostatin
CHEMBL2113144	C1CCC2=C(C1)C=CC=C2N3CCN(CC3)C(=O)C(CC4=CC=C(C=C4)Cl)NC(=O)C5CC6=CC=CC=C6CN5	P41968	Melanocortin receptor 3	MC3R	Homo sapiens (Human)	Melanocortin
CHEMBL2113144	C1CCC2=C(C1)C=CC=C2N3CCN(CC3)C(=O)C(CC4=CC=C(C=C4)Cl)NC(=O)C5CC6=CC=CC=C6CN5	P33032	Melanocortin receptor 5	MC5R	Homo sapiens (Human)	Melanocortin
CHEMBL1915345	CN1CC2CN(CC2C1)C(=O)C3=CC4=C(N3)C=CC(=C4)Cl	Q9H3N8	Histamine H4 receptor	HRH4	Homo sapiens (Human)	Histamine
CHEMBL1915345	CN1CC2CN(CC2C1)C(=O)C3=CC4=C(N3)C=CC(=C4)Cl	Q9H3N8	Histamine H4 receptor	HRH4	Homo sapiens (Human)	Histamine
CHEMBL1915345	CN1CC2CN(CC2C1)C(=O)C3=CC4=C(N3)C=CC(=C4)Cl	Q9H3N8	Histamine H4 receptor	HRH4	Homo sapiens (Human)	Histamine
CHEMBL1915345	CN1CC2CN(CC2C1)C(=O)C3=CC4=C(N3)C=CC(=C4)Cl	Q9Y5N1	Histamine H3 receptor	HRH3	Homo sapiens (Human)	Histamine
CHEMBL1915345	CN1CC2CN(CC2C1)C(=O)C3=CC4=C(N3)C=CC(=C4)Cl	Q9H3N8	Histamine H4 receptor	HRH4	Homo sapiens (Human)	Histamine
CHEMBL10860	COC1=CC=C(C=C1)C2(C(=C(C(=O)O2)C3=CC4=C(C=C3)OCO4)CC5=NC=CC6=CC=CC=C65)O	P24530	Endothelin receptor type B	EDNRB	Homo sapiens (Human)	Endothelin
CHEMBL10860	COC1=CC=C(C=C1)C2(C(=C(C(=O)O2)C3=CC4=C(C=C3)OCO4)CC5=NC=CC6=CC=CC=C65)O	P25101	Endothelin-1 receptor	EDNRA	Homo sapiens (Human)	Endothelin
CHEMBL2334770	C=C(C(C1=CC=CC=C1)NC(=O)C(CC2=CNC3=CC=CC=C32)NC(=O)C4CCN(C4)C(=O)C(CC5=CC=C(C=C5)O)N)C(=O)N	P35372	Mu-type opioid receptor	OPRM1	Homo sapiens (Human)	Opioid
CHEMBL2334770	C=C(C(C1=CC=CC=C1)NC(=O)C(CC2=CNC3=CC=CC=C32)NC(=O)C4CCN(C4)C(=O)C(CC5=CC=C(C=C5)O)N)C(=O)N	P35372	Mu-type opioid receptor	OPRM1	Homo sapiens (Human)	Opioid
CHEMBL22937	CC1=C(C(=O)N(C(=O)N1CC2=C(C=CC=C2F)F)CCN(C)CCC3=CC=CC=N3)C4=CC5=CC=CC=C5C=C4	P30968	Gonadotropin-releasing hormone receptor	GNRHR	Homo sapiens (Human)	Gonadotrophin
CHEMBL1592113	CCN(CC1=CC=CC=C1)C(=O)C2=CC(=NN2)C3=CC=CC=C3	Q03431	Parathyroid hormone/parathyroid hormone-related peptide receptor	PTH1R	Homo sapiens (Human)	Parathyroid
CHEMBL1775057	CC1C(=O)NC(C(=O)NC(CCC(=O)NC(C(=O)NC(C(=O)NC(C(=O)NC(C(=O)N1)CC(=O)N)CC2=CC=CC=C2)CC3=CNC4=CC=CC=C43)CCCN=C(N)N)C(=O)N)CC5=CC=CC=C5	P32245	Melanocortin receptor 4	MC4R	Homo sapiens (Human)	Melanocortin
CHEMBL1775057	CC1C(=O)NC(C(=O)NC(CCC(=O)NC(C(=O)NC(C(=O)NC(C(=O)NC(C(=O)N1)CC(=O)N)CC2=CC=CC=C2)CC3=CNC4=CC=CC=C43)CCCN=C(N)N)C(=O)N)CC5=CC=CC=C5	P33032	Melanocortin receptor 5	MC5R	Homo sapiens (Human)	Melanocortin
CHEMBL1775057	CC1C(=O)NC(C(=O)NC(CCC(=O)NC(C(=O)NC(C(=O)NC(C(=O)NC(C(=O)N1)CC(=O)N)CC2=CC=CC=C2)CC3=CNC4=CC=CC=C43)CCCN=C(N)N)C(=O)N)CC5=CC=CC=C5	P41968	Melanocortin receptor 3	MC3R	Homo sapiens (Human)	Melanocortin
CHEMBL1775057	CC1C(=O)NC(C(=O)NC(CCC(=O)NC(C(=O)NC(C(=O)NC(C(=O)NC(C(=O)N1)CC(=O)N)CC2=CC=CC=C2)CC3=CNC4=CC=CC=C43)CCCN=C(N)N)C(=O)N)CC5=CC=CC=C5	Q01726	Melanocyte-stimulating hormone receptor	MC1R	Homo sapiens (Human)	Melanocortin
CHEMBL1775063	CC1C(=O)NC(C(=O)NC(CCC(=O)NC(C(=O)NC(C(=O)NC(C(=O)NC(C(=O)N1)CC(=O)N)CC2=CC=CC=C2)CC3=CNC4=CC=CC=C43)CCCN=C(N)N)C(=O)N)CC5=CC=CC=C5	P32245	Melanocortin receptor 4	MC4R	Homo sapiens (Human)	Melanocortin
CHEMBL1775063	CC1C(=O)NC(C(=O)NC(CCC(=O)NC(C(=O)NC(C(=O)NC(C(=O)NC(C(=O)N1)CC(=O)N)CC2=CC=CC=C2)CC3=CNC4=CC=CC=C43)CCCN=C(N)N)C(=O)N)CC5=CC=CC=C5	P33032	Melanocortin receptor 5	MC5R	Homo sapiens (Human)	Melanocortin
CHEMBL1775063	CC1C(=O)NC(C(=O)NC(CCC(=O)NC(C(=O)NC(C(=O)NC(C(=O)NC(C(=O)N1)CC(=O)N)CC2=CC=CC=C2)CC3=CNC4=CC=CC=C43)CCCN=C(N)N)C(=O)N)CC5=CC=CC=C5	Q01726	Melanocyte-stimulating hormone receptor	MC1R	Homo sapiens (Human)	Melanocortin
CHEMBL1775063	CC1C(=O)NC(C(=O)NC(CCC(=O)NC(C(=O)NC(C(=O)NC(C(=O)NC(C(=O)N1)CC(=O)N)CC2=CC=CC=C2)CC3=CNC4=CC=CC=C43)CCCN=C(N)N)C(=O)N)CC5=CC=CC=C5	P41968	Melanocortin receptor 3	MC3R	Homo sapiens (Human)	Melanocortin
CHEMBL67757	CC(C)CC(CC(C(CC1=CC=C(C=C1)OC)NC(=O)C2=NC3=CC=CC=C3N=C2)O)C(=O)NC	P32246	C-C chemokine receptor type 1	CCR1	Homo sapiens (Human)	Chemokine
CHEMBL1829483	CC1CCCN1CCCOC2=C(C=C(C=C2)C3=NNC(=O)C=C3)C#N	Q9Y5N1	Histamine H3 receptor	HRH3	Homo sapiens (Human)	Histamine
CHEMBL1173578	CN(CC1=CC=CC=C1)C2=NC3=C(N=NN3C4=C2SC=C4)S(=O)(=O)C5=CC(=CC=C5)Cl	P50406	5-hydroxytryptamine receptor 6	HTR6	Homo sapiens (Human)	5-Hydroxytryptamine
CHEMBL1173578	CN(CC1=CC=CC=C1)C2=NC3=C(N=NN3C4=C2SC=C4)S(=O)(=O)C5=CC(=CC=C5)Cl	Q03431	Parathyroid hormone/parathyroid hormone-related peptide receptor	PTH1R	Homo sapiens (Human)	Parathyroid
CHEMBL215894	C1CC(CNC1)CNC(=O)C2CCCN2C(=O)C3CC(CN3C(=O)CC(C4=CC=C(C=C4)Cl)(C5=CC=C(C=C5)Cl)C6=CC=C(C=C6)Cl)O	P08172	Muscarinic acetylcholine receptor M2	CHRM2	Homo sapiens (Human)	Acetylcholine
CHEMBL215894	C1CC(CNC1)CNC(=O)C2CCCN2C(=O)C3CC(CN3C(=O)CC(C4=CC=C(C=C4)Cl)(C5=CC=C(C=C5)Cl)C6=CC=C(C=C6)Cl)O	P20309	Muscarinic acetylcholine receptor M3	CHRM3	Homo sapiens (Human)	Acetylcholine
CHEMBL215894	C1CC(CNC1)CNC(=O)C2CCCN2C(=O)C3CC(CN3C(=O)CC(C4=CC=C(C=C4)Cl)(C5=CC=C(C=C5)Cl)C6=CC=C(C=C6)Cl)O	P08912	Muscarinic acetylcholine receptor M5	CHRM5	Homo sapiens (Human)	Acetylcholine
CHEMBL215894	C1CC(CNC1)CNC(=O)C2CCCN2C(=O)C3CC(CN3C(=O)CC(C4=CC=C(C=C4)Cl)(C5=CC=C(C=C5)Cl)C6=CC=C(C=C6)Cl)O	P08173	Muscarinic acetylcholine receptor M4	CHRM4	Homo sapiens (Human)	Acetylcholine
CHEMBL215894	C1CC(CNC1)CNC(=O)C2CCCN2C(=O)C3CC(CN3C(=O)CC(C4=CC=C(C=C4)Cl)(C5=CC=C(C=C5)Cl)C6=CC=C(C=C6)Cl)O	P11229	Muscarinic acetylcholine receptor M1	CHRM1	Homo sapiens (Human)	Acetylcholine
CHEMBL1642849	CC(CNC1=CC2=C(NN=C2C=C1)S(=O)(=O)C3=CC=CC4=CC=CC=C43)N	P50406	5-hydroxytryptamine receptor 6	HTR6	Homo sapiens (Human)	5-Hydroxytryptamine
CHEMBL1642849	CC(CNC1=CC2=C(NN=C2C=C1)S(=O)(=O)C3=CC=CC4=CC=CC=C43)N	P50406	5-hydroxytryptamine receptor 6	HTR6	Homo sapiens (Human)	5-Hydroxytryptamine
CHEMBL1642849	CC(CNC1=CC2=C(NN=C2C=C1)S(=O)(=O)C3=CC=CC4=CC=CC=C43)N	P50406	5-hydroxytryptamine receptor 6	HTR6	Homo sapiens (Human)	5-Hydroxytryptamine
CHEMBL1173578	CN(CC1=CC=CC=C1)C2=NC3=C(N=NN3C4=C2SC=C4)S(=O)(=O)C5=CC(=CC=C5)Cl	P50406	5-hydroxytryptamine receptor 6	HTR6	Homo sapiens (Human)	5-Hydroxytryptamine
CHEMBL1173578	CN(CC1=CC=CC=C1)C2=NC3=C(N=NN3C4=C2SC=C4)S(=O)(=O)C5=CC(=CC=C5)Cl	P28222	5-hydroxytryptamine receptor 1B	HTR1B	Homo sapiens (Human)	5-Hydroxytryptamine
CHEMBL1173578	CN(CC1=CC=CC=C1)C2=NC3=C(N=NN3C4=C2SC=C4)S(=O)(=O)C5=CC(=CC=C5)Cl	Q13639	5-hydroxytryptamine receptor 4	HTR4	Homo sapiens (Human)	5-Hydroxytryptamine
CHEMBL1173578	CN(CC1=CC=CC=C1)C2=NC3=C(N=NN3C4=C2SC=C4)S(=O)(=O)C5=CC(=CC=C5)Cl	P08908	5-hydroxytryptamine receptor 1A	HTR1A	Homo sapiens (Human)	5-Hydroxytryptamine
CHEMBL1173578	CN(CC1=CC=CC=C1)C2=NC3=C(N=NN3C4=C2SC=C4)S(=O)(=O)C5=CC(=CC=C5)Cl	P28335	5-hydroxytryptamine receptor 2C	HTR2C	Homo sapiens (Human)	5-Hydroxytryptamine
CHEMBL1173578	CN(CC1=CC=CC=C1)C2=NC3=C(N=NN3C4=C2SC=C4)S(=O)(=O)C5=CC(=CC=C5)Cl	P50406	5-hydroxytryptamine receptor 6	HTR6	Homo sapiens (Human)	5-Hydroxytryptamine
CHEMBL1173578	CN(CC1=CC=CC=C1)C2=NC3=C(N=NN3C4=C2SC=C4)S(=O)(=O)C5=CC(=CC=C5)Cl	P34969	5-hydroxytryptamine receptor 7	HTR7	Homo sapiens (Human)	5-Hydroxytryptamine
CHEMBL1173578	CN(CC1=CC=CC=C1)C2=NC3=C(N=NN3C4=C2SC=C4)S(=O)(=O)C5=CC(=CC=C5)Cl	P41595	5-hydroxytryptamine receptor 2B	HTR2B	Homo sapiens (Human)	5-Hydroxytryptamine
CHEMBL1173578	CN(CC1=CC=CC=C1)C2=NC3=C(N=NN3C4=C2SC=C4)S(=O)(=O)C5=CC(=CC=C5)Cl	P28223	5-hydroxytryptamine receptor 2A	HTR2A	Homo sapiens (Human)	5-Hydroxytryptamine
CHEMBL1173578	CN(CC1=CC=CC=C1)C2=NC3=C(N=NN3C4=C2SC=C4)S(=O)(=O)C5=CC(=CC=C5)Cl	P50406	5-hydroxytryptamine receptor 6	HTR6	Homo sapiens (Human)	5-Hydroxytryptamine
CHEMBL274102	CN(C)C1=CC=CC(=C1)C(=O)NC2CCN(CC2)CC3=CC4=CC=CC=C4C=C3	Q99705	Melanin-concentrating hormone receptor 1	MCHR1	Homo sapiens (Human)	Melanin-conc
CHEMBL402017	CC1=CC(=C(C=C1)N2CCN(CC2)C(=O)C3CN(CC3C4=CC=C(C=C4)Cl)C5CCOCC5)C(C(C)C)NC(=O)CNC	P32245	Melanocortin receptor 4	MC4R	Homo sapiens (Human)	Melanocortin
CHEMBL402017	CC1=CC(=C(C=C1)N2CCN(CC2)C(=O)C3CN(CC3C4=CC=C(C=C4)Cl)C5CCOCC5)C(C(C)C)NC(=O)CNC	P32245	Melanocortin receptor 4	MC4R	Homo sapiens (Human)	Melanocortin
CHEMBL402017	CC1=CC(=C(C=C1)N2CCN(CC2)C(=O)C3CN(CC3C4=CC=C(C=C4)Cl)C5CCOCC5)C(C(C)C)NC(=O)CNC	P32245	Melanocortin receptor 4	MC4R	Homo sapiens (Human)	Melanocortin
CHEMBL1434326	COC1=CC=C(C=C1)N2CCN(CC2)CCCNC(=O)C3=C(C4=C(S3)N=CC=C4)N5C=CC=C5	P43220	Glucagon-like peptide 1 receptor	GLP1R	Homo sapiens (Human)	Glucagon
CHEMBL282168	CCCCN(C1=CC2=C(C=C1)N=CN(C2=O)CC3=CC=C(C=C3)C4=CC=CC=C4C5=NN=NN5C)C(=O)C6=CC=C(C=C6)O	P30556	Type-1 angiotensin II receptor	AGTR1	Homo sapiens (Human)	Angiotensin
CHEMBL3596492	CN1CCC(CC1)(COCC2=CC(=CC(=C2)C3=CC=C(C=C3)C#N)C(F)(F)F)C4=CC=CC=C4	P25103	Substance-P receptor	TACR1	Homo sapiens (Human)	Tachykinin
CHEMBL30086	CN1C(=NN=N1)C2=CC=CC=C2C3=CC=C(C=C3)CN4C=NC5=C(C4=O)C=C(C=C5)N(CC6=CC=CC=N6)C(=O)C7=CC=CC=C7	P30556	Type-1 angiotensin II receptor	AGTR1	Homo sapiens (Human)	Angiotensin
CHEMBL570193	CC1CC(CN(C1)C2=NC=C(C=C2)C3=C(C(=CC=C3)Cl)Cl)C	P34972	Cannabinoid receptor 2	CNR2	Homo sapiens (Human)	Cannabinoid
CHEMBL570193	CC1CC(CN(C1)C2=NC=C(C=C2)C3=C(C(=CC=C3)Cl)Cl)C	P34972	Cannabinoid receptor 2	CNR2	Homo sapiens (Human)	Cannabinoid
CHEMBL373830	CC(C1=NCCN1)OC2=CC=CC=C2C3=CC=CC=C3O	P18825	Alpha-2C adrenergic receptor	ADRA2C	Homo sapiens (Human)	AdrenalineAlpha
CHEMBL373830	CC(C1=NCCN1)OC2=CC=CC=C2C3=CC=CC=C3O	P08913	Alpha-2A adrenergic receptor	ADRA2A	Homo sapiens (Human)	AdrenalineAlpha
CHEMBL373830	CC(C1=NCCN1)OC2=CC=CC=C2C3=CC=CC=C3O	P18089	Alpha-2B adrenergic receptor	ADRA2B	Homo sapiens (Human)	AdrenalineAlpha
CHEMBL373830	CC(C1=NCCN1)OC2=CC=CC=C2C3=CC=CC=C3O	P08913	Alpha-2A adrenergic receptor	ADRA2A	Homo sapiens (Human)	AdrenalineAlpha
CHEMBL373830	CC(C1=NCCN1)OC2=CC=CC=C2C3=CC=CC=C3O	P18089	Alpha-2B adrenergic receptor	ADRA2B	Homo sapiens (Human)	AdrenalineAlpha
CHEMBL373830	CC(C1=NCCN1)OC2=CC=CC=C2C3=CC=CC=C3O	P18825	Alpha-2C adrenergic receptor	ADRA2C	Homo sapiens (Human)	AdrenalineAlpha
CHEMBL1257447	CC1=C(OC=N1)C2=NN=C(N2C)SCCCN3CCC4CC4(C3)C5=CC=CC=C5	P14416	D(2) dopamine receptor	DRD2	Homo sapiens (Human)	Dopamine
CHEMBL1257447	CC1=C(OC=N1)C2=NN=C(N2C)SCCCN3CCC4CC4(C3)C5=CC=CC=C5	P35462	D(3) dopamine receptor	DRD3	Homo sapiens (Human)	Dopamine
CHEMBL3955601	CC1=C(C(=NN=C1CC2=CC=CC=C2)N3CCC(CC3)(C)C4=NC5=C(N4)C=CC=N5)C	Q99835	Smoothened homolog	SMO	Homo sapiens (Human)	Frizzled
CHEMBL2346732	CC1=C(N=C(N1C2=CC=C(C=C2)F)C)C(=O)NC3=CC=CC(=N3)C(F)(F)F	P41594	Metabotropic glutamate receptor 5	GRM5	Homo sapiens (Human)	Metabotropic glutamate
CHEMBL1440457	CCCCNC(=O)CSC1=C2CCCCC2=NC3=C1C=C(C=C3)Cl	Q03431	Parathyroid hormone/parathyroid hormone-related peptide receptor	PTH1R	Homo sapiens (Human)	Parathyroid
CHEMBL2112158	CC1=CC=CC=C1CNC2=NC(=NC3=C2N=CN3C4C5CC5(C(C4O)O)C(=O)NC)Cl	P30542	Adenosine receptor A1	ADORA1	Homo sapiens (Human)	Adenosine
CHEMBL2112158	CC1=CC=CC=C1CNC2=NC(=NC3=C2N=CN3C4C5CC5(C(C4O)O)C(=O)NC)Cl	P0DMS8	Adenosine receptor A3	ADORA3	Homo sapiens (Human)	Adenosine
CHEMBL2112158	CC1=CC=CC=C1CNC2=NC(=NC3=C2N=CN3C4C5CC5(C(C4O)O)C(=O)NC)Cl	P29275	Adenosine receptor A2b	ADORA2B	Homo sapiens (Human)	Adenosine
CHEMBL2112158	CC1=CC=CC=C1CNC2=NC(=NC3=C2N=CN3C4C5CC5(C(C4O)O)C(=O)NC)Cl	P29274	Adenosine receptor A2a	ADORA2A	Homo sapiens (Human)	Adenosine
CHEMBL2112158	CC1=CC=CC=C1CNC2=NC(=NC3=C2N=CN3C4C5CC5(C(C4O)O)C(=O)NC)Cl	P0DMS8	Adenosine receptor A3	ADORA3	Homo sapiens (Human)	Adenosine
CHEMBL2113144	C1CCC2=C(C1)C=CC=C2N3CCN(CC3)C(=O)C(CC4=CC=C(C=C4)Cl)NC(=O)C5CC6=CC=CC=C6CN5	P32245	Melanocortin receptor 4	MC4R	Homo sapiens (Human)	Melanocortin
CHEMBL2113144	C1CCC2=C(C1)C=CC=C2N3CCN(CC3)C(=O)C(CC4=CC=C(C=C4)Cl)NC(=O)C5CC6=CC=CC=C6CN5	Q01726	Melanocyte-stimulating hormone receptor	MC1R	Homo sapiens (Human)	Melanocortin
CHEMBL561167	CCCN1C(=O)C2=C(N=C(N2)C3=CC=CC=C3)N(C1=O)CCCOC	P29274	Adenosine receptor A2a	ADORA2A	Homo sapiens (Human)	Adenosine
CHEMBL561167	CCCN1C(=O)C2=C(N=C(N2)C3=CC=CC=C3)N(C1=O)CCCOC	P29275	Adenosine receptor A2b	ADORA2B	Homo sapiens (Human)	Adenosine
CHEMBL1927632	C1=COC(=C1)C2=NN3C(=NC(=NC3=N2)N)N	P30542	Adenosine receptor A1	ADORA1	Homo sapiens (Human)	Adenosine
CHEMBL1927632	C1=COC(=C1)C2=NN3C(=NC(=NC3=N2)N)N	P29275	Adenosine receptor A2b	ADORA2B	Homo sapiens (Human)	Adenosine
CHEMBL1927632	C1=COC(=C1)C2=NN3C(=NC(=NC3=N2)N)N	P0DMS8	Adenosine receptor A3	ADORA3	Homo sapiens (Human)	Adenosine
CHEMBL1927632	C1=COC(=C1)C2=NN3C(=NC(=NC3=N2)N)N	P29274	Adenosine receptor A2a	ADORA2A	Homo sapiens (Human)	Adenosine
CHEMBL99502	CCC(=O)NCCC1=C(C2=C(N1)C=CC=C2OC)Br	P48039	Melatonin receptor type 1A	MTNR1A	Homo sapiens (Human)	Melatonin
CHEMBL99502	CCC(=O)NCCC1=C(C2=C(N1)C=CC=C2OC)Br	P48039	Melatonin receptor type 1A	MTNR1A	Homo sapiens (Human)	Melatonin
CHEMBL3605520	CCN1C2=C(C=CC(=C2)CO)N=C1C(C)NS(=O)(=O)C3=CC=C(C=C3)Cl	P21453	Sphingosine 1-phosphate receptor 1	S1PR1	Homo sapiens (Human)	Lysophospholipid
CHEMBL15918	CN(C)CCNC(=O)C1=NN(C(=N1)C2=C(C=C(C=C2)Cl)Cl)C3=CC=C(C=C3)Cl	P21554	Cannabinoid receptor 1	CNR1	Homo sapiens (Human)	Cannabinoid
CHEMBL307065	C1CC(CN(C1)C(=O)CCC2CCNCC2)C(=O)NC(CC(=O)O)C#CC3=CC=CC=C3	P25116	Proteinase-activated receptor 1	F2R	Homo sapiens (Human)	Proteinase-activated receptor
CHEMBL3143278	CC(C)CC(C(=O)NC(CCCN=C(N)N)C(=O)NC(CCCN)C(=O)CC(=O)N)NC(=O)C(CC1=CC=C(C=C1)N=C(N)N)NC(=O)C(CC2=CC=C(C=C2)F)N(C(=O)C)C(=O)C=CC3=CC=C(C=C3)F	P25116	Proteinase-activated receptor 1	F2R	Homo sapiens (Human)	Proteinase-activated receptor
CHEMBL3143278	CC(C)CC(C(=O)NC(CCCN=C(N)N)C(=O)NC(CCCN)C(=O)CC(=O)N)NC(=O)C(CC1=CC=C(C=C1)N=C(N)N)NC(=O)C(CC2=CC=C(C=C2)F)N(C(=O)C)C(=O)C=CC3=CC=C(C=C3)F	P25116	Proteinase-activated receptor 1	F2R	Homo sapiens (Human)	Proteinase-activated receptor
CHEMBL221681	COC1=CC=CC=C1N2CCN(CC2)CCCCNC(=O)C3=CC4=C(O3)C=CC(=C4)Br	P21917	D(4) dopamine receptor	DRD4	Homo sapiens (Human)	Dopamine
CHEMBL221681	COC1=CC=CC=C1N2CCN(CC2)CCCCNC(=O)C3=CC4=C(O3)C=CC(=C4)Br	P35462	D(3) dopamine receptor	DRD3	Homo sapiens (Human)	Dopamine
CHEMBL221681	COC1=CC=CC=C1N2CCN(CC2)CCCCNC(=O)C3=CC4=C(O3)C=CC(=C4)Br	P14416	D(2) dopamine receptor	DRD2	Homo sapiens (Human)	Dopamine
CHEMBL158576	CCCCC1=C(C=NC=C1)C2=CC=C(C=C2)COC3CCC(C3OCC=CCCC(=O)O)N4CCCCCC4	P21731	Thromboxane A2 receptor	TBXA2R	Homo sapiens (Human)	Thromboxane
CHEMBL228582	CC1=C(C=C(C=C1)Cl)C2=CC=C(O2)C(=O)NC(CCCN=C(N)N)C(=O)O	Q16581	C3a anaphylatoxin chemotactic receptor	C3AR1	Homo sapiens (Human)	Cholecystokinin
CHEMBL1801095	CC1=C(C=C2C(=C1)C(CC23CCN(CC3)C(=O)C4CN(CC4C5=C(C=C(C=C5)F)F)C(C)(C)C)C(C)(C)C(=O)N(C)C)Cl	P32245	Melanocortin receptor 4	MC4R	Homo sapiens (Human)	Melanocortin
CHEMBL1801095	CC1=C(C=C2C(=C1)C(CC23CCN(CC3)C(=O)C4CN(CC4C5=C(C=C(C=C5)F)F)C(C)(C)C)C(C)(C)C(=O)N(C)C)Cl	P32245	Melanocortin receptor 4	MC4R	Homo sapiens (Human)	Melanocortin
CHEMBL1801095	CC1=C(C=C2C(=C1)C(CC23CCN(CC3)C(=O)C4CN(CC4C5=C(C=C(C=C5)F)F)C(C)(C)C)C(C)(C)C(=O)N(C)C)Cl	P32245	Melanocortin receptor 4	MC4R	Homo sapiens (Human)	Melanocortin
CHEMBL343817	CC1=NC2=C(C(=N1)N3CCCCC3)NC(=C2)C4=CC(=CC=C4)F	Q15761	Neuropeptide Y receptor type 5	NPY5R	Homo sapiens (Human)	Neuropeptide Y
CHEMBL1475979	CC1=C2C(=NC3=C(C=CC(=C3)C(=O)NCCC4=CC=CC=C4)SC2=C(C=C1)C)C	P43220	Glucagon-like peptide 1 receptor	GLP1R	Homo sapiens (Human)	Glucagon
CHEMBL416835	C1CN(CC2C1N3CCC4=C3C2=CC=C4)CCCCNC(=O)C5=CC=C(C=C5)F	P51677	C-C chemokine receptor type 3	CCR3	Homo sapiens (Human)	Chemokine
CHEMBL3925949	CC(C)CC(C(=O)NC(CN=C(N)N)C(=O)N1CCC(CC1)N2CCCC2C(=O)O)NC(=O)C(CC3=CC=CC=C3)NC(=O)C(CC4=CC=CC=C4)N	P41145	Kappa-type opioid receptor	OPRK1	Homo sapiens (Human)	Opioid
CHEMBL118188	C1=CC=C(C=C1)C(=NOCCCCC(=O)O)C(CC2=CC=C(C=C2)F)N3C=CN=C3	P21731	Thromboxane A2 receptor	TBXA2R	Homo sapiens (Human)	Thromboxane
CHEMBL3815013	CC(C)C(CN1CCC(CC1)C2=CC=NC=C2)NC(=O)C3CC4=C(CN3)C=C(C=C4)O	P35372	Mu-type opioid receptor	OPRM1	Homo sapiens (Human)	Opioid
CHEMBL3815013	CC(C)C(CN1CCC(CC1)C2=CC=NC=C2)NC(=O)C3CC4=C(CN3)C=C(C=C4)O	P41143	Delta-type opioid receptor	OPRD1	Homo sapiens (Human)	Opioid
CHEMBL3815013	CC(C)C(CN1CCC(CC1)C2=CC=NC=C2)NC(=O)C3CC4=C(CN3)C=C(C=C4)O	P41145	Kappa-type opioid receptor	OPRK1	Homo sapiens (Human)	Opioid
CHEMBL3987046	CC1=C(C(=CC=C1)N2CC(CC2=O)C(=O)NC3=CC(=CC(=C3)C(F)(F)F)C(F)(F)F)C	Q99788	Chemokine-like receptor 1	CMKLR1	Homo sapiens (Human)	Chemokine
CHEMBL2048627	CC1=CC(=CC(=C1C2=CC(=CC=C2)CNC3=CC(=C(C=C3)CCC(=O)O)F)C)OCC4(CCS(=O)(=O)CC4)O	O14842	Free fatty acid receptor 1	FFAR1	Homo sapiens (Human)	Free fatty acid
CHEMBL2048627	CC1=CC(=CC(=C1C2=CC(=CC=C2)CNC3=CC(=C(C=C3)CCC(=O)O)F)C)OCC4(CCS(=O)(=O)CC4)O	O14842	Free fatty acid receptor 1	FFAR1	Homo sapiens (Human)	Free fatty acid
CHEMBL180319	CN1CCN(CC1)C2=CN3C=CC=C3SC4=C2C=CS4	P35462	D(3) dopamine receptor	DRD3	Homo sapiens (Human)	Dopamine
CHEMBL138807	CC(=O)NCC(CO)C1=CC=CC2=C1C=C(C=C2)OC	P48039	Melatonin receptor type 1A	MTNR1A	Homo sapiens (Human)	Melatonin
CHEMBL2334770	C=C(C(C1=CC=CC=C1)NC(=O)C(CC2=CNC3=CC=CC=C32)NC(=O)C4CCN(C4)C(=O)C(CC5=CC=C(C=C5)O)N)C(=O)N	P41143	Delta-type opioid receptor	OPRD1	Homo sapiens (Human)	Opioid
CHEMBL2334770	C=C(C(C1=CC=CC=C1)NC(=O)C(CC2=CNC3=CC=CC=C32)NC(=O)C4CCN(C4)C(=O)C(CC5=CC=C(C=C5)O)N)C(=O)N	P35372	Mu-type opioid receptor	OPRM1	Homo sapiens (Human)	Opioid
CHEMBL2334768	C=C(C(C1=CC=CC=C1)NC(=O)C(CC2=CNC3=CC=CC=C32)NC(=O)C4CCN(C4)C(=O)C(CC5=CC=C(C=C5)O)N)C(=O)N	P35372	Mu-type opioid receptor	OPRM1	Homo sapiens (Human)	Opioid
CHEMBL2334768	C=C(C(C1=CC=CC=C1)NC(=O)C(CC2=CNC3=CC=CC=C32)NC(=O)C4CCN(C4)C(=O)C(CC5=CC=C(C=C5)O)N)C(=O)N	P41143	Delta-type opioid receptor	OPRD1	Homo sapiens (Human)	Opioid
CHEMBL2334768	C=C(C(C1=CC=CC=C1)NC(=O)C(CC2=CNC3=CC=CC=C32)NC(=O)C4CCN(C4)C(=O)C(CC5=CC=C(C=C5)O)N)C(=O)N	P35372	Mu-type opioid receptor	OPRM1	Homo sapiens (Human)	Opioid
CHEMBL2334768	C=C(C(C1=CC=CC=C1)NC(=O)C(CC2=CNC3=CC=CC=C32)NC(=O)C4CCN(C4)C(=O)C(CC5=CC=C(C=C5)O)N)C(=O)N	P35372	Mu-type opioid receptor	OPRM1	Homo sapiens (Human)	Opioid
CHEMBL321831	CCCCN(CCCC)C(=O)CN1CC(C(C1CCC2CCCO2)C(=O)O)C3=CC4=C(C=C3)OCO4	P24530	Endothelin receptor type B	EDNRB	Homo sapiens (Human)	Endothelin
CHEMBL140749	CN1C(CNC(C2=CC=CC=C21)C3=CC=CC=C3F)CNC(=O)C4=CSC=C4	P32239	Gastrin/cholecystokinin type B receptor	CCKBR	Homo sapiens (Human)	Cholecystokinin
CHEMBL1553510	CCCCCSC1=NC2=C(C3=C(S2)CN(CC3)C(=O)C)C(=O)N1C4=CC=C(C=C4)OC	Q03431	Parathyroid hormone/parathyroid hormone-related peptide receptor	PTH1R	Homo sapiens (Human)	Parathyroid
CHEMBL3730717	COC1=CC=CC=C1C(C=C2C3CCN(C2C(C4=CC=CC=C4)C5=CC=CC=C5)CC3)O	Q96LB2	Mas-related G-protein coupled receptor member X1	MRGPRX1	Homo sapiens (Human)	Orphan
CHEMBL3730717	COC1=CC=CC=C1C(C=C2C3CCN(C2C(C4=CC=CC=C4)C5=CC=CC=C5)CC3)O	Q96LB2	Mas-related G-protein coupled receptor member X1	MRGPRX1	Homo sapiens (Human)	Orphan
CHEMBL1517150	CC1=CC=CC(=C1)C2=NOC(=N2)CN(C(C)C)C(=O)COC3=C(C=C(C=C3)Br)C	P43220	Glucagon-like peptide 1 receptor	GLP1R	Homo sapiens (Human)	Glucagon
CHEMBL190975	CC(C)CC(C(=O)NC1CCN(C1)CC2=CC=C(C=C2)OCCCN(C)C)NC(=O)C3=CC4=CC=CC=C4O3	Q9UKP6	Urotensin-2 receptor	UTS2R	Homo sapiens (Human)	Urotensin
CHEMBL363169	COC1=CC(=C(C=C1)NCC2=CN=CN2)C(=O)NC3CCN(CC3)CC4=CC5=C(C=C4)OCO5	Q99705	Melanin-concentrating hormone receptor 1	MCHR1	Homo sapiens (Human)	Melanin-conc
CHEMBL220398	C1=C(C(=O)NC(=O)N1C2C(C(C(O2)COP(=O)(O)OP(=O)(O)OP(=O)(O)O)O)O)I	P41231	P2Y purinoceptor 2	P2RY2	Homo sapiens (Human)	P2Y
CHEMBL2420770	C1CN(CCN1CC2=CC=CS2)C3=CC=CC=C3F	P14416	D(2) dopamine receptor	DRD2	Homo sapiens (Human)	Dopamine
CHEMBL2420770	C1CN(CCN1CC2=CC=CS2)C3=CC=CC=C3F	P21918	D(1B) dopamine receptor	DRD5	Homo sapiens (Human)	Dopamine
CHEMBL2420770	C1CN(CCN1CC2=CC=CS2)C3=CC=CC=C3F	P21728	D(1A) dopamine receptor	DRD1	Homo sapiens (Human)	Dopamine
CHEMBL2420770	C1CN(CCN1CC2=CC=CS2)C3=CC=CC=C3F	P35462	D(3) dopamine receptor	DRD3	Homo sapiens (Human)	Dopamine
CHEMBL2420770	C1CN(CCN1CC2=CC=CS2)C3=CC=CC=C3F	P21917	D(4) dopamine receptor	DRD4	Homo sapiens (Human)	Dopamine
CHEMBL499729	CCCCC1CN(CCC12CCN(CC2)C3(CCN(CC3)C(=O)C4=C(N=CN=C4C)C)C)C(=O)OC5CCOCC5	P51681	C-C chemokine receptor type 5	CCR5	Homo sapiens (Human)	Chemokine
CHEMBL2203618	CC1=NC2=CC=CC=C2N1C3C4C3CN(C4)CCC(C5=CC=CC=C5)NC(=O)C6CCC6	P51681	C-C chemokine receptor type 5	CCR5	Homo sapiens (Human)	Chemokine
CHEMBL476341	CCCC(=O)NCCC1=C2C=C(C=CC2=CC(=C1)C3=CC(=CC=C3)CO)OC	P49286	Melatonin receptor type 1B	MTNR1B	Homo sapiens (Human)	Melatonin
CHEMBL476341	CCCC(=O)NCCC1=C2C=C(C=CC2=CC(=C1)C3=CC(=CC=C3)CO)OC	P49286	Melatonin receptor type 1B	MTNR1B	Homo sapiens (Human)	Melatonin
CHEMBL3326687	CC1=C(C=CC(=N1)S(=O)(=O)C)OC2=C(C(=NC=N2)OC3CCN(CC3)C(=O)C4=NC(=NO4)C(C)(C)F)F	Q8TDV5	Glucose-dependent insulinotropic receptor	GPR119	Homo sapiens (Human)	Lipid Amine
CHEMBL3326687	CC1=C(C=CC(=N1)S(=O)(=O)C)OC2=C(C(=NC=N2)OC3CCN(CC3)C(=O)C4=NC(=NO4)C(C)(C)F)F	Q8TDV5	Glucose-dependent insulinotropic receptor	GPR119	Homo sapiens (Human)	Lipid Amine
CHEMBL1395673	CC1=C(C=C(C=C1)Cl)NC(=O)CSC2=NN=C(N2C)C3=NON=C3NC(=O)C	Q03431	Parathyroid hormone/parathyroid hormone-related peptide receptor	PTH1R	Homo sapiens (Human)	Parathyroid
CHEMBL319971	CCCC(=O)NC1=NC2=C(C=C(C=C2)Cl)C3=NC(=NN31)C4=CC=CO4	P0DMS8	Adenosine receptor A3	ADORA3	Homo sapiens (Human)	Adenosine
CHEMBL319971	CCCC(=O)NC1=NC2=C(C=C(C=C2)Cl)C3=NC(=NN31)C4=CC=CO4	P29275	Adenosine receptor A2b	ADORA2B	Homo sapiens (Human)	Adenosine
CHEMBL232154	CC(C)C1C(=O)NC(C(=O)NCCCC2=CC=CC=C2OCCNC(C(=O)N1)CC3=CC=C(C=C3)Cl)CN=C(N)N	O43193	Motilin receptor	MLNR	Homo sapiens (Human)	Motilin
CHEMBL2113257	CC(C(CC1=CC=C(C=C1)Cl)C2=CC=CC=C2)NC(=O)C(C)(C)OC3=CN=CC=C3	P21554	Cannabinoid receptor 1	CNR1	Homo sapiens (Human)	Cannabinoid
CHEMBL3650397	CN(C1CCOCC1OC)C2CC3CCCC3(C2)C(=O)N4CC5CC4CN5C6=C(C=CC(=C6)C(F)(F)F)C(F)(F)F	P41597	C-C chemokine receptor type 2	CCR2	Homo sapiens (Human)	Chemokine
CHEMBL3650397	CN(C1CCOCC1OC)C2CC3CCCC3(C2)C(=O)N4CC5CC4CN5C6=C(C=CC(=C6)C(F)(F)F)C(F)(F)F	P41597	C-C chemokine receptor type 2	CCR2	Homo sapiens (Human)	Chemokine
CHEMBL3900220	CC(C)(C)C(CO)NC(=O)C1=NN(C2=C1CC3C2C3)C4=NC=C[N+](=C4)[O-]	P34972	Cannabinoid receptor 2	CNR2	Homo sapiens (Human)	Cannabinoid
CHEMBL541511	CC1=C(N(N=C1CNC2CCC(C2)F)C(C)C)C3=CC(=C(N=C3)C)F	P41146	Nociceptin receptor	OPRL1	Homo sapiens (Human)	Nociceptin
CHEMBL541511	CC1=C(N(N=C1CNC2CCC(C2)F)C(C)C)C3=CC(=C(N=C3)C)F	P41146	Nociceptin receptor	OPRL1	Homo sapiens (Human)	Nociceptin
CHEMBL3742147	C1=CC(=NC(=C1)Cl)NC(=O)C2=NC(=CS2)C#N	P41594	Metabotropic glutamate receptor 5	GRM5	Homo sapiens (Human)	Metabotropic glutamate
CHEMBL437260	CCNC(=O)NC1=CC=C(C=C1)C2=C(N3C(=O)C(=CN(C3=N2)CC4=C(C=CC=C4F)F)C(=O)OCC)CN(CC5=CC=CC=C5)CC(=O)NC(C)C(=O)NCC#CC6=CC(=CC=C6)C#CCNC(=O)C(C)NC(=O)CN(CC7=CC=CC=C7)CC8=C(N=C9N8C(=O)C(=CN9CC1=C(C=CC=C1F)F)C(=O)OCC)C1=CC=C(C=C1)NC(=O)NCC	P30968	Gonadotropin-releasing hormone receptor	GNRHR	Homo sapiens (Human)	Gonadotrophin
CHEMBL437260	CCNC(=O)NC1=CC=C(C=C1)C2=C(N3C(=O)C(=CN(C3=N2)CC4=C(C=CC=C4F)F)C(=O)OCC)CN(CC5=CC=CC=C5)CC(=O)NC(C)C(=O)NCC#CC6=CC(=CC=C6)C#CCNC(=O)C(C)NC(=O)CN(CC7=CC=CC=C7)CC8=C(N=C9N8C(=O)C(=CN9CC1=C(C=CC=C1F)F)C(=O)OCC)C1=CC=C(C=C1)NC(=O)NCC	P30968	Gonadotropin-releasing hormone receptor	GNRHR	Homo sapiens (Human)	Gonadotrophin
CHEMBL437260	CCNC(=O)NC1=CC=C(C=C1)C2=C(N3C(=O)C(=CN(C3=N2)CC4=C(C=CC=C4F)F)C(=O)OCC)CN(CC5=CC=CC=C5)CC(=O)NC(C)C(=O)NCC#CC6=CC(=CC=C6)C#CCNC(=O)C(C)NC(=O)CN(CC7=CC=CC=C7)CC8=C(N=C9N8C(=O)C(=CN9CC1=C(C=CC=C1F)F)C(=O)OCC)C1=CC=C(C=C1)NC(=O)NCC	P30968	Gonadotropin-releasing hormone receptor	GNRHR	Homo sapiens (Human)	Gonadotrophin
CHEMBL385399	CC(C)C1=CN(C(=O)N1)C2CCN(CC2)C(=O)NC3C(=O)N(C4=CC=CC=C4C(=N3)C5=CC=CC=C5)CC(F)(F)F	Q16602	Calcitonin gene-related peptide type 1 receptor	CALCRL	Homo sapiens (Human)	Calcitonin
CHEMBL3813771	CCC(C)C1C(=O)NC(C(=O)NC(C(=O)N(C(CSSCCC(=O)NC(C(=O)N1)CC2=CC=C(C=C2)O)C(=O)N3CCCC3C(=O)NC(CC(C)C)C(=O)NCC(=O)N)C)CC(=O)N)CCC(=O)N	P30559	Oxytocin receptor	OXTR	Homo sapiens (Human)	Oxytocin
CHEMBL3813771	CCC(C)C1C(=O)NC(C(=O)NC(C(=O)N(C(CSSCCC(=O)NC(C(=O)N1)CC2=CC=C(C=C2)O)C(=O)N3CCCC3C(=O)NC(CC(C)C)C(=O)NCC(=O)N)C)CC(=O)N)CCC(=O)N	P30559	Oxytocin receptor	OXTR	Homo sapiens (Human)	Oxytocin
CHEMBL245716	CN(C)CCC(C1=CC=C(C=C1)OCCCN2CCCCC2)OC3=CC=C(C=C3)Cl	Q9Y5N1	Histamine H3 receptor	HRH3	Homo sapiens (Human)	Histamine
CHEMBL1394841	CC1CN(CCN1C2=CC=CC(=C2)C)C(=O)C3=C(OC4=NC(=NC(=C34)N5CCCC5)C)C	Q03431	Parathyroid hormone/parathyroid hormone-related peptide receptor	PTH1R	Homo sapiens (Human)	Parathyroid
CHEMBL202563	CC1=CC=C(C=C1)C=CC(=O)NC2=CC3=C(C=C2)N=C(C=C3C)N(C)CCN(C)C	Q99705	Melanin-concentrating hormone receptor 1	MCHR1	Homo sapiens (Human)	Melanin-conc
CHEMBL202563	CC1=CC=C(C=C1)C=CC(=O)NC2=CC3=C(C=C2)N=C(C=C3C)N(C)CCN(C)C	Q99705	Melanin-concentrating hormone receptor 1	MCHR1	Homo sapiens (Human)	Melanin-conc
CHEMBL202563	CC1=CC=C(C=C1)C=CC(=O)NC2=CC3=C(C=C2)N=C(C=C3C)N(C)CCN(C)C	Q99705	Melanin-concentrating hormone receptor 1	MCHR1	Homo sapiens (Human)	Melanin-conc
CHEMBL2158341	CC1=NC(=NC=C1)SCC2=CC(=O)C(=CO2)OC(=O)C3=CN=CO3	P35414	Apelin receptor	APLNR	Homo sapiens (Human)	Apelin
CHEMBL2158341	CC1=NC(=NC=C1)SCC2=CC(=O)C(=CO2)OC(=O)C3=CN=CO3	P30556	Type-1 angiotensin II receptor	AGTR1	Homo sapiens (Human)	Angiotensin
CHEMBL361664	CC(C)CC(C(=O)NC1CCN(C1)CC2=CC=C(C=C2)OCCCN(C)C)NC(=O)C3=CC4=CC=CC=C4O3	Q9UKP6	Urotensin-2 receptor	UTS2R	Homo sapiens (Human)	Urotensin
CHEMBL123722	C1=CC(=C(C(=C1)Cl)SCC2=NC(=C(C=C2)OCCC3=CC=C(C=C3)F)C=CC(=O)O)Cl	Q15722	Leukotriene B4 receptor 1	LTB4R	Homo sapiens (Human)	Leukotriene
CHEMBL336690	CC(C)COC(=O)NCC1CN=C(C2=CC=CC=C2N1C)C3=CC=CC=C3F	P32239	Gastrin/cholecystokinin type B receptor	CCKBR	Homo sapiens (Human)	Cholecystokinin
CHEMBL3352998	CC1(CCN1C(=O)CC2=CSC3=CC=CC=C32)C(=O)NCC4=CC=C(C=C4)Cl	O15552	Free fatty acid receptor 2	FFAR2	Homo sapiens (Human)	Free fatty acid
CHEMBL93843	CN1C=C(C(N(C1=O)C)C2=CC(=C(C=C2)F)F)C(=O)NCCCN3CCC(CC3)(C#N)C4=C(C=C(C=C4)F)C#N	P25100	Alpha-1D adrenergic receptor	ADRA1D	Homo sapiens (Human)	AdrenalineAlpha
CHEMBL93843	CN1C=C(C(N(C1=O)C)C2=CC(=C(C=C2)F)F)C(=O)NCCCN3CCC(CC3)(C#N)C4=C(C=C(C=C4)F)C#N	P35368	Alpha-1B adrenergic receptor	ADRA1B	Homo sapiens (Human)	AdrenalineAlpha
CHEMBL93843	CN1C=C(C(N(C1=O)C)C2=CC(=C(C=C2)F)F)C(=O)NCCCN3CCC(CC3)(C#N)C4=C(C=C(C=C4)F)C#N	P35348	Alpha-1A adrenergic receptor	ADRA1A	Homo sapiens (Human)	AdrenalineAlpha
CHEMBL76455	CCCC(CC1=CNC2=CC=CC=C21)(C(=O)NC(C)C3=CC=CC=C3)NC(=O)OCC4=CC5=CC=CC=C5O4	P25103	Substance-P receptor	TACR1	Homo sapiens (Human)	Tachykinin
CHEMBL327651	CN(C)CC1CC2C(O1)C3=CC=CC=C3CC4=CC=CC=C24	P28223	5-hydroxytryptamine receptor 2A	HTR2A	Homo sapiens (Human)	5-Hydroxytryptamine
CHEMBL327651	CN(C)CC1CC2C(O1)C3=CC=CC=C3CC4=CC=CC=C24	P35367	Histamine H1 receptor	HRH1	Homo sapiens (Human)	Histamine
CHEMBL327651	CN(C)CC1CC2C(O1)C3=CC=CC=C3CC4=CC=CC=C24	P28335	5-hydroxytryptamine receptor 2C	HTR2C	Homo sapiens (Human)	5-Hydroxytryptamine
CHEMBL1900672	CN1C2=C(C=C(C=C2)S(=O)(=O)NC(CC3=CC=CC=C3)C(=O)NC4=C(C=C(C=C4)OC)OC)OC1=O	Q03431	Parathyroid hormone/parathyroid hormone-related peptide receptor	PTH1R	Homo sapiens (Human)	Parathyroid
CHEMBL542148	CC1(C(=O)C(=CO1)C2=CC=CC=C2)CN(C)C	P14416	D(2) dopamine receptor	DRD2	Homo sapiens (Human)	Dopamine
CHEMBL458516	COC1=NC(=C(C=C1)C2=NC(=NC=C2C(=O)NCCOC3=CC=CC=C3)NCC4=CC5=C(C=C4)OCO5)OC	P41180	Extracellular calcium-sensing receptor	CASR	Homo sapiens (Human)	Calcium-sensing
CHEMBL1882512	CC1=NN2C(=O)C=C(N=C2S1)COC(=O)C3=CC=C(C=C3)C(C)(C)C	Q03431	Parathyroid hormone/parathyroid hormone-related peptide receptor	PTH1R	Homo sapiens (Human)	Parathyroid
CHEMBL2313295	CN1C(=CC2=C1C(=O)N(C(=O)N2C)C)C=CC3=CC(=CC=C3)C(F)(F)F	P29274	Adenosine receptor A2a	ADORA2A	Homo sapiens (Human)	Adenosine
CHEMBL81703	C1CN(CC=C1C2=CSC3=C2C=CC(=C3)F)CCC4C5=C(CCO4)C=C(C=C5)C(=O)N	P28221	5-hydroxytryptamine receptor 1D	HTR1D	Homo sapiens (Human)	5-Hydroxytryptamine
CHEMBL81703	C1CN(CC=C1C2=CSC3=C2C=CC(=C3)F)CCC4C5=C(CCO4)C=C(C=C5)C(=O)N	P28222	5-hydroxytryptamine receptor 1B	HTR1B	Homo sapiens (Human)	5-Hydroxytryptamine
CHEMBL598444	CN(C)C1CCN(C1)C2=CC3=C(NN=C3C=C2)S(=O)(=O)C4=CC=CC5=CC=CC=C54	P41595	5-hydroxytryptamine receptor 2B	HTR2B	Homo sapiens (Human)	5-Hydroxytryptamine
CHEMBL598444	CN(C)C1CCN(C1)C2=CC3=C(NN=C3C=C2)S(=O)(=O)C4=CC=CC5=CC=CC=C54	P50406	5-hydroxytryptamine receptor 6	HTR6	Homo sapiens (Human)	5-Hydroxytryptamine
CHEMBL598444	CN(C)C1CCN(C1)C2=CC3=C(NN=C3C=C2)S(=O)(=O)C4=CC=CC5=CC=CC=C54	P50406	5-hydroxytryptamine receptor 6	HTR6	Homo sapiens (Human)	5-Hydroxytryptamine
CHEMBL598444	CN(C)C1CCN(C1)C2=CC3=C(NN=C3C=C2)S(=O)(=O)C4=CC=CC5=CC=CC=C54	P50406	5-hydroxytryptamine receptor 6	HTR6	Homo sapiens (Human)	5-Hydroxytryptamine
CHEMBL1357046	CC1=CC2=C(O1)C=C3N2C(=NN=C3SCC(=O)NC4=C(C(=CC=C4)Cl)C)C	Q9HBX9	Relaxin receptor 1	RXFP1	Homo sapiens (Human)	Relaxin
CHEMBL3735057	C1CCN(C1)CC2=CN(C3=C2C=C(C=C3)NC(=O)NCC(=O)NC(CCCCN)C(=O)NC(CC4=CC=CC=C4)C(=O)NC(C5=CC=CC=C5)C6=CC=CC=C6)CC7=C(C=CC=C7Cl)Cl	P55085	Proteinase-activated receptor 2	F2RL1	Homo sapiens (Human)	Proteinase-activated receptor
CHEMBL1784103	CC1=C(C(=C2C(=C(OC2=N1)C(=O)C3=CC=C(C=C3)F)N)COC)Cl	P41594	Metabotropic glutamate receptor 5	GRM5	Homo sapiens (Human)	Metabotropic glutamate
CHEMBL1784103	CC1=C(C(=C2C(=C(OC2=N1)C(=O)C3=CC=C(C=C3)F)N)COC)Cl	P41594	Metabotropic glutamate receptor 5	GRM5	Homo sapiens (Human)	Metabotropic glutamate
CHEMBL411271	CCCCC(C(=O)NCC(=O)NC(CC1=CNC2=CC=CC=C21)C(=O)N(C)C(CCCC)C(=O)NC(CC(=O)O)C(=O)NC(CC3=CC=CC=C3)C(=O)N)NC(=O)C(CC4=CC=C(C=C4)OS(=O)(=O)O)NC(=O)OC(C)(C)C	P32239	Gastrin/cholecystokinin type B receptor	CCKBR	Homo sapiens (Human)	Cholecystokinin
CHEMBL2204978	CC1(CC2=CC(=NC=C2O1)C3=CCN(CC3)S(=O)(=O)C)C4CCN(CC4)C5=NC=C(C=N5)C(F)(F)F	Q8TDV5	Glucose-dependent insulinotropic receptor	GPR119	Homo sapiens (Human)	Lipid Amine
CHEMBL1088826	COC1=CC(=C(C=C1)OCC2=CC=CC=C2)CCCNC(=O)C3=CC=CC=C3	P49286	Melatonin receptor type 1B	MTNR1B	Homo sapiens (Human)	Melatonin
CHEMBL199119	CCN(C1CCN(CC1)CCC(C2=CC=CC=C2)C3=CC=C(C=C3)NC(=O)C4=CC=CC=C4)C(=O)CC5=CC=C(C=C5)S(=O)(=O)C	P51681	C-C chemokine receptor type 5	CCR5	Homo sapiens (Human)	Chemokine
CHEMBL78487	CCCCC1=CC(=NC=C1)C(CC2CCCCC2)NC(=O)CCCCN	P30411	B2 bradykinin receptor	BDKRB2	Homo sapiens (Human)	Bradykinin
CHEMBL469343	CN1C=C(C2=C1C=C(C=C2)N3C=CC4=C(C3=O)SC(=N4)C5=CC=C(C=C5)Cl)CCN6CCCC6	Q99705	Melanin-concentrating hormone receptor 1	MCHR1	Homo sapiens (Human)	Melanin-conc
CHEMBL3288163	CC(CCN1CCC2(CC1)C3=C(C=CC(=C3)F)N(C(=O)O2)C)(C4=CC(=C(C=C4)Cl)Cl)C(=O)NC(C5=CC=CC=C5)C(=O)NCCN.Cl	P25103	Substance-P receptor	TACR1	Homo sapiens (Human)	Tachykinin
CHEMBL476341	CCCC(=O)NCCC1=C2C=C(C=CC2=CC(=C1)C3=CC(=CC=C3)CO)OC	P49286	Melatonin receptor type 1B	MTNR1B	Homo sapiens (Human)	Melatonin
CHEMBL476341	CCCC(=O)NCCC1=C2C=C(C=CC2=CC(=C1)C3=CC(=CC=C3)CO)OC	P49286	Melatonin receptor type 1B	MTNR1B	Homo sapiens (Human)	Melatonin
CHEMBL476341	CCCC(=O)NCCC1=C2C=C(C=CC2=CC(=C1)C3=CC(=CC=C3)CO)OC	P48039	Melatonin receptor type 1A	MTNR1A	Homo sapiens (Human)	Melatonin
CHEMBL476341	CCCC(=O)NCCC1=C2C=C(C=CC2=CC(=C1)C3=CC(=CC=C3)CO)OC	P49286	Melatonin receptor type 1B	MTNR1B	Homo sapiens (Human)	Melatonin
CHEMBL382826	CN1CCCC(C1)C(=O)N2CCN(CC2)C3=NC=CC(=N3)OCC4=C(C=C(C=C4)Cl)Cl	P51679	C-C chemokine receptor type 4	CCR4	Homo sapiens (Human)	Chemokine
CHEMBL3686004	CCC1=C(C(=NN1CC2=CC=C(C=C2)C(=O)NC3=CC(=C(C=C3)F)Br)CC)CC(=O)O	Q9Y5Y4	Prostaglandin D2 receptor 2	PTGDR2	Homo sapiens (Human)	Prostaglandin
CHEMBL75436	CON=C(COCC1=CC(=CC(=C1)C(F)(F)F)C(F)(F)F)C(CCN2CCN(CC2)CC(=O)N3CCC(C3)CO)C4=CC(=C(C=C4)Cl)Cl	P25103	Substance-P receptor	TACR1	Homo sapiens (Human)	Tachykinin
CHEMBL75436	CON=C(COCC1=CC(=CC(=C1)C(F)(F)F)C(F)(F)F)C(CCN2CCN(CC2)CC(=O)N3CCC(C3)CO)C4=CC(=C(C=C4)Cl)Cl	P21452	Substance-K receptor	TACR2	Homo sapiens (Human)	Tachykinin
CHEMBL2314291	CCOC1=CC=C(C=C1)OC2=C(C=NN(C2=O)CC3=CC=CC4=CC=CC=C43)Cl	P48145	Neuropeptides B/W receptor type 1	NPBWR1	Homo sapiens (Human)	Neuropeptide W/B
CHEMBL3982481	CC1(CC(C(=O)N1C)C2=NN=C(C=C2)C#CC3=CC=C(C=C3)F)C	P41594	Metabotropic glutamate receptor 5	GRM5	Homo sapiens (Human)	Metabotropic glutamate
CHEMBL3915132	CC1=NC=CC(=N1)C(=O)NC2=CC=CC(=C2)C(C)N3CCC(CC3)C(=O)NC4CCCCC4	P25106	Atypical chemokine receptor 3	ACKR3	Homo sapiens (Human)	Chemokine
CHEMBL3706812	C1CCC(C(C1)CN2CCCC(C2)CC3=CC=C(C=C3)F)NC(=O)NC4=CC5=C(C=C4)N=CN5	P51677	C-C chemokine receptor type 3	CCR3	Homo sapiens (Human)	Chemokine
CHEMBL556022	C1CCN(CC1)S(=O)(=O)NC2=CC=C(C=C2)CCNCC(C3=CN=CC=C3)O.Cl.Cl	P08588	Beta-1 adrenergic receptor	ADRB1	Homo sapiens (Human)	AdrenalineBeta
CHEMBL556022	C1CCN(CC1)S(=O)(=O)NC2=CC=C(C=C2)CCNCC(C3=CN=CC=C3)O.Cl.Cl	P13945	Beta-3 adrenergic receptor	ADRB3	Homo sapiens (Human)	AdrenalineBeta
CHEMBL556022	C1CCN(CC1)S(=O)(=O)NC2=CC=C(C=C2)CCNCC(C3=CN=CC=C3)O.Cl.Cl	P07550	Beta-2 adrenergic receptor	ADRB2	Homo sapiens (Human)	AdrenalineBeta
CHEMBL556022	C1CCN(CC1)S(=O)(=O)NC2=CC=C(C=C2)CCNCC(C3=CN=CC=C3)O.Cl.Cl	P13945	Beta-3 adrenergic receptor	ADRB3	Homo sapiens (Human)	AdrenalineBeta
CHEMBL1435125	CCN1C(=C(C2=C1C=CC(=C2)C(=O)NCC(C)C3=CC=CC=C3)C)C	P43220	Glucagon-like peptide 1 receptor	GLP1R	Homo sapiens (Human)	Glucagon
CHEMBL91069	CCCCN1C(=O)C2(CCCC2)C(=O)N1CC3=CC=C(C=C3)C(=O)NC4=CC=CC(=C4)C(=O)O	P30556	Type-1 angiotensin II receptor	AGTR1	Homo sapiens (Human)	Angiotensin
CHEMBL255649	CC1=CC=C(O1)C2=NC(=CC(=N2)NC(=O)COC3=CC=CC=C3)C4=NC=CS4	P29274	Adenosine receptor A2a	ADORA2A	Homo sapiens (Human)	Adenosine
CHEMBL255649	CC1=CC=C(O1)C2=NC(=CC(=N2)NC(=O)COC3=CC=CC=C3)C4=NC=CS4	P30542	Adenosine receptor A1	ADORA1	Homo sapiens (Human)	Adenosine
CHEMBL213956	C1CCNC(C1)C(=O)NC(CC2=CC=CC=C2)C(=O)N3CC(CC3CCCN=C(N)N)OCC4=CC5=CC=CC=C5C=C4	P41968	Melanocortin receptor 3	MC3R	Homo sapiens (Human)	Melanocortin
CHEMBL213956	C1CCNC(C1)C(=O)NC(CC2=CC=CC=C2)C(=O)N3CC(CC3CCCN=C(N)N)OCC4=CC5=CC=CC=C5C=C4	P41968	Melanocortin receptor 3	MC3R	Homo sapiens (Human)	Melanocortin
CHEMBL213956	C1CCNC(C1)C(=O)NC(CC2=CC=CC=C2)C(=O)N3CC(CC3CCCN=C(N)N)OCC4=CC5=CC=CC=C5C=C4	P32245	Melanocortin receptor 4	MC4R	Homo sapiens (Human)	Melanocortin
CHEMBL213956	C1CCNC(C1)C(=O)NC(CC2=CC=CC=C2)C(=O)N3CC(CC3CCCN=C(N)N)OCC4=CC5=CC=CC=C5C=C4	Q01726	Melanocyte-stimulating hormone receptor	MC1R	Homo sapiens (Human)	Melanocortin
CHEMBL213956	C1CCNC(C1)C(=O)NC(CC2=CC=CC=C2)C(=O)N3CC(CC3CCCN=C(N)N)OCC4=CC5=CC=CC=C5C=C4	P32245	Melanocortin receptor 4	MC4R	Homo sapiens (Human)	Melanocortin
CHEMBL213956	C1CCNC(C1)C(=O)NC(CC2=CC=CC=C2)C(=O)N3CC(CC3CCCN=C(N)N)OCC4=CC5=CC=CC=C5C=C4	Q01726	Melanocyte-stimulating hormone receptor	MC1R	Homo sapiens (Human)	Melanocortin
CHEMBL213956	C1CCNC(C1)C(=O)NC(CC2=CC=CC=C2)C(=O)N3CC(CC3CCCN=C(N)N)OCC4=CC5=CC=CC=C5C=C4	Q01726	Melanocyte-stimulating hormone receptor	MC1R	Homo sapiens (Human)	Melanocortin
CHEMBL3288163	CC(CCN1CCC2(CC1)C3=C(C=CC(=C3)F)N(C(=O)O2)C)(C4=CC(=C(C=C4)Cl)Cl)C(=O)NC(C5=CC=CC=C5)C(=O)NCCN.Cl	P29371	Neuromedin-K receptor	TACR3	Homo sapiens (Human)	Neuromedin
CHEMBL439281	CS(=O)(=O)N1CCC(CC1)NC2CC(=O)NC(C(=O)NC(C(=O)NC(CNC2=O)CC3=CC=CC=C3)CC4=CC=CC=C4)CC5=CNC6=CC=CC=C65	P21452	Substance-K receptor	TACR2	Homo sapiens (Human)	Tachykinin
CHEMBL384979	C1=CC=C(C(=C1)N2C=C(C=N2)C(=O)C3=C(C=CC(=C3)Br)OCC(=O)O)Br	Q9Y5Y4	Prostaglandin D2 receptor 2	PTGDR2	Homo sapiens (Human)	Prostaglandin
CHEMBL384979	C1=CC=C(C(=C1)N2C=C(C=N2)C(=O)C3=C(C=CC(=C3)Br)OCC(=O)O)Br	Q9Y5Y4	Prostaglandin D2 receptor 2	PTGDR2	Homo sapiens (Human)	Prostaglandin
CHEMBL2151617	C1CC(CCC1C(=O)N2CC(C2)C3=NC(=NO3)C4=CC(=CC=C4)F)(F)F	P41594	Metabotropic glutamate receptor 5	GRM5	Homo sapiens (Human)	Metabotropic glutamate
CHEMBL2151617	C1CC(CCC1C(=O)N2CC(C2)C3=NC(=NO3)C4=CC(=CC=C4)F)(F)F	P41594	Metabotropic glutamate receptor 5	GRM5	Homo sapiens (Human)	Metabotropic glutamate
CHEMBL2151617	C1CC(CCC1C(=O)N2CC(C2)C3=NC(=NO3)C4=CC(=CC=C4)F)(F)F	P41594	Metabotropic glutamate receptor 5	GRM5	Homo sapiens (Human)	Metabotropic glutamate
CHEMBL2151617	C1CC(CCC1C(=O)N2CC(C2)C3=NC(=NO3)C4=CC(=CC=C4)F)(F)F	P41594	Metabotropic glutamate receptor 5	GRM5	Homo sapiens (Human)	Metabotropic glutamate
CHEMBL3577956	C1CC(C1)N2CCN(CC2)C(=O)C3=CC=C(C=C3)CN4CCOCC4	Q9Y5N1	Histamine H3 receptor	HRH3	Homo sapiens (Human)	Histamine
CHEMBL99502	CCC(=O)NCCC1=C(C2=C(N1)C=CC=C2OC)Br	P49286	Melatonin receptor type 1B	MTNR1B	Homo sapiens (Human)	Melatonin
CHEMBL99502	CCC(=O)NCCC1=C(C2=C(N1)C=CC=C2OC)Br	P49286	Melatonin receptor type 1B	MTNR1B	Homo sapiens (Human)	Melatonin
CHEMBL2064052	CC1(C2CCC(CC2C3=C(O1)C=C(C=C3O)C(=O)C4=CC=CC=C4)O)C	P34972	Cannabinoid receptor 2	CNR2	Homo sapiens (Human)	Cannabinoid
CHEMBL134737	CC(C1=CC=CC=C1)NC(=O)C(C)(CC2=CNC3=CC=CC=C32)NC(=O)OCC4=CC=CC=C4Cl	P25103	Substance-P receptor	TACR1	Homo sapiens (Human)	Tachykinin
CHEMBL192295	CC(C)CC(C(=O)NC1CCN(C1)CC2=CC=C(C=C2)OCCCN(C)C)NC(=O)C3=CC4=CC=CC=C4O3	Q9UKP6	Urotensin-2 receptor	UTS2R	Homo sapiens (Human)	Urotensin
CHEMBL1555201	C1=CSC(=C1)S(=O)(=O)NCCC2=CSC3=NC(=NN23)C4=CC=C(C=C4)Cl	Q03431	Parathyroid hormone/parathyroid hormone-related peptide receptor	PTH1R	Homo sapiens (Human)	Parathyroid
CHEMBL536302	C1CN=C(N1)NCC2=CC=C(C=C2)CNC3=NCCN3.I	P61073	C-X-C chemokine receptor type 4	CXCR4	Homo sapiens (Human)	Chemokine
CHEMBL1915051	C1C(CN1C2=NC(=NC3=C2OC4=NC=C(C=C34)Cl)N)CN	Q9H3N8	Histamine H4 receptor	HRH4	Homo sapiens (Human)	Histamine
CHEMBL260169	CC1=C(C=C(C=C1)OC)OC(CCN2CCC(CC2)N3C4=CC=CC=C4N(C3=O)CC5=CC=CS5)C(C)C	P35372	Mu-type opioid receptor	OPRM1	Homo sapiens (Human)	Opioid
CHEMBL260169	CC1=C(C=C(C=C1)OC)OC(CCN2CCC(CC2)N3C4=CC=CC=C4N(C3=O)CC5=CC=CS5)C(C)C	P41146	Nociceptin receptor	OPRL1	Homo sapiens (Human)	Nociceptin
CHEMBL1243256	CC(CC1=CC=CC(=C1)CC(=O)NCC2=CC=CC=C2OC)NCC(C3=CC(=C(C=C3)O)NS(=O)(=O)C)O	P07550	Beta-2 adrenergic receptor	ADRB2	Homo sapiens (Human)	AdrenalineBeta
CHEMBL3394272	CC(C)(C)OC(=O)N1CCN(CC1)CCC2=C3CC(=O)NC3=CC=C2	P14416	D(2) dopamine receptor	DRD2	Homo sapiens (Human)	Dopamine
CHEMBL409714	C1C(=O)N(CC12C3=C(C=CC(=C3)Cl)N(C2=O)CC(=O)O)CC4=C(C=CC(=C4)Cl)F	Q9Y5Y4	Prostaglandin D2 receptor 2	PTGDR2	Homo sapiens (Human)	Prostaglandin
CHEMBL409714	C1C(=O)N(CC12C3=C(C=CC(=C3)Cl)N(C2=O)CC(=O)O)CC4=C(C=CC(=C4)Cl)F	Q9Y5Y4	Prostaglandin D2 receptor 2	PTGDR2	Homo sapiens (Human)	Prostaglandin
CHEMBL1779411	COC1=CC(=C(C=C1)S(=O)(=O)N2C3=C(C=C(C=C3)Cl)C(C2=O)(C4=C(N=CC=C4)OC)N5CCCC5C6=CC=CC=C6)OC	P47901	Vasopressin V1b receptor	AVPR1B	Homo sapiens (Human)	Vasopressin/Oxytocin
CHEMBL1524901	CCCN(C1=CC=CC=C1C)C(=O)CCN2C=NC3=C(C2=O)C(=NO3)C4=CC=C(C=C4)F	P43220	Glucagon-like peptide 1 receptor	GLP1R	Homo sapiens (Human)	Glucagon
CHEMBL312707	COC1=C(C=C2C(=C1)C3=CC=CC=C3O2)S(=O)(=O)NC4C5CCC(C5)C4CC(=O)CCCCC(=O)O	Q13258	Prostaglandin D2 receptor	PTGDR	Homo sapiens (Human)	Prostaglandin
CHEMBL312707	COC1=C(C=C2C(=C1)C3=CC=CC=C3O2)S(=O)(=O)NC4C5CCC(C5)C4CC(=O)CCCCC(=O)O	Q13258	Prostaglandin D2 receptor	PTGDR	Homo sapiens (Human)	Prostaglandin
CHEMBL117821	C1C2=CC=CC=C2C(=CCN3C=NC4=C3C=CC(=C4)C(C5=CC=CC=C5)O)C6=C(O1)C=CC(=C6)C(=O)O	P21731	Thromboxane A2 receptor	TBXA2R	Homo sapiens (Human)	Thromboxane
CHEMBL515648	C1CN(CC1CC2=NC(=NO2)C3=C(C=C(C=C3)F)Cl)C4=CC5=CC=CC=C5N=C4	P21554	Cannabinoid receptor 1	CNR1	Homo sapiens (Human)	Cannabinoid
CHEMBL515648	C1CN(CC1CC2=NC(=NO2)C3=C(C=C(C=C3)F)Cl)C4=CC5=CC=CC=C5N=C4	P34972	Cannabinoid receptor 2	CNR2	Homo sapiens (Human)	Cannabinoid
CHEMBL515648	C1CN(CC1CC2=NC(=NO2)C3=C(C=C(C=C3)F)Cl)C4=CC5=CC=CC=C5N=C4	P34972	Cannabinoid receptor 2	CNR2	Homo sapiens (Human)	Cannabinoid
CHEMBL515648	C1CN(CC1CC2=NC(=NO2)C3=C(C=C(C=C3)F)Cl)C4=CC5=CC=CC=C5N=C4	P21554	Cannabinoid receptor 1	CNR1	Homo sapiens (Human)	Cannabinoid
CHEMBL515648	C1CN(CC1CC2=NC(=NO2)C3=C(C=C(C=C3)F)Cl)C4=CC5=CC=CC=C5N=C4	P21554	Cannabinoid receptor 1	CNR1	Homo sapiens (Human)	Cannabinoid
CHEMBL515648	C1CN(CC1CC2=NC(=NO2)C3=C(C=C(C=C3)F)Cl)C4=CC5=CC=CC=C5N=C4	P34972	Cannabinoid receptor 2	CNR2	Homo sapiens (Human)	Cannabinoid
CHEMBL515648	C1CN(CC1CC2=NC(=NO2)C3=C(C=C(C=C3)F)Cl)C4=CC5=CC=CC=C5N=C4	P21554	Cannabinoid receptor 1	CNR1	Homo sapiens (Human)	Cannabinoid
CHEMBL515648	C1CN(CC1CC2=NC(=NO2)C3=C(C=C(C=C3)F)Cl)C4=CC5=CC=CC=C5N=C4	P34972	Cannabinoid receptor 2	CNR2	Homo sapiens (Human)	Cannabinoid
CHEMBL609994	CN1CCCC1CC2=CNC3=C2C=C(C=C3)NS(=O)(=O)C4=CC=C(C=C4)I	P50406	5-hydroxytryptamine receptor 6	HTR6	Homo sapiens (Human)	5-Hydroxytryptamine
CHEMBL609994	CN1CCCC1CC2=CNC3=C2C=C(C=C3)NS(=O)(=O)C4=CC=C(C=C4)I	P50406	5-hydroxytryptamine receptor 6	HTR6	Homo sapiens (Human)	5-Hydroxytryptamine
CHEMBL387217	C1CCN(CC1)C2=NC3=C(N2)C=C(C=C3)N4C=NC5=C(C4=O)SC(=C5)C6=CC=C(C=C6)Cl	Q99705	Melanin-concentrating hormone receptor 1	MCHR1	Homo sapiens (Human)	Melanin-conc
CHEMBL2035943	C1CC1CN2CC(C(C2)C(=O)NC3CCN(C3)CC4=CC=CC=C4)C(=O)NCC5=CC(=CC=C5)Cl	P32245	Melanocortin receptor 4	MC4R	Homo sapiens (Human)	Melanocortin
CHEMBL1085836	COC1=CC=C(C2=CC=CC=C21)S(=O)(=O)N3CC(C4=CC=CC=C43)C(=O)NC5CCN(CC5)CC6=CC=CC=C6	P50406	5-hydroxytryptamine receptor 6	HTR6	Homo sapiens (Human)	5-Hydroxytryptamine
CHEMBL20644	CC1=NN=C2N1C3=C(C=C(S3)C#CCN4C5=C(CCCCC5)C6=CC=CC=C64)C(=NC2)C7=CC=CC=C7Cl	P25105	Platelet-activating factor receptor	PTAFR	Homo sapiens (Human)	Platelet-activating
CHEMBL20644	CC1=NN=C2N1C3=C(C=C(S3)C#CCN4C5=C(CCCCC5)C6=CC=CC=C64)C(=NC2)C7=CC=CC=C7Cl	P25105	Platelet-activating factor receptor	PTAFR	Homo sapiens (Human)	Platelet-activating
CHEMBL94918	CC1=CC(=NN(C1=O)C(C2=CC3=C(C=C2)OCO3)C(=O)NS(=O)(=O)C4=CC=C(C=C4)C(C)C)C	P24530	Endothelin receptor type B	EDNRB	Homo sapiens (Human)	Endothelin
CHEMBL89448	C1CNC(=NC1)NCCCNCC2COC3=CC=CC=C3O2	P28221	5-hydroxytryptamine receptor 1D	HTR1D	Homo sapiens (Human)	5-Hydroxytryptamine
CHEMBL89448	C1CNC(=NC1)NCCCNCC2COC3=CC=CC=C3O2	P08908	5-hydroxytryptamine receptor 1A	HTR1A	Homo sapiens (Human)	5-Hydroxytryptamine
CHEMBL2313274	CN1C(=CC2=C1C(=O)N(C(=O)N2C)C)C=CC3=NC(=CC=C3)N	P29274	Adenosine receptor A2a	ADORA2A	Homo sapiens (Human)	Adenosine
CHEMBL273195	C1CN(CC1NC(=O)CNC(=O)C2=CC(=CC=C2)OC(F)(F)F)CC3=CC=C(C=C3)Cl	P41597	C-C chemokine receptor type 2	CCR2	Homo sapiens (Human)	Chemokine
CHEMBL273195	C1CN(CC1NC(=O)CNC(=O)C2=CC(=CC=C2)OC(F)(F)F)CC3=CC=C(C=C3)Cl	P41597	C-C chemokine receptor type 2	CCR2	Homo sapiens (Human)	Chemokine
CHEMBL2205048	COC1=CC(=CC=C1)SC2=CC=CC=C2N3CCNCC3	P08908	5-hydroxytryptamine receptor 1A	HTR1A	Homo sapiens (Human)	5-Hydroxytryptamine
CHEMBL1336257	CC1=C(C(=CC=C1)N2CCN(CC2)C3=NC(=NO3)C4=C(C=CC(=C4)OC)OC)C	Q03431	Parathyroid hormone/parathyroid hormone-related peptide receptor	PTH1R	Homo sapiens (Human)	Parathyroid
CHEMBL3290443	CC1=CC2=C(C=C1)C3=C(O2)C(=NN3C4=C(C=C(C=C4)Cl)Cl)C(=O)NN5CCOCC5	P34972	Cannabinoid receptor 2	CNR2	Homo sapiens (Human)	Cannabinoid
CHEMBL3104204	CCN(CC)C(=O)C(C1=CC=CC=C1)N2CCN(CC2)C3=C(C=C(C=C3)NC(=O)CC4=C(ON=C4C)C)F	P49146	Neuropeptide Y receptor type 2	NPY2R	Homo sapiens (Human)	Neuropeptide Y
CHEMBL3742207	C1CN(CCN1CCCCNC2=NOC(=N2)C3=CC=CC=C3)C4=CC=C(C=C4)Cl	P35462	D(3) dopamine receptor	DRD3	Homo sapiens (Human)	Dopamine
CHEMBL3742207	C1CN(CCN1CCCCNC2=NOC(=N2)C3=CC=CC=C3)C4=CC=C(C=C4)Cl	P14416	D(2) dopamine receptor	DRD2	Homo sapiens (Human)	Dopamine
CHEMBL437156	CCCC1C(=O)NCCC2=CC=CC=C2CCCNC(C(=O)NC(C(=O)N1)C(C)C)CC3=CC=C(C=C3)O	O43193	Motilin receptor	MLNR	Homo sapiens (Human)	Motilin
CHEMBL363169	COC1=CC(=C(C=C1)NCC2=CN=CN2)C(=O)NC3CCN(CC3)CC4=CC5=C(C=C4)OCO5	Q99705	Melanin-concentrating hormone receptor 1	MCHR1	Homo sapiens (Human)	Melanin-conc
CHEMBL3970705	CC(C)OC1=C(C=C(C=C1)C2=NC(=NO2)C3=C4CCC(C4=CC=C3)NS(=O)(=O)CC(=O)N5CCC(CC5)O)C#N	P21453	Sphingosine 1-phosphate receptor 1	S1PR1	Homo sapiens (Human)	Lysophospholipid
CHEMBL3978976	CC1=NC2=C(S1)C=CC(=C2)C(=O)NC3=CC=CC(=C3)CN4CCC(CC4)C(=O)NC(C)(C)C	P25106	Atypical chemokine receptor 3	ACKR3	Homo sapiens (Human)	Chemokine
CHEMBL260013	C1C(=O)N(CC12C3=C(C=CC(=C3)Cl)N(C2=O)CC(=O)O)CC4=C(C=CC(=C4)Cl)F	Q9Y5Y4	Prostaglandin D2 receptor 2	PTGDR2	Homo sapiens (Human)	Prostaglandin
CHEMBL260013	C1C(=O)N(CC12C3=C(C=CC(=C3)Cl)N(C2=O)CC(=O)O)CC4=C(C=CC(=C4)Cl)F	Q9Y5Y4	Prostaglandin D2 receptor 2	PTGDR2	Homo sapiens (Human)	Prostaglandin
CHEMBL260013	C1C(=O)N(CC12C3=C(C=CC(=C3)Cl)N(C2=O)CC(=O)O)CC4=C(C=CC(=C4)Cl)F	Q9Y5Y4	Prostaglandin D2 receptor 2	PTGDR2	Homo sapiens (Human)	Prostaglandin
CHEMBL260013	C1C(=O)N(CC12C3=C(C=CC(=C3)Cl)N(C2=O)CC(=O)O)CC4=C(C=CC(=C4)Cl)F	Q9Y5Y4	Prostaglandin D2 receptor 2	PTGDR2	Homo sapiens (Human)	Prostaglandin
CHEMBL3715817	C1CC1COCC2=CC3=C(C=C2)C4=CC(=NC(=O)N4CC3)OCC5COCCO5	Q9NQS5	G-protein coupled receptor 84	GPR84	Homo sapiens (Human)	Orphan
CHEMBL1903799	CC1=CC(=C(C=C1)NC2=NC3=CC=CC=C3C4=NN=CN42)Cl	Q03431	Parathyroid hormone/parathyroid hormone-related peptide receptor	PTH1R	Homo sapiens (Human)	Parathyroid
CHEMBL609994	CN1CCCC1CC2=CNC3=C2C=C(C=C3)NS(=O)(=O)C4=CC=C(C=C4)I	P50406	5-hydroxytryptamine receptor 6	HTR6	Homo sapiens (Human)	5-Hydroxytryptamine
CHEMBL1355065	CC1=C(C=C(C=C1)NC(=O)CN2C(=O)CCC3=CC=CC=C32)C	P43220	Glucagon-like peptide 1 receptor	GLP1R	Homo sapiens (Human)	Glucagon
CHEMBL3315221	CC(C)CC(C(=O)O)NC(=O)CN1C=CC2=C1C=C(C=C2)C3=CC4=CC=CC=C4N=C3	P30989	Neurotensin receptor type 1	NTSR1	Homo sapiens (Human)	Neurotensin
CHEMBL3315221	CC(C)CC(C(=O)O)NC(=O)CN1C=CC2=C1C=C(C=C2)C3=CC4=CC=CC=C4N=C3	P30989	Neurotensin receptor type 1	NTSR1	Homo sapiens (Human)	Neurotensin
CHEMBL3185419	CC1=NN2CCCN(C2=C1)C(=O)NC3=CC=CC=C3F	Q03431	Parathyroid hormone/parathyroid hormone-related peptide receptor	PTH1R	Homo sapiens (Human)	Parathyroid
CHEMBL2031696	CC(C1=CC=CC2=CC=CC=C21)NC(=O)C(CCCN=C(N)N)NC(=O)C3=CC=C(C=C3)CN(CC4=CC=C(C=C4)F)CC5=CN=CC=C5	P61073	C-X-C chemokine receptor type 4	CXCR4	Homo sapiens (Human)	Chemokine
CHEMBL2047444	CC1=CC=CC2=C1NC(=C2)C(=O)N3CCC(C3)NC	Q9H3N8	Histamine H4 receptor	HRH4	Homo sapiens (Human)	Histamine
CHEMBL3735405	C1CCN(C1)CC2=CN(C3=C2C=C(C=C3)NC(=O)NCC(=O)NC(CCN)C(=O)NC(CC4=CC=CC=C4)C(=O)NC5=CC=CC=C5)CC6=C(C=CC=C6Cl)Cl	P55085	Proteinase-activated receptor 2	F2RL1	Homo sapiens (Human)	Proteinase-activated receptor
CHEMBL2018573	C1C(CN(C1C(=O)NC2=CC=C(C=C2)OC3=CC=C(C=C3)F)C(=O)CN4N=CC=N4)CC5=CC=C(C=C5)F	P21453	Sphingosine 1-phosphate receptor 1	S1PR1	Homo sapiens (Human)	Lysophospholipid
CHEMBL3920547	CC1=C(C(=CC=C1)C)OC2=CC=C(C=C2)C(=O)N(CC3=CC=CC=C3)CC4=CC=C(C=C4)C(=O)O	Q9H1C0	Lysophosphatidic acid receptor 5	LPAR5	Homo sapiens (Human)	Lysophospholipid
CHEMBL3920547	CC1=C(C(=CC=C1)C)OC2=CC=C(C=C2)C(=O)N(CC3=CC=CC=C3)CC4=CC=C(C=C4)C(=O)O	Q92633	Lysophosphatidic acid receptor 1	LPAR1	Homo sapiens (Human)	Lysophospholipid
CHEMBL133387	CNC(=O)C12CC1C(C(C2O)O)N3C=NC4=C3N=C(N=C4NCC5=CC(=CC=C5)I)Cl	P0DMS8	Adenosine receptor A3	ADORA3	Homo sapiens (Human)	Adenosine
CHEMBL133387	CNC(=O)C12CC1C(C(C2O)O)N3C=NC4=C3N=C(N=C4NCC5=CC(=CC=C5)I)Cl	P0DMS8	Adenosine receptor A3	ADORA3	Homo sapiens (Human)	Adenosine
CHEMBL133387	CNC(=O)C12CC1C(C(C2O)O)N3C=NC4=C3N=C(N=C4NCC5=CC(=CC=C5)I)Cl	P0DMS8	Adenosine receptor A3	ADORA3	Homo sapiens (Human)	Adenosine
CHEMBL133387	CNC(=O)C12CC1C(C(C2O)O)N3C=NC4=C3N=C(N=C4NCC5=CC(=CC=C5)I)Cl	P0DMS8	Adenosine receptor A3	ADORA3	Homo sapiens (Human)	Adenosine
CHEMBL133387	CNC(=O)C12CC1C(C(C2O)O)N3C=NC4=C3N=C(N=C4NCC5=CC(=CC=C5)I)Cl	P0DMS8	Adenosine receptor A3	ADORA3	Homo sapiens (Human)	Adenosine
CHEMBL133387	CNC(=O)C12CC1C(C(C2O)O)N3C=NC4=C3N=C(N=C4NCC5=CC(=CC=C5)I)Cl	P0DMS8	Adenosine receptor A3	ADORA3	Homo sapiens (Human)	Adenosine
CHEMBL133387	CNC(=O)C12CC1C(C(C2O)O)N3C=NC4=C3N=C(N=C4NCC5=CC(=CC=C5)I)Cl	P0DMS8	Adenosine receptor A3	ADORA3	Homo sapiens (Human)	Adenosine
CHEMBL599691	COC1=CC2=C(C=C1)C(=CO2)CCN3CCC(=CC3)C4=CNC5=C4C=C(C=C5)F	P08908	5-hydroxytryptamine receptor 1A	HTR1A	Homo sapiens (Human)	5-Hydroxytryptamine
CHEMBL372529	CCNC(=O)N1CCCN(CC1)C2=C(C=C(C=C2)C(=O)NCCC3=C(C=C(C=C3)Cl)Cl)NC(=O)C4=CC(=C(C=C4)F)F	P49682	C-X-C chemokine receptor type 3	CXCR3	Homo sapiens (Human)	Chemokine
CHEMBL601885	COC1=CC=CC=C1N2CCN(CC2)CCCN(CC3CCCCC3)S(=O)(=O)C4=CC=CC5=C4N=CC=C5	P28223	5-hydroxytryptamine receptor 2A	HTR2A	Homo sapiens (Human)	5-Hydroxytryptamine
CHEMBL601885	COC1=CC=CC=C1N2CCN(CC2)CCCN(CC3CCCCC3)S(=O)(=O)C4=CC=CC5=C4N=CC=C5	P28335	5-hydroxytryptamine receptor 2C	HTR2C	Homo sapiens (Human)	5-Hydroxytryptamine
CHEMBL601885	COC1=CC=CC=C1N2CCN(CC2)CCCN(CC3CCCCC3)S(=O)(=O)C4=CC=CC5=C4N=CC=C5	P34969	5-hydroxytryptamine receptor 7	HTR7	Homo sapiens (Human)	5-Hydroxytryptamine
CHEMBL3809152	CCCCCOC(=O)C=CC1=C(NC2=CC(=CC(=C21)Cl)Cl)C(=O)O	Q9Y271	Cysteinyl leukotriene receptor 1	CYSLTR1	Homo sapiens (Human)	Cysteinyl leukotriene
CHEMBL3809152	CCCCCOC(=O)C=CC1=C(NC2=CC(=CC(=C21)Cl)Cl)C(=O)O	Q9NS75	Cysteinyl leukotriene receptor 2	CYSLTR2	Homo sapiens (Human)	Cysteinyl leukotriene
CHEMBL1357974	COC1=CC(=C(C=C1)OC)NCC2=CC=CN2C3=NN=C(S3)N4CCCCC4	P43220	Glucagon-like peptide 1 receptor	GLP1R	Homo sapiens (Human)	Glucagon
CHEMBL1357974	COC1=CC(=C(C=C1)OC)NCC2=CC=CN2C3=NN=C(S3)N4CCCCC4	Q03431	Parathyroid hormone/parathyroid hormone-related peptide receptor	PTH1R	Homo sapiens (Human)	Parathyroid
CHEMBL1084165	CC(C)(C1=CC(=CC(=C1)C(F)(F)F)C(F)(F)F)C(=O)N(C)C2=CN=C(C=C2C3=CC=CC=C3Cl)N(CCCO)CCO	P29371	Neuromedin-K receptor	TACR3	Homo sapiens (Human)	Neuromedin
CHEMBL1084165	CC(C)(C1=CC(=CC(=C1)C(F)(F)F)C(F)(F)F)C(=O)N(C)C2=CN=C(C=C2C3=CC=CC=C3Cl)N(CCCO)CCO	P25103	Substance-P receptor	TACR1	Homo sapiens (Human)	Tachykinin
CHEMBL2314768	CN1CCN(CC1)C2=NC(=NC3=C2C=C(N3C)C4=CC=C(C=C4)F)N	Q9H3N8	Histamine H4 receptor	HRH4	Homo sapiens (Human)	Histamine
CHEMBL380504	CC1=C(SC(=N1)C2=CC=C(C=C2)C(F)(F)F)CNC3=CC=C(C=C3)CC(C)C(=O)O	O14842	Free fatty acid receptor 1	FFAR1	Homo sapiens (Human)	Free fatty acid
CHEMBL380504	CC1=C(SC(=N1)C2=CC=C(C=C2)C(F)(F)F)CNC3=CC=C(C=C3)CC(C)C(=O)O	O14842	Free fatty acid receptor 1	FFAR1	Homo sapiens (Human)	Free fatty acid
CHEMBL134843	CC(C)CCNCC1CCC2=C(O1)C=C(C=C2)O.C(=O)(C(=O)O)O	P14416	D(2) dopamine receptor	DRD2	Homo sapiens (Human)	Dopamine
CHEMBL2348219	C1CCC(C1)OCCOC2=CC=C(C=C2)OCC(CNCCNC(=O)NC3=CC=C(C=C3)O)O	P08588	Beta-1 adrenergic receptor	ADRB1	Homo sapiens (Human)	AdrenalineBeta
CHEMBL2348219	C1CCC(C1)OCCOC2=CC=C(C=C2)OCC(CNCCNC(=O)NC3=CC=C(C=C3)O)O	P08588	Beta-1 adrenergic receptor	ADRB1	Homo sapiens (Human)	AdrenalineBeta
CHEMBL2348219	C1CCC(C1)OCCOC2=CC=C(C=C2)OCC(CNCCNC(=O)NC3=CC=C(C=C3)O)O	P07550	Beta-2 adrenergic receptor	ADRB2	Homo sapiens (Human)	AdrenalineBeta
CHEMBL327928	COC1=CC=CC=C1C2CC3(CCCNC3C4=CC=CC=C4)OC2	P25103	Substance-P receptor	TACR1	Homo sapiens (Human)	Tachykinin
CHEMBL3736163	CC1=NC=C(C=C1)C2=NOC(=N2)C3CCC4=C(C3)N=NN4C(C)(C)C	P41594	Metabotropic glutamate receptor 5	GRM5	Homo sapiens (Human)	Metabotropic glutamate
CHEMBL3736163	CC1=NC=C(C=C1)C2=NOC(=N2)C3CCC4=C(C3)N=NN4C(C)(C)C	P41594	Metabotropic glutamate receptor 5	GRM5	Homo sapiens (Human)	Metabotropic glutamate
CHEMBL128232	CC1=CC(=CC=C1)OCCNCCCOC2=CC=CC=C2	P14416	D(2) dopamine receptor	DRD2	Homo sapiens (Human)	Dopamine
CHEMBL128232	CC1=CC(=CC=C1)OCCNCCCOC2=CC=CC=C2	P21917	D(4) dopamine receptor	DRD4	Homo sapiens (Human)	Dopamine
CHEMBL128232	CC1=CC(=CC=C1)OCCNCCCOC2=CC=CC=C2	P21917	D(4) dopamine receptor	DRD4	Homo sapiens (Human)	Dopamine
CHEMBL128232	CC1=CC(=CC=C1)OCCNCCCOC2=CC=CC=C2	P14416	D(2) dopamine receptor	DRD2	Homo sapiens (Human)	Dopamine
CHEMBL292856	CC1=CC2=C(C=C1)C(CC(C(=O)N2CC(=O)NC(C)(C)C)NC(=O)NC3=CC=CC(=C3)C4=NNN=N4)C(C)C	P32239	Gastrin/cholecystokinin type B receptor	CCKBR	Homo sapiens (Human)	Cholecystokinin
CHEMBL3659205	CC1=CC(=C(C=C1)N2N=CC=N2)C(=O)N3C4CCC3C(C4)COC5=NC6=CC=CC=C6N=C5	O43613	Orexin receptor type 1	HCRTR1	Homo sapiens (Human)	Orexin
CHEMBL3659205	CC1=CC(=C(C=C1)N2N=CC=N2)C(=O)N3C4CCC3C(C4)COC5=NC6=CC=CC=C6N=C5	O43614	Orexin receptor type 2	HCRTR2	Homo sapiens (Human)	Orexin
CHEMBL351183	CS(=O)(=O)NC1=CC=C(C=C1)NCC2CNCCN2C3=CC=CC=C3	P08588	Beta-1 adrenergic receptor	ADRB1	Homo sapiens (Human)	AdrenalineBeta
CHEMBL593613	CC(C)(C)C1=CC=C(C=C1)N2C(=NC(=N2)CN(C)C)C3=CC(=CC=C3)O	P41143	Delta-type opioid receptor	OPRD1	Homo sapiens (Human)	Opioid
CHEMBL457514	CN1CCN(CC1)CC(COC2=CC3=C(C=C2)N(CCC3)CC4=CC=CC=C4)O	P13945	Beta-3 adrenergic receptor	ADRB3	Homo sapiens (Human)	AdrenalineBeta
CHEMBL457514	CN1CCN(CC1)CC(COC2=CC3=C(C=C2)N(CCC3)CC4=CC=CC=C4)O	P13945	Beta-3 adrenergic receptor	ADRB3	Homo sapiens (Human)	AdrenalineBeta
CHEMBL3113839	CC(C)OC(=O)N1CCC(CC1)OC2=CC(=NC=C2)N3CCC4=C3C=CC(=C4)S(=O)(=O)C	Q8TDV5	Glucose-dependent insulinotropic receptor	GPR119	Homo sapiens (Human)	Lipid Amine
CHEMBL480619	CC1(CCCCCCC1)N2CCC(CC2)N3C=NC4=CC=CC=C43	P35372	Mu-type opioid receptor	OPRM1	Homo sapiens (Human)	Opioid
CHEMBL480619	CC1(CCCCCCC1)N2CCC(CC2)N3C=NC4=CC=CC=C43	P41146	Nociceptin receptor	OPRL1	Homo sapiens (Human)	Nociceptin
CHEMBL3664787	CCN1C=C(C2=CC=CC=C21)S(=O)(=O)C3=CC4=C(C=C3)N(C5=C4C6CCC(C5)N6)C	P50406	5-hydroxytryptamine receptor 6	HTR6	Homo sapiens (Human)	5-Hydroxytryptamine
CHEMBL2031733	CC1=C(C=CC2=CC(=CN=C12)CN3CCCC3)NC(=O)C4=CC=C(C=C4)C5=CC=CC=C5	Q99705	Melanin-concentrating hormone receptor 1	MCHR1	Homo sapiens (Human)	Melanin-conc
CHEMBL2031733	CC1=C(C=CC2=CC(=CN=C12)CN3CCCC3)NC(=O)C4=CC=C(C=C4)C5=CC=CC=C5	Q99705	Melanin-concentrating hormone receptor 1	MCHR1	Homo sapiens (Human)	Melanin-conc
CHEMBL2348219	C1CCC(C1)OCCOC2=CC=C(C=C2)OCC(CNCCNC(=O)NC3=CC=C(C=C3)O)O	P08588	Beta-1 adrenergic receptor	ADRB1	Homo sapiens (Human)	AdrenalineBeta
CHEMBL2348219	C1CCC(C1)OCCOC2=CC=C(C=C2)OCC(CNCCNC(=O)NC3=CC=C(C=C3)O)O	P07550	Beta-2 adrenergic receptor	ADRB2	Homo sapiens (Human)	AdrenalineBeta
CHEMBL2348219	C1CCC(C1)OCCOC2=CC=C(C=C2)OCC(CNCCNC(=O)NC3=CC=C(C=C3)O)O	P07550	Beta-2 adrenergic receptor	ADRB2	Homo sapiens (Human)	AdrenalineBeta
CHEMBL2348219	C1CCC(C1)OCCOC2=CC=C(C=C2)OCC(CNCCNC(=O)NC3=CC=C(C=C3)O)O	P13945	Beta-3 adrenergic receptor	ADRB3	Homo sapiens (Human)	AdrenalineBeta
CHEMBL2348219	C1CCC(C1)OCCOC2=CC=C(C=C2)OCC(CNCCNC(=O)NC3=CC=C(C=C3)O)O	P07550	Beta-2 adrenergic receptor	ADRB2	Homo sapiens (Human)	AdrenalineBeta
CHEMBL2348219	C1CCC(C1)OCCOC2=CC=C(C=C2)OCC(CNCCNC(=O)NC3=CC=C(C=C3)O)O	P13945	Beta-3 adrenergic receptor	ADRB3	Homo sapiens (Human)	AdrenalineBeta
CHEMBL2348219	C1CCC(C1)OCCOC2=CC=C(C=C2)OCC(CNCCNC(=O)NC3=CC=C(C=C3)O)O	P08588	Beta-1 adrenergic receptor	ADRB1	Homo sapiens (Human)	AdrenalineBeta
CHEMBL2348219	C1CCC(C1)OCCOC2=CC=C(C=C2)OCC(CNCCNC(=O)NC3=CC=C(C=C3)O)O	P13945	Beta-3 adrenergic receptor	ADRB3	Homo sapiens (Human)	AdrenalineBeta
CHEMBL310343	CC1=CC(=C(C=C1)NC(C2=CC=CC=C2C(C)C)C(=O)CCC3=CC=NC=C3)Cl	P34998	Corticotropin-releasing factor receptor 1	CRHR1	Homo sapiens (Human)	Corticotropin
CHEMBL1765270	C1CCC2C(C1)C(CCN2C(=O)C3=CN=C(C=C3)C4CC4)(C5=CC=CC=C5)O	P34972	Cannabinoid receptor 2	CNR2	Homo sapiens (Human)	Cannabinoid
CHEMBL1765270	C1CCC2C(C1)C(CCN2C(=O)C3=CN=C(C=C3)C4CC4)(C5=CC=CC=C5)O	P34972	Cannabinoid receptor 2	CNR2	Homo sapiens (Human)	Cannabinoid
CHEMBL1765270	C1CCC2C(C1)C(CCN2C(=O)C3=CN=C(C=C3)C4CC4)(C5=CC=CC=C5)O	P21554	Cannabinoid receptor 1	CNR1	Homo sapiens (Human)	Cannabinoid
CHEMBL238915	C1CN(CCN1CCCCN2C(=O)C3=CC=CC=C3S2(=O)=O)C4=CC=C(C=C4)Cl	P14416	D(2) dopamine receptor	DRD2	Homo sapiens (Human)	Dopamine
CHEMBL238915	C1CN(CCN1CCCCN2C(=O)C3=CC=CC=C3S2(=O)=O)C4=CC=C(C=C4)Cl	P35462	D(3) dopamine receptor	DRD3	Homo sapiens (Human)	Dopamine
CHEMBL238915	C1CN(CCN1CCCCN2C(=O)C3=CC=CC=C3S2(=O)=O)C4=CC=C(C=C4)Cl	P14416	D(2) dopamine receptor	DRD2	Homo sapiens (Human)	Dopamine
CHEMBL238915	C1CN(CCN1CCCCN2C(=O)C3=CC=CC=C3S2(=O)=O)C4=CC=C(C=C4)Cl	P21918	D(1B) dopamine receptor	DRD5	Homo sapiens (Human)	Dopamine
CHEMBL238915	C1CN(CCN1CCCCN2C(=O)C3=CC=CC=C3S2(=O)=O)C4=CC=C(C=C4)Cl	P35462	D(3) dopamine receptor	DRD3	Homo sapiens (Human)	Dopamine
CHEMBL238915	C1CN(CCN1CCCCN2C(=O)C3=CC=CC=C3S2(=O)=O)C4=CC=C(C=C4)Cl	P14416	D(2) dopamine receptor	DRD2	Homo sapiens (Human)	Dopamine
CHEMBL238915	C1CN(CCN1CCCCN2C(=O)C3=CC=CC=C3S2(=O)=O)C4=CC=C(C=C4)Cl	P14416	D(2) dopamine receptor	DRD2	Homo sapiens (Human)	Dopamine
CHEMBL2018573	C1C(CN(C1C(=O)NC2=CC=C(C=C2)OC3=CC=C(C=C3)F)C(=O)CN4N=CC=N4)CC5=CC=C(C=C5)F	Q99500	Sphingosine 1-phosphate receptor 3	S1PR3	Homo sapiens (Human)	Lysophospholipid
CHEMBL2018573	C1C(CN(C1C(=O)NC2=CC=C(C=C2)OC3=CC=C(C=C3)F)C(=O)CN4N=CC=N4)CC5=CC=C(C=C5)F	P21453	Sphingosine 1-phosphate receptor 1	S1PR1	Homo sapiens (Human)	Lysophospholipid
CHEMBL2018573	C1C(CN(C1C(=O)NC2=CC=C(C=C2)OC3=CC=C(C=C3)F)C(=O)CN4N=CC=N4)CC5=CC=C(C=C5)F	O95136	Sphingosine 1-phosphate receptor 2	S1PR2	Homo sapiens (Human)	Lysophospholipid
CHEMBL216602	CC1=CC=C(O1)C(C)NC2=C(C(=O)C2=O)NC3=CC=CC(=C3O)C(=O)N(C)C	P25025	C-X-C chemokine receptor type 2	CXCR2	Homo sapiens (Human)	Chemokine
CHEMBL216602	CC1=CC=C(O1)C(C)NC2=C(C(=O)C2=O)NC3=CC=CC(=C3O)C(=O)N(C)C	P25025	C-X-C chemokine receptor type 2	CXCR2	Homo sapiens (Human)	Chemokine
CHEMBL216602	CC1=CC=C(O1)C(C)NC2=C(C(=O)C2=O)NC3=CC=CC(=C3O)C(=O)N(C)C	P25024	C-X-C chemokine receptor type 1	CXCR1	Homo sapiens (Human)	Chemokine
CHEMBL252818	CC(=O)NC1CCC2=C1C=C(C=C2)CCN3CCN(CC3)C4=NSC5=CC=CC=C54	P08908	5-hydroxytryptamine receptor 1A	HTR1A	Homo sapiens (Human)	5-Hydroxytryptamine
CHEMBL252818	CC(=O)NC1CCC2=C1C=C(C=C2)CCN3CCN(CC3)C4=NSC5=CC=CC=C54	P28223	5-hydroxytryptamine receptor 2A	HTR2A	Homo sapiens (Human)	5-Hydroxytryptamine
CHEMBL252818	CC(=O)NC1CCC2=C1C=C(C=C2)CCN3CCN(CC3)C4=NSC5=CC=CC=C54	P14416	D(2) dopamine receptor	DRD2	Homo sapiens (Human)	Dopamine
CHEMBL574700	CC1=CC=CC=C1C2CN(CCC3=CC(=C(C=C23)O)O)CCCN4C=C(N=N4)CCCN5CCN(CC5)C6=CC=CC=C6OC	P08908	5-hydroxytryptamine receptor 1A	HTR1A	Homo sapiens (Human)	5-Hydroxytryptamine
CHEMBL574700	CC1=CC=CC=C1C2CN(CCC3=CC(=C(C=C23)O)O)CCCN4C=C(N=N4)CCCN5CCN(CC5)C6=CC=CC=C6OC	P14416	D(2) dopamine receptor	DRD2	Homo sapiens (Human)	Dopamine
CHEMBL574700	CC1=CC=CC=C1C2CN(CCC3=CC(=C(C=C23)O)O)CCCN4C=C(N=N4)CCCN5CCN(CC5)C6=CC=CC=C6OC	P08908	5-hydroxytryptamine receptor 1A	HTR1A	Homo sapiens (Human)	5-Hydroxytryptamine
CHEMBL574700	CC1=CC=CC=C1C2CN(CCC3=CC(=C(C=C23)O)O)CCCN4C=C(N=N4)CCCN5CCN(CC5)C6=CC=CC=C6OC	P14416	D(2) dopamine receptor	DRD2	Homo sapiens (Human)	Dopamine
CHEMBL574700	CC1=CC=CC=C1C2CN(CCC3=CC(=C(C=C23)O)O)CCCN4C=C(N=N4)CCCN5CCN(CC5)C6=CC=CC=C6OC	P21728	D(1A) dopamine receptor	DRD1	Homo sapiens (Human)	Dopamine
CHEMBL574700	CC1=CC=CC=C1C2CN(CCC3=CC(=C(C=C23)O)O)CCCN4C=C(N=N4)CCCN5CCN(CC5)C6=CC=CC=C6OC	P21728	D(1A) dopamine receptor	DRD1	Homo sapiens (Human)	Dopamine
CHEMBL574700	CC1=CC=CC=C1C2CN(CCC3=CC(=C(C=C23)O)O)CCCN4C=C(N=N4)CCCN5CCN(CC5)C6=CC=CC=C6OC	P21728	D(1A) dopamine receptor	DRD1	Homo sapiens (Human)	Dopamine
CHEMBL574700	CC1=CC=CC=C1C2CN(CCC3=CC(=C(C=C23)O)O)CCCN4C=C(N=N4)CCCN5CCN(CC5)C6=CC=CC=C6OC	P08908	5-hydroxytryptamine receptor 1A	HTR1A	Homo sapiens (Human)	5-Hydroxytryptamine
CHEMBL213956	C1CCNC(C1)C(=O)NC(CC2=CC=CC=C2)C(=O)N3CC(CC3CCCN=C(N)N)OCC4=CC5=CC=CC=C5C=C4	P41968	Melanocortin receptor 3	MC3R	Homo sapiens (Human)	Melanocortin
CHEMBL213956	C1CCNC(C1)C(=O)NC(CC2=CC=CC=C2)C(=O)N3CC(CC3CCCN=C(N)N)OCC4=CC5=CC=CC=C5C=C4	P32245	Melanocortin receptor 4	MC4R	Homo sapiens (Human)	Melanocortin
CHEMBL262319	CC(C)C(C1=C(C=CC(=C1)C(F)(F)F)N2CCN(CC2)C(=O)C3CN(CC3C4=C(C=C(C=C4)Cl)Cl)CC5=CC=CC=C5)N	P32245	Melanocortin receptor 4	MC4R	Homo sapiens (Human)	Melanocortin
CHEMBL272694	CC1=NC2=CC=CC(=C2C=C1)C3=NN=C(N3C)SCCCN4CCC5=CC6=C(C(=C5CC4)C)OC(=N6)C	P35367	Histamine H1 receptor	HRH1	Homo sapiens (Human)	Histamine
CHEMBL272694	CC1=NC2=CC=CC(=C2C=C1)C3=NN=C(N3C)SCCCN4CCC5=CC6=C(C(=C5CC4)C)OC(=N6)C	P35462	D(3) dopamine receptor	DRD3	Homo sapiens (Human)	Dopamine
CHEMBL272694	CC1=NC2=CC=CC(=C2C=C1)C3=NN=C(N3C)SCCCN4CCC5=CC6=C(C(=C5CC4)C)OC(=N6)C	P14416	D(2) dopamine receptor	DRD2	Homo sapiens (Human)	Dopamine
CHEMBL1669389	CCCN1C=CC2=CC(=CC(=C2C1=O)Cl)C3=CN=C(C=C3)N4CCOCC4	Q14416	Metabotropic glutamate receptor 2	GRM2	Homo sapiens (Human)	Metabotropic glutamate
CHEMBL1669389	CCCN1C=CC2=CC(=CC(=C2C1=O)Cl)C3=CN=C(C=C3)N4CCOCC4	Q14416	Metabotropic glutamate receptor 2	GRM2	Homo sapiens (Human)	Metabotropic glutamate
CHEMBL96732	CN(C)CC1CC2C(O1)C3=CC=CC=C3CC4=CC=CC=C24	P35367	Histamine H1 receptor	HRH1	Homo sapiens (Human)	Histamine
CHEMBL183261	CC1=CC(=CC=C1)CNC(=O)N(CC=C)C2CCN(CC2)CCC(C3=CC=CC=C3)C4=CC=CC=C4	P51681	C-C chemokine receptor type 5	CCR5	Homo sapiens (Human)	Chemokine
CHEMBL603861	CN1C(=NC2=C1C(=O)N(C(=O)N2CC3=CC=CO3)CCOC)CC4=C(C=CC=C4F)F	P29275	Adenosine receptor A2b	ADORA2B	Homo sapiens (Human)	Adenosine
CHEMBL603861	CN1C(=NC2=C1C(=O)N(C(=O)N2CC3=CC=CO3)CCOC)CC4=C(C=CC=C4F)F	P29274	Adenosine receptor A2a	ADORA2A	Homo sapiens (Human)	Adenosine
CHEMBL603861	CN1C(=NC2=C1C(=O)N(C(=O)N2CC3=CC=CO3)CCOC)CC4=C(C=CC=C4F)F	P0DMS8	Adenosine receptor A3	ADORA3	Homo sapiens (Human)	Adenosine
CHEMBL261682	C1CCN(CC1)C(=O)C2=C(C=C(C=C2)Br)NS(=O)(=O)C3=CC=CC4=NC=CN=C43	P32239	Gastrin/cholecystokinin type B receptor	CCKBR	Homo sapiens (Human)	Cholecystokinin
CHEMBL261682	C1CCN(CC1)C(=O)C2=C(C=C(C=C2)Br)NS(=O)(=O)C3=CC=CC4=NC=CN=C43	P32238	Cholecystokinin receptor type A	CCKAR	Homo sapiens (Human)	Cholecystokinin
CHEMBL181161	CNC(=O)NC(CC1=CC=C(C=C1)Cl)C(=O)NC(CC2=CC=CC=C2)C(=O)NC(CCCN=C(N)N)C(=O)NC(CC3=CNC4=CC=CC=C43)C(=O)N	P41968	Melanocortin receptor 3	MC3R	Homo sapiens (Human)	Melanocortin
CHEMBL181161	CNC(=O)NC(CC1=CC=C(C=C1)Cl)C(=O)NC(CC2=CC=CC=C2)C(=O)NC(CCCN=C(N)N)C(=O)NC(CC3=CNC4=CC=CC=C43)C(=O)N	Q01726	Melanocyte-stimulating hormone receptor	MC1R	Homo sapiens (Human)	Melanocortin
CHEMBL27376	CNC(=O)C12CC1C(C(C2O)O)N3C=NC4=C3N=C(N=C4NCC5=CC(=CC=C5)I)Cl	P0DMS8	Adenosine receptor A3	ADORA3	Homo sapiens (Human)	Adenosine
CHEMBL27376	CNC(=O)C12CC1C(C(C2O)O)N3C=NC4=C3N=C(N=C4NCC5=CC(=CC=C5)I)Cl	P0DMS8	Adenosine receptor A3	ADORA3	Homo sapiens (Human)	Adenosine
CHEMBL27376	CNC(=O)C12CC1C(C(C2O)O)N3C=NC4=C3N=C(N=C4NCC5=CC(=CC=C5)I)Cl	P29274	Adenosine receptor A2a	ADORA2A	Homo sapiens (Human)	Adenosine
CHEMBL27376	CNC(=O)C12CC1C(C(C2O)O)N3C=NC4=C3N=C(N=C4NCC5=CC(=CC=C5)I)Cl	P0DMS8	Adenosine receptor A3	ADORA3	Homo sapiens (Human)	Adenosine
CHEMBL27376	CNC(=O)C12CC1C(C(C2O)O)N3C=NC4=C3N=C(N=C4NCC5=CC(=CC=C5)I)Cl	P30542	Adenosine receptor A1	ADORA1	Homo sapiens (Human)	Adenosine
CHEMBL27376	CNC(=O)C12CC1C(C(C2O)O)N3C=NC4=C3N=C(N=C4NCC5=CC(=CC=C5)I)Cl	P0DMS8	Adenosine receptor A3	ADORA3	Homo sapiens (Human)	Adenosine
CHEMBL27376	CNC(=O)C12CC1C(C(C2O)O)N3C=NC4=C3N=C(N=C4NCC5=CC(=CC=C5)I)Cl	P29274	Adenosine receptor A2a	ADORA2A	Homo sapiens (Human)	Adenosine
CHEMBL27376	CNC(=O)C12CC1C(C(C2O)O)N3C=NC4=C3N=C(N=C4NCC5=CC(=CC=C5)I)Cl	P0DMS8	Adenosine receptor A3	ADORA3	Homo sapiens (Human)	Adenosine
CHEMBL27376	CNC(=O)C12CC1C(C(C2O)O)N3C=NC4=C3N=C(N=C4NCC5=CC(=CC=C5)I)Cl	P29275	Adenosine receptor A2b	ADORA2B	Homo sapiens (Human)	Adenosine
CHEMBL574700	CC1=CC=CC=C1C2CN(CCC3=CC(=C(C=C23)O)O)CCCN4C=C(N=N4)CCCN5CCN(CC5)C6=CC=CC=C6OC	P14416	D(2) dopamine receptor	DRD2	Homo sapiens (Human)	Dopamine
CHEMBL90421	CC1=C(C(NC(=O)N1C)C2=CC(=C(C=C2)F)F)C(=O)NCCCN3CCC(CC3)C4=CC=C(C=C4)F	P35368	Alpha-1B adrenergic receptor	ADRA1B	Homo sapiens (Human)	AdrenalineAlpha
CHEMBL90421	CC1=C(C(NC(=O)N1C)C2=CC(=C(C=C2)F)F)C(=O)NCCCN3CCC(CC3)C4=CC=C(C=C4)F	P25100	Alpha-1D adrenergic receptor	ADRA1D	Homo sapiens (Human)	AdrenalineAlpha
CHEMBL90421	CC1=C(C(NC(=O)N1C)C2=CC(=C(C=C2)F)F)C(=O)NCCCN3CCC(CC3)C4=CC=C(C=C4)F	P35348	Alpha-1A adrenergic receptor	ADRA1A	Homo sapiens (Human)	AdrenalineAlpha
CHEMBL3955736	COC1=C(C=C(C=C1)CC(=O)O)C2=C3CN(CCC3=C(C=C2)F)C(=O)CC4(CCC4)C5=CC=C(C=C5)F	Q9Y5Y4	Prostaglandin D2 receptor 2	PTGDR2	Homo sapiens (Human)	Prostaglandin
CHEMBL3925964	COC1=CC=C(C=C1)C(C2=CC=C(C=C2)Cl)(C3=CC4=C(C=C3)NC(=O)C=C4NC5CCN(CC5)S(=O)(=O)C(F)(F)F)O	P21554	Cannabinoid receptor 1	CNR1	Homo sapiens (Human)	Cannabinoid
CHEMBL3925964	COC1=CC=C(C=C1)C(C2=CC=C(C=C2)Cl)(C3=CC4=C(C=C3)NC(=O)C=C4NC5CCN(CC5)S(=O)(=O)C(F)(F)F)O	P34972	Cannabinoid receptor 2	CNR2	Homo sapiens (Human)	Cannabinoid
CHEMBL2022245	CC1=C(C(=CC=C1)C)C2=CC(=CC=C2)COC3=CC4=C(C=C3)C(CCCC4)CC(=O)O	O14842	Free fatty acid receptor 1	FFAR1	Homo sapiens (Human)	Free fatty acid
CHEMBL27376	CNC(=O)C12CC1C(C(C2O)O)N3C=NC4=C3N=C(N=C4NCC5=CC(=CC=C5)I)Cl	P0DMS8	Adenosine receptor A3	ADORA3	Homo sapiens (Human)	Adenosine
CHEMBL27376	CNC(=O)C12CC1C(C(C2O)O)N3C=NC4=C3N=C(N=C4NCC5=CC(=CC=C5)I)Cl	P30542	Adenosine receptor A1	ADORA1	Homo sapiens (Human)	Adenosine
CHEMBL27376	CNC(=O)C12CC1C(C(C2O)O)N3C=NC4=C3N=C(N=C4NCC5=CC(=CC=C5)I)Cl	P29274	Adenosine receptor A2a	ADORA2A	Homo sapiens (Human)	Adenosine
CHEMBL27376	CNC(=O)C12CC1C(C(C2O)O)N3C=NC4=C3N=C(N=C4NCC5=CC(=CC=C5)I)Cl	P0DMS8	Adenosine receptor A3	ADORA3	Homo sapiens (Human)	Adenosine
CHEMBL27376	CNC(=O)C12CC1C(C(C2O)O)N3C=NC4=C3N=C(N=C4NCC5=CC(=CC=C5)I)Cl	P30542	Adenosine receptor A1	ADORA1	Homo sapiens (Human)	Adenosine
CHEMBL1434107	CCC1=CC=C(C=C1)NC(=O)C2CCN(CC2)S(=O)(=O)C3=C(ON=C3C)C=CC4=CC=CS4	P43220	Glucagon-like peptide 1 receptor	GLP1R	Homo sapiens (Human)	Glucagon
CHEMBL3793009	CC1=C(C=CC(=C1)OCC2C3CCC(OC3CC2O)C4=NC(=CO4)C(=O)O)Cl	P43116	Prostaglandin E2 receptor EP2 subtype	PTGER2	Homo sapiens (Human)	Prostaglandin
CHEMBL3793009	CC1=C(C=CC(=C1)OCC2C3CCC(OC3CC2O)C4=NC(=CO4)C(=O)O)Cl	P43088	Prostaglandin F2-alpha receptor	PTGFR	Homo sapiens (Human)	Prostaglandin
CHEMBL3793009	CC1=C(C=CC(=C1)OCC2C3CCC(OC3CC2O)C4=NC(=CO4)C(=O)O)Cl	P43119	Prostacyclin receptor	PTGIR	Homo sapiens (Human)	Postacyclin
CHEMBL252818	CC(=O)NC1CCC2=C1C=C(C=C2)CCN3CCN(CC3)C4=NSC5=CC=CC=C54	P08908	5-hydroxytryptamine receptor 1A	HTR1A	Homo sapiens (Human)	5-Hydroxytryptamine
CHEMBL213817	CCN(CC)CC1=CN=C2C(=C1)C=CC=C2CNC(=O)C3=CN=C(C=C3)C4=CC=C(C=C4)F	P28335	5-hydroxytryptamine receptor 2C	HTR2C	Homo sapiens (Human)	5-Hydroxytryptamine
CHEMBL213817	CCN(CC)CC1=CN=C2C(=C1)C=CC=C2CNC(=O)C3=CN=C(C=C3)C4=CC=C(C=C4)F	Q99705	Melanin-concentrating hormone receptor 1	MCHR1	Homo sapiens (Human)	Melanin-conc
CHEMBL206305	C1CC(C1)(CCCCN2CCC(C2)C3=CC=CC=C3)S(=O)(=O)C4=CC=CC=C4	P34969	5-hydroxytryptamine receptor 7	HTR7	Homo sapiens (Human)	5-Hydroxytryptamine
CHEMBL41098	CN1CCC23C4C(=O)CCC2(C1CC5=C3C(=C(C=C5)O)O4)NC(=O)CSSCC(=O)NC67CCC(=O)C8C69CCN(C7CC1=C9C(=C(C=C1)O)O8)C	P41145	Kappa-type opioid receptor	OPRK1	Homo sapiens (Human)	Opioid
CHEMBL41098	CN1CCC23C4C(=O)CCC2(C1CC5=C3C(=C(C=C5)O)O4)NC(=O)CSSCC(=O)NC67CCC(=O)C8C69CCN(C7CC1=C9C(=C(C=C1)O)O8)C	P41143	Delta-type opioid receptor	OPRD1	Homo sapiens (Human)	Opioid
CHEMBL41098	CN1CCC23C4C(=O)CCC2(C1CC5=C3C(=C(C=C5)O)O4)NC(=O)CSSCC(=O)NC67CCC(=O)C8C69CCN(C7CC1=C9C(=C(C=C1)O)O8)C	P41145	Kappa-type opioid receptor	OPRK1	Homo sapiens (Human)	Opioid
CHEMBL41098	CN1CCC23C4C(=O)CCC2(C1CC5=C3C(=C(C=C5)O)O4)NC(=O)CSSCC(=O)NC67CCC(=O)C8C69CCN(C7CC1=C9C(=C(C=C1)O)O8)C	P41143	Delta-type opioid receptor	OPRD1	Homo sapiens (Human)	Opioid
CHEMBL3793009	CC1=C(C=CC(=C1)OCC2C3CCC(OC3CC2O)C4=NC(=CO4)C(=O)O)Cl	P43116	Prostaglandin E2 receptor EP2 subtype	PTGER2	Homo sapiens (Human)	Prostaglandin
CHEMBL3793009	CC1=C(C=CC(=C1)OCC2C3CCC(OC3CC2O)C4=NC(=CO4)C(=O)O)Cl	P35408	Prostaglandin E2 receptor EP4 subtype	PTGER4	Homo sapiens (Human)	Prostaglandin
CHEMBL3793009	CC1=C(C=CC(=C1)OCC2C3CCC(OC3CC2O)C4=NC(=CO4)C(=O)O)Cl	P43116	Prostaglandin E2 receptor EP2 subtype	PTGER2	Homo sapiens (Human)	Prostaglandin
CHEMBL3793009	CC1=C(C=CC(=C1)OCC2C3CCC(OC3CC2O)C4=NC(=CO4)C(=O)O)Cl	P34995	Prostaglandin E2 receptor EP1 subtype	PTGER1	Homo sapiens (Human)	Prostaglandin
CHEMBL3793009	CC1=C(C=CC(=C1)OCC2C3CCC(OC3CC2O)C4=NC(=CO4)C(=O)O)Cl	P43115	Prostaglandin E2 receptor EP3 subtype	PTGER3	Homo sapiens (Human)	Prostaglandin
CHEMBL3793009	CC1=C(C=CC(=C1)OCC2C3CCC(OC3CC2O)C4=NC(=CO4)C(=O)O)Cl	P43116	Prostaglandin E2 receptor EP2 subtype	PTGER2	Homo sapiens (Human)	Prostaglandin
CHEMBL391915	CCNC(CC(C)C)C1=C(C(=CC=C1)F)N2CCN(CC2)C(=O)C(CC3=C(C=C(C=C3)Cl)Cl)N4CCCC4=O	P32245	Melanocortin receptor 4	MC4R	Homo sapiens (Human)	Melanocortin
CHEMBL1171381	CCCN1C2=C(C(=O)N(C1=O)CCC)N(C(=C2)C3=CC=C(C=C3)OCC(=O)N4CCN(CC4)C5=CC=CC=C5)C	P29274	Adenosine receptor A2a	ADORA2A	Homo sapiens (Human)	Adenosine
CHEMBL1171381	CCCN1C2=C(C(=O)N(C1=O)CCC)N(C(=C2)C3=CC=C(C=C3)OCC(=O)N4CCN(CC4)C5=CC=CC=C5)C	P29275	Adenosine receptor A2b	ADORA2B	Homo sapiens (Human)	Adenosine
CHEMBL96732	CN(C)CC1CC2C(O1)C3=CC=CC=C3CC4=CC=CC=C24	P28335	5-hydroxytryptamine receptor 2C	HTR2C	Homo sapiens (Human)	5-Hydroxytryptamine
CHEMBL96732	CN(C)CC1CC2C(O1)C3=CC=CC=C3CC4=CC=CC=C24	P28223	5-hydroxytryptamine receptor 2A	HTR2A	Homo sapiens (Human)	5-Hydroxytryptamine
CHEMBL329566	CN(C)CC1CC2C(O1)C3=CC=CC=C3CC4=CC=CC=C24	P28335	5-hydroxytryptamine receptor 2C	HTR2C	Homo sapiens (Human)	5-Hydroxytryptamine
CHEMBL329566	CN(C)CC1CC2C(O1)C3=CC=CC=C3CC4=CC=CC=C24	P14416	D(2) dopamine receptor	DRD2	Homo sapiens (Human)	Dopamine
CHEMBL329566	CN(C)CC1CC2C(O1)C3=CC=CC=C3CC4=CC=CC=C24	P28335	5-hydroxytryptamine receptor 2C	HTR2C	Homo sapiens (Human)	5-Hydroxytryptamine
CHEMBL329566	CN(C)CC1CC2C(O1)C3=CC=CC=C3CC4=CC=CC=C24	P21728	D(1A) dopamine receptor	DRD1	Homo sapiens (Human)	Dopamine
CHEMBL329566	CN(C)CC1CC2C(O1)C3=CC=CC=C3CC4=CC=CC=C24	P28223	5-hydroxytryptamine receptor 2A	HTR2A	Homo sapiens (Human)	5-Hydroxytryptamine
CHEMBL329566	CN(C)CC1CC2C(O1)C3=CC=CC=C3CC4=CC=CC=C24	P08913	Alpha-2A adrenergic receptor	ADRA2A	Homo sapiens (Human)	AdrenalineAlpha
CHEMBL329566	CN(C)CC1CC2C(O1)C3=CC=CC=C3CC4=CC=CC=C24	P34969	5-hydroxytryptamine receptor 7	HTR7	Homo sapiens (Human)	5-Hydroxytryptamine
CHEMBL329566	CN(C)CC1CC2C(O1)C3=CC=CC=C3CC4=CC=CC=C24	P35367	Histamine H1 receptor	HRH1	Homo sapiens (Human)	Histamine
CHEMBL2031733	CC1=C(C=CC2=CC(=CN=C12)CN3CCCC3)NC(=O)C4=CC=C(C=C4)C5=CC=CC=C5	P28335	5-hydroxytryptamine receptor 2C	HTR2C	Homo sapiens (Human)	5-Hydroxytryptamine
CHEMBL232206	C1CN(CCN1CC2=CC=C(C=C2)CN3C4=CC=CC=C4SC5=C3C=C(C=C5)C(F)(F)F)C6=NC=CC=N6	P21728	D(1A) dopamine receptor	DRD1	Homo sapiens (Human)	Dopamine
CHEMBL232206	C1CN(CCN1CC2=CC=C(C=C2)CN3C4=CC=CC=C4SC5=C3C=C(C=C5)C(F)(F)F)C6=NC=CC=N6	P14416	D(2) dopamine receptor	DRD2	Homo sapiens (Human)	Dopamine
CHEMBL232206	C1CN(CCN1CC2=CC=C(C=C2)CN3C4=CC=CC=C4SC5=C3C=C(C=C5)C(F)(F)F)C6=NC=CC=N6	P08908	5-hydroxytryptamine receptor 1A	HTR1A	Homo sapiens (Human)	5-Hydroxytryptamine
CHEMBL232206	C1CN(CCN1CC2=CC=C(C=C2)CN3C4=CC=CC=C4SC5=C3C=C(C=C5)C(F)(F)F)C6=NC=CC=N6	P28223	5-hydroxytryptamine receptor 2A	HTR2A	Homo sapiens (Human)	5-Hydroxytryptamine
CHEMBL232206	C1CN(CCN1CC2=CC=C(C=C2)CN3C4=CC=CC=C4SC5=C3C=C(C=C5)C(F)(F)F)C6=NC=CC=N6	P35462	D(3) dopamine receptor	DRD3	Homo sapiens (Human)	Dopamine
CHEMBL232206	C1CN(CCN1CC2=CC=C(C=C2)CN3C4=CC=CC=C4SC5=C3C=C(C=C5)C(F)(F)F)C6=NC=CC=N6	P28335	5-hydroxytryptamine receptor 2C	HTR2C	Homo sapiens (Human)	5-Hydroxytryptamine
CHEMBL3898811	C1CC1COC2=C(C=CC(=N2)C(=O)N3CC(CC3C(=O)N)F)C4CC4	P21554	Cannabinoid receptor 1	CNR1	Homo sapiens (Human)	Cannabinoid
CHEMBL3898811	C1CC1COC2=C(C=CC(=N2)C(=O)N3CC(CC3C(=O)N)F)C4CC4	P34972	Cannabinoid receptor 2	CNR2	Homo sapiens (Human)	Cannabinoid
CHEMBL329566	CN(C)CC1CC2C(O1)C3=CC=CC=C3CC4=CC=CC=C24	P35462	D(3) dopamine receptor	DRD3	Homo sapiens (Human)	Dopamine
CHEMBL329566	CN(C)CC1CC2C(O1)C3=CC=CC=C3CC4=CC=CC=C24	P28223	5-hydroxytryptamine receptor 2A	HTR2A	Homo sapiens (Human)	5-Hydroxytryptamine
CHEMBL329566	CN(C)CC1CC2C(O1)C3=CC=CC=C3CC4=CC=CC=C24	P18825	Alpha-2C adrenergic receptor	ADRA2C	Homo sapiens (Human)	AdrenalineAlpha
CHEMBL329566	CN(C)CC1CC2C(O1)C3=CC=CC=C3CC4=CC=CC=C24	P35367	Histamine H1 receptor	HRH1	Homo sapiens (Human)	Histamine
CHEMBL2031277	CC1=C(C=C(C=C1)NC(=O)NC(=O)C2=CC(=C(C(=C2)OC)OC)OC)NC(=O)C3=CC=C(C=C3)C4=CC=CC=C4	Q99835	Smoothened homolog	SMO	Homo sapiens (Human)	Frizzled
CHEMBL2031277	CC1=C(C=C(C=C1)NC(=O)NC(=O)C2=CC(=C(C(=C2)OC)OC)OC)NC(=O)C3=CC=C(C=C3)C4=CC=CC=C4	Q99835	Smoothened homolog	SMO	Homo sapiens (Human)	Frizzled
CHEMBL2031277	CC1=C(C=C(C=C1)NC(=O)NC(=O)C2=CC(=C(C(=C2)OC)OC)OC)NC(=O)C3=CC=C(C=C3)C4=CC=CC=C4	Q99835	Smoothened homolog	SMO	Homo sapiens (Human)	Frizzled
CHEMBL2031277	CC1=C(C=C(C=C1)NC(=O)NC(=O)C2=CC(=C(C(=C2)OC)OC)OC)NC(=O)C3=CC=C(C=C3)C4=CC=CC=C4	Q99835	Smoothened homolog	SMO	Homo sapiens (Human)	Frizzled
CHEMBL484356	CC1=CC=CC(=C1)C2=C3CCNCC(C3=CC(=C2O)O)C4=CC=CC=C4.Br	P14416	D(2) dopamine receptor	DRD2	Homo sapiens (Human)	Dopamine
CHEMBL484356	CC1=CC=CC(=C1)C2=C3CCNCC(C3=CC(=C2O)O)C4=CC=CC=C4.Br	P28223	5-hydroxytryptamine receptor 2A	HTR2A	Homo sapiens (Human)	5-Hydroxytryptamine
CHEMBL238915	C1CN(CCN1CCCCN2C(=O)C3=CC=CC=C3S2(=O)=O)C4=CC=C(C=C4)Cl	P21918	D(1B) dopamine receptor	DRD5	Homo sapiens (Human)	Dopamine
CHEMBL238915	C1CN(CCN1CCCCN2C(=O)C3=CC=CC=C3S2(=O)=O)C4=CC=C(C=C4)Cl	P21918	D(1B) dopamine receptor	DRD5	Homo sapiens (Human)	Dopamine
CHEMBL2380424	CCCCN1C=C(C2=C1C(=CC=C2)OC)C(=O)CC3=CC=CC4=CC=CC=C43	P34972	Cannabinoid receptor 2	CNR2	Homo sapiens (Human)	Cannabinoid
CHEMBL119841	C1=CC=C(C=C1)CNC2=NC(=NC3=CC=CC=C32)C4=CN=CC=C4	P16473	Thyrotropin receptor	TSHR	Homo sapiens (Human)	Glycoprotein
CHEMBL469790	COC1=C(C=CC(=C1)N2C(=O)C3=C(C=C(S3)C4=CC=C(C=C4)Cl)N=N2)N5CCC(C5)O	Q99705	Melanin-concentrating hormone receptor 1	MCHR1	Homo sapiens (Human)	Melanin-conc
CHEMBL1535105	CCN(CC)C1=CC(=C(C=C1)NS(=O)(=O)C2=CC=C(C=C2)C3=CN=C(O3)C4CC4)C	P43220	Glucagon-like peptide 1 receptor	GLP1R	Homo sapiens (Human)	Glucagon
CHEMBL1202000	CN(CCCCCCCCN(C)CCCCCCN(CC(=O)N1C2=CC=CC=C2NC(=O)C3=C1N=CC=C3)CC(=O)N4C5=CC=CC=C5NC(=O)C6=C4N=CC=C6)CCCCCCNCC(=O)N7C8=CC=CC=C8NC(=O)C9=C7N=CC=C9	P08172	Muscarinic acetylcholine receptor M2	CHRM2	Homo sapiens (Human)	Acetylcholine
CHEMBL2158025	C1CN(CCC1NC(=O)C2=NC3=CC=CC=C3C=C2)CCSC4=CC=CC=C4C5=CC=CC=C5	P34969	5-hydroxytryptamine receptor 7	HTR7	Homo sapiens (Human)	5-Hydroxytryptamine
CHEMBL3220892	CC(CC(=O)NC(=NCCCN1C=CN=C1)N)C2=CC=CC=C2	Q9Y5N1	Histamine H3 receptor	HRH3	Homo sapiens (Human)	Histamine
CHEMBL181161	CNC(=O)NC(CC1=CC=C(C=C1)Cl)C(=O)NC(CC2=CC=CC=C2)C(=O)NC(CCCN=C(N)N)C(=O)NC(CC3=CNC4=CC=CC=C43)C(=O)N	P32245	Melanocortin receptor 4	MC4R	Homo sapiens (Human)	Melanocortin
CHEMBL282874	CC1(CC(=O)N2C3=CC=CC=C3C4=C5CNCCC5=CC1=C42)C	P11229	Muscarinic acetylcholine receptor M1	CHRM1	Homo sapiens (Human)	Acetylcholine
CHEMBL282874	CC1(CC(=O)N2C3=CC=CC=C3C4=C5CNCCC5=CC1=C42)C	P08173	Muscarinic acetylcholine receptor M4	CHRM4	Homo sapiens (Human)	Acetylcholine
CHEMBL282874	CC1(CC(=O)N2C3=CC=CC=C3C4=C5CNCCC5=CC1=C42)C	P08173	Muscarinic acetylcholine receptor M4	CHRM4	Homo sapiens (Human)	Acetylcholine
CHEMBL282874	CC1(CC(=O)N2C3=CC=CC=C3C4=C5CNCCC5=CC1=C42)C	P11229	Muscarinic acetylcholine receptor M1	CHRM1	Homo sapiens (Human)	Acetylcholine
CHEMBL282874	CC1(CC(=O)N2C3=CC=CC=C3C4=C5CNCCC5=CC1=C42)C	P08172	Muscarinic acetylcholine receptor M2	CHRM2	Homo sapiens (Human)	Acetylcholine
CHEMBL282874	CC1(CC(=O)N2C3=CC=CC=C3C4=C5CNCCC5=CC1=C42)C	P08172	Muscarinic acetylcholine receptor M2	CHRM2	Homo sapiens (Human)	Acetylcholine
CHEMBL282874	CC1(CC(=O)N2C3=CC=CC=C3C4=C5CNCCC5=CC1=C42)C	P20309	Muscarinic acetylcholine receptor M3	CHRM3	Homo sapiens (Human)	Acetylcholine
CHEMBL282874	CC1(CC(=O)N2C3=CC=CC=C3C4=C5CNCCC5=CC1=C42)C	P20309	Muscarinic acetylcholine receptor M3	CHRM3	Homo sapiens (Human)	Acetylcholine
CHEMBL2022245	CC1=C(C(=CC=C1)C)C2=CC(=CC=C2)COC3=CC4=C(C=C3)C(CCCC4)CC(=O)O	O14842	Free fatty acid receptor 1	FFAR1	Homo sapiens (Human)	Free fatty acid
CHEMBL2022245	CC1=C(C(=CC=C1)C)C2=CC(=CC=C2)COC3=CC4=C(C=C3)C(CCCC4)CC(=O)O	O14842	Free fatty acid receptor 1	FFAR1	Homo sapiens (Human)	Free fatty acid
CHEMBL2022245	CC1=C(C(=CC=C1)C)C2=CC(=CC=C2)COC3=CC4=C(C=C3)C(CCCC4)CC(=O)O	O14842	Free fatty acid receptor 1	FFAR1	Homo sapiens (Human)	Free fatty acid
CHEMBL268784	C1=CC(=C(C=C1C(=O)NC2=C3C(=CC(=CC3=C(C=C2)S(=O)(=O)[O-])S(=O)(=O)[O-])S(=O)(=O)[O-])NC(=O)NC4=C(C=CC(=C4)C(=O)NC5=C6C(=CC(=CC6=C(C=C5)S(=O)(=O)[O-])S(=O)(=O)[O-])S(=O)(=O)[O-])F)F.[Na+].[Na+].[Na+].[Na+].[Na+].[Na+]	P41231	P2Y purinoceptor 2	P2RY2	Homo sapiens (Human)	P2Y
CHEMBL268784	C1=CC(=C(C=C1C(=O)NC2=C3C(=CC(=CC3=C(C=C2)S(=O)(=O)[O-])S(=O)(=O)[O-])S(=O)(=O)[O-])NC(=O)NC4=C(C=CC(=C4)C(=O)NC5=C6C(=CC(=CC6=C(C=C5)S(=O)(=O)[O-])S(=O)(=O)[O-])S(=O)(=O)[O-])F)F.[Na+].[Na+].[Na+].[Na+].[Na+].[Na+]	P47900	P2Y purinoceptor 1	P2RY1	Homo sapiens (Human)	P2Y
CHEMBL268784	C1=CC(=C(C=C1C(=O)NC2=C3C(=CC(=CC3=C(C=C2)S(=O)(=O)[O-])S(=O)(=O)[O-])S(=O)(=O)[O-])NC(=O)NC4=C(C=CC(=C4)C(=O)NC5=C6C(=CC(=CC6=C(C=C5)S(=O)(=O)[O-])S(=O)(=O)[O-])S(=O)(=O)[O-])F)F.[Na+].[Na+].[Na+].[Na+].[Na+].[Na+]	Q96G91	P2Y purinoceptor 11	P2RY11	Homo sapiens (Human)	P2Y
CHEMBL282874	CC1(CC(=O)N2C3=CC=CC=C3C4=C5CNCCC5=CC1=C42)C	P08172	Muscarinic acetylcholine receptor M2	CHRM2	Homo sapiens (Human)	Acetylcholine
CHEMBL282874	CC1(CC(=O)N2C3=CC=CC=C3C4=C5CNCCC5=CC1=C42)C	P11229	Muscarinic acetylcholine receptor M1	CHRM1	Homo sapiens (Human)	Acetylcholine
CHEMBL282874	CC1(CC(=O)N2C3=CC=CC=C3C4=C5CNCCC5=CC1=C42)C	P20309	Muscarinic acetylcholine receptor M3	CHRM3	Homo sapiens (Human)	Acetylcholine
CHEMBL282874	CC1(CC(=O)N2C3=CC=CC=C3C4=C5CNCCC5=CC1=C42)C	P08173	Muscarinic acetylcholine receptor M4	CHRM4	Homo sapiens (Human)	Acetylcholine
CHEMBL515442	CNC(=O)OCC1C(C(C(O1)N2C=NC3=C2N=C(N=C3NCC4=CC(=CC=C4)I)Cl)O)O	P0DMS8	Adenosine receptor A3	ADORA3	Homo sapiens (Human)	Adenosine
CHEMBL515442	CNC(=O)OCC1C(C(C(O1)N2C=NC3=C2N=C(N=C3NCC4=CC(=CC=C4)I)Cl)O)O	P0DMS8	Adenosine receptor A3	ADORA3	Homo sapiens (Human)	Adenosine
CHEMBL515442	CNC(=O)OCC1C(C(C(O1)N2C=NC3=C2N=C(N=C3NCC4=CC(=CC=C4)I)Cl)O)O	P30542	Adenosine receptor A1	ADORA1	Homo sapiens (Human)	Adenosine
CHEMBL515442	CNC(=O)OCC1C(C(C(O1)N2C=NC3=C2N=C(N=C3NCC4=CC(=CC=C4)I)Cl)O)O	P0DMS8	Adenosine receptor A3	ADORA3	Homo sapiens (Human)	Adenosine
CHEMBL515442	CNC(=O)OCC1C(C(C(O1)N2C=NC3=C2N=C(N=C3NCC4=CC(=CC=C4)I)Cl)O)O	P29274	Adenosine receptor A2a	ADORA2A	Homo sapiens (Human)	Adenosine
CHEMBL3220892	CC(CC(=O)NC(=NCCCN1C=CN=C1)N)C2=CC=CC=C2	Q9Y5N1	Histamine H3 receptor	HRH3	Homo sapiens (Human)	Histamine
CHEMBL3220892	CC(CC(=O)NC(=NCCCN1C=CN=C1)N)C2=CC=CC=C2	P35367	Histamine H1 receptor	HRH1	Homo sapiens (Human)	Histamine
CHEMBL3220892	CC(CC(=O)NC(=NCCCN1C=CN=C1)N)C2=CC=CC=C2	P25021	Histamine H2 receptor	HRH2	Homo sapiens (Human)	Histamine
CHEMBL3220892	CC(CC(=O)NC(=NCCCN1C=CN=C1)N)C2=CC=CC=C2	Q9H3N8	Histamine H4 receptor	HRH4	Homo sapiens (Human)	Histamine
CHEMBL3220892	CC(CC(=O)NC(=NCCCN1C=CN=C1)N)C2=CC=CC=C2	Q9H3N8	Histamine H4 receptor	HRH4	Homo sapiens (Human)	Histamine
CHEMBL2031828	CC(C1=CC=CC2=CC=CC=C21)NC(=O)C(CCCN=C(N)N)NC(=O)C3=CC=C(C=C3)CN(CC4=CC=C(C=C4)F)CC5=CN=CC=C5	P61073	C-X-C chemokine receptor type 4	CXCR4	Homo sapiens (Human)	Chemokine
CHEMBL198473	CC1C2C(CC3CCCCC3C2C=CC4=NC=C(C=C4)C5=CC=CC=C5F)C(=O)O1	P25116	Proteinase-activated receptor 1	F2R	Homo sapiens (Human)	Proteinase-activated receptor
CHEMBL329268	CN(C)CC1CC2C(O1)C3=CC=CC=C3CC4=CC=CC=C24	P28335	5-hydroxytryptamine receptor 2C	HTR2C	Homo sapiens (Human)	5-Hydroxytryptamine
CHEMBL329268	CN(C)CC1CC2C(O1)C3=CC=CC=C3CC4=CC=CC=C24	P35367	Histamine H1 receptor	HRH1	Homo sapiens (Human)	Histamine
CHEMBL329268	CN(C)CC1CC2C(O1)C3=CC=CC=C3CC4=CC=CC=C24	P28223	5-hydroxytryptamine receptor 2A	HTR2A	Homo sapiens (Human)	5-Hydroxytryptamine
CHEMBL2112211	CC1=CC=C(C=C1)C2=C(C=C(C=C2)C(=O)NC3CCCCNC3=O)N(C)C(=O)C4=CC(=CC(=C4)C(F)(F)F)C(F)(F)F	P21452	Substance-K receptor	TACR2	Homo sapiens (Human)	Tachykinin
CHEMBL2112211	CC1=CC=C(C=C1)C2=C(C=C(C=C2)C(=O)NC3CCCCNC3=O)N(C)C(=O)C4=CC(=CC(=C4)C(F)(F)F)C(F)(F)F	P25103	Substance-P receptor	TACR1	Homo sapiens (Human)	Tachykinin
CHEMBL2113345	CCCCN1C(=O)C2=C(NC1=O)N=C(N2)C3=CC=C(C=C3)CC(=O)O	P0DMS8	Adenosine receptor A3	ADORA3	Homo sapiens (Human)	Adenosine
CHEMBL2113345	CCCCN1C(=O)C2=C(NC1=O)N=C(N2)C3=CC=C(C=C3)CC(=O)O	P29275	Adenosine receptor A2b	ADORA2B	Homo sapiens (Human)	Adenosine
CHEMBL2113273	CCN1C2CCCCC2N(C1=O)C3CCN(CC3)C4CCC5CCCCC5C4	P41146	Nociceptin receptor	OPRL1	Homo sapiens (Human)	Nociceptin
CHEMBL2113273	CCN1C2CCCCC2N(C1=O)C3CCN(CC3)C4CCC5CCCCC5C4	P41145	Kappa-type opioid receptor	OPRK1	Homo sapiens (Human)	Opioid
CHEMBL2113273	CCN1C2CCCCC2N(C1=O)C3CCN(CC3)C4CCC5CCCCC5C4	P35372	Mu-type opioid receptor	OPRM1	Homo sapiens (Human)	Opioid
CHEMBL1080571	CCN1C2=C(C(N(CC2)C(C3=CC=CC=C3)C(=O)NC)COC4=CC=C(C=C4)C)C(=N1)C	O43614	Orexin receptor type 2	HCRTR2	Homo sapiens (Human)	Orexin
CHEMBL1080571	CCN1C2=C(C(N(CC2)C(C3=CC=CC=C3)C(=O)NC)COC4=CC=C(C=C4)C)C(=N1)C	O43613	Orexin receptor type 1	HCRTR1	Homo sapiens (Human)	Orexin
CHEMBL464921	CC1(C2CCC1(C(=O)C2)CS(=O)(=O)N3CCN(CC3)C4=NC5=CC=CC=C5S4)C	P49682	C-X-C chemokine receptor type 3	CXCR3	Homo sapiens (Human)	Chemokine
CHEMBL66387	CCN(CC)C(=O)C1=CC=C(C=C1)C(=C2CC3CCC(C2)N3CC(=O)C4=CC=CC=C4)C5=CC=CC=C5	P41143	Delta-type opioid receptor	OPRD1	Homo sapiens (Human)	Opioid
CHEMBL66387	CCN(CC)C(=O)C1=CC=C(C=C1)C(=C2CC3CCC(C2)N3CC(=O)C4=CC=CC=C4)C5=CC=CC=C5	P41143	Delta-type opioid receptor	OPRD1	Homo sapiens (Human)	Opioid
CHEMBL66387	CCN(CC)C(=O)C1=CC=C(C=C1)C(=C2CC3CCC(C2)N3CC(=O)C4=CC=CC=C4)C5=CC=CC=C5	P41143	Delta-type opioid receptor	OPRD1	Homo sapiens (Human)	Opioid
CHEMBL66387	CCN(CC)C(=O)C1=CC=C(C=C1)C(=C2CC3CCC(C2)N3CC(=O)C4=CC=CC=C4)C5=CC=CC=C5	P35372	Mu-type opioid receptor	OPRM1	Homo sapiens (Human)	Opioid
CHEMBL231049	CCC(=O)N(C1CCN(CC1)C(=O)CC(C2=CC=C(C=C2)C)N)C3=CC=CC=C3	P41143	Delta-type opioid receptor	OPRD1	Homo sapiens (Human)	Opioid
CHEMBL277167	CC1=CC(=C(C=C1)OC(C)(C)C2OCC(C(O2)C3=CN=CS3)CC=CCCC(=O)O)[N+](=O)[O-]	P21731	Thromboxane A2 receptor	TBXA2R	Homo sapiens (Human)	Thromboxane
CHEMBL23620	C1CC(=O)N2C3=C(C=C(C=C3)C(=O)N4CCOCC4)C5=C6CCNCC6=CC1=C52	P08173	Muscarinic acetylcholine receptor M4	CHRM4	Homo sapiens (Human)	Acetylcholine
CHEMBL23620	C1CC(=O)N2C3=C(C=C(C=C3)C(=O)N4CCOCC4)C5=C6CCNCC6=CC1=C52	P11229	Muscarinic acetylcholine receptor M1	CHRM1	Homo sapiens (Human)	Acetylcholine
CHEMBL1171381	CCCN1C2=C(C(=O)N(C1=O)CCC)N(C(=C2)C3=CC=C(C=C3)OCC(=O)N4CCN(CC4)C5=CC=CC=C5)C	P0DMS8	Adenosine receptor A3	ADORA3	Homo sapiens (Human)	Adenosine
CHEMBL1171381	CCCN1C2=C(C(=O)N(C1=O)CCC)N(C(=C2)C3=CC=C(C=C3)OCC(=O)N4CCN(CC4)C5=CC=CC=C5)C	P30542	Adenosine receptor A1	ADORA1	Homo sapiens (Human)	Adenosine
CHEMBL575812	CCOC(=O)C1=NOC2=NC=NC(=C12)N3CCN(CC3)C	P28335	5-hydroxytryptamine receptor 2C	HTR2C	Homo sapiens (Human)	5-Hydroxytryptamine
CHEMBL575812	CCOC(=O)C1=NOC2=NC=NC(=C12)N3CCN(CC3)C	P28335	5-hydroxytryptamine receptor 2C	HTR2C	Homo sapiens (Human)	5-Hydroxytryptamine
CHEMBL263632	CC(C)(C)C1=CC=C(C=C1)C2CC(CCC2CCCO)O	P34972	Cannabinoid receptor 2	CNR2	Homo sapiens (Human)	Cannabinoid
CHEMBL38576	CN(C(CN1CCCC1)C2=CC=CC=C2)C(=O)CC3=CC(=C(C=C3)Cl)Cl	Q9UKP6	Urotensin-2 receptor	UTS2R	Homo sapiens (Human)	Urotensin
CHEMBL38576	CN(C(CN1CCCC1)C2=CC=CC=C2)C(=O)CC3=CC(=C(C=C3)Cl)Cl	P41145	Kappa-type opioid receptor	OPRK1	Homo sapiens (Human)	Opioid
CHEMBL38576	CN(C(CN1CCCC1)C2=CC=CC=C2)C(=O)CC3=CC(=C(C=C3)Cl)Cl	P41143	Delta-type opioid receptor	OPRD1	Homo sapiens (Human)	Opioid
CHEMBL38576	CN(C(CN1CCCC1)C2=CC=CC=C2)C(=O)CC3=CC(=C(C=C3)Cl)Cl	P16473	Thyrotropin receptor	TSHR	Homo sapiens (Human)	Glycoprotein
CHEMBL38576	CN(C(CN1CCCC1)C2=CC=CC=C2)C(=O)CC3=CC(=C(C=C3)Cl)Cl	P41145	Kappa-type opioid receptor	OPRK1	Homo sapiens (Human)	Opioid
CHEMBL1472848	CC1=C(N=NN1C2=CC=CC=C2C(F)(F)F)C3=NSC(=N3)NC(=O)C4=CC(=CC=C4)Cl	P43220	Glucagon-like peptide 1 receptor	GLP1R	Homo sapiens (Human)	Glucagon
CHEMBL275874	CC1=C(C2=CC=CC=C2N=C1)NCCCN3CCCCC3	Q9Y5N1	Histamine H3 receptor	HRH3	Homo sapiens (Human)	Histamine
CHEMBL337789	C1CN(CCN1CCOCC(=O)N)C(COCC2=CC(=CC(=C2)C(F)(F)F)C(F)(F)F)C3=CC=CC=C3	P25103	Substance-P receptor	TACR1	Homo sapiens (Human)	Tachykinin
CHEMBL1512678	C1CN(C2=C1C=C(C=C2)CNC(=O)NC3=C(C=CC(=C3)F)F)C(=O)C4=CC=CC=C4	P43220	Glucagon-like peptide 1 receptor	GLP1R	Homo sapiens (Human)	Glucagon
CHEMBL1512678	C1CN(C2=C1C=C(C=C2)CNC(=O)NC3=C(C=CC(=C3)F)F)C(=O)C4=CC=CC=C4	Q03431	Parathyroid hormone/parathyroid hormone-related peptide receptor	PTH1R	Homo sapiens (Human)	Parathyroid
CHEMBL478202	C1CN(CC1CC2=NC(=NO2)C3=C(C=C(C=C3)F)Cl)C4=CC5=CC=CC=C5N=C4	P21554	Cannabinoid receptor 1	CNR1	Homo sapiens (Human)	Cannabinoid
CHEMBL478202	C1CN(CC1CC2=NC(=NO2)C3=C(C=C(C=C3)F)Cl)C4=CC5=CC=CC=C5N=C4	P34972	Cannabinoid receptor 2	CNR2	Homo sapiens (Human)	Cannabinoid
CHEMBL478202	C1CN(CC1CC2=NC(=NO2)C3=C(C=C(C=C3)F)Cl)C4=CC5=CC=CC=C5N=C4	P34972	Cannabinoid receptor 2	CNR2	Homo sapiens (Human)	Cannabinoid
CHEMBL478202	C1CN(CC1CC2=NC(=NO2)C3=C(C=C(C=C3)F)Cl)C4=CC5=CC=CC=C5N=C4	P21554	Cannabinoid receptor 1	CNR1	Homo sapiens (Human)	Cannabinoid
CHEMBL484356	CC1=CC=CC(=C1)C2=C3CCNCC(C3=CC(=C2O)O)C4=CC=CC=C4.Br	P21728	D(1A) dopamine receptor	DRD1	Homo sapiens (Human)	Dopamine
CHEMBL3652596	CN1C(=C(C=N1)Cl)C2=C(C=CC(=C2)NC(=O)C(=O)C3=CC(=CS3)Br)OCCN	P28223	5-hydroxytryptamine receptor 2A	HTR2A	Homo sapiens (Human)	5-Hydroxytryptamine
CHEMBL2031274	CCOC1=CC(=CC(=C1OCC)OCC)C(=O)NC(=O)NC2=CC=CC(=C2)NC(=O)C3=CC=CC=C3	Q99835	Smoothened homolog	SMO	Homo sapiens (Human)	Frizzled
CHEMBL2031274	CCOC1=CC(=CC(=C1OCC)OCC)C(=O)NC(=O)NC2=CC=CC(=C2)NC(=O)C3=CC=CC=C3	Q99835	Smoothened homolog	SMO	Homo sapiens (Human)	Frizzled
CHEMBL113432	CC1=CC(=CC(=C1)C2=C(C3=C(N2)C=CC(=C3)C(C)(C)C(=O)N4CC5CCC4CC5)C(C)CNCCC6=CC(=NC=C6)C(C)O)C	P30968	Gonadotropin-releasing hormone receptor	GNRHR	Homo sapiens (Human)	Gonadotrophin
CHEMBL113432	CC1=CC(=CC(=C1)C2=C(C3=C(N2)C=CC(=C3)C(C)(C)C(=O)N4CC5CCC4CC5)C(C)CNCCC6=CC(=NC=C6)C(C)O)C	P30968	Gonadotropin-releasing hormone receptor	GNRHR	Homo sapiens (Human)	Gonadotrophin
CHEMBL268274	CCCN(CCC)C1CC2=C3C(=CC=C2)NCC(=O)N3C1	P08908	5-hydroxytryptamine receptor 1A	HTR1A	Homo sapiens (Human)	5-Hydroxytryptamine
CHEMBL1084616	CC1CCCN1CCC2=CC3=C(C=C2)N=C(C=C3)C4=NC5=NC=NN5C=C4	Q9Y5N1	Histamine H3 receptor	HRH3	Homo sapiens (Human)	Histamine
CHEMBL159093	COC1=CC(=CC(=C1OCC2=CC=C(C=C2)OC(F)(F)F)OC)C=NNC(=O)C3=CC(=C(C=C3)O)Cl	P47871	Glucagon receptor	GCGR	Homo sapiens (Human)	Glucagon
CHEMBL262961	CC(C)C(C(=O)NC(CC1=CC=CC=C1)C(=O)NC(C(C)O)C(=O)NC(CC(=O)N)C(=O)NC(C(C)C)C(=O)NCC(=O)NC(CO)C(=O)NC(CCC(=O)O)C(=O)NC(C)C(=O)NC(CC2=CC=CC=C2)C(=O)O)NC(=O)C(CC3=CC=C(C=C3)O)N	Q16602	Calcitonin gene-related peptide type 1 receptor	CALCRL	Homo sapiens (Human)	Calcitonin
CHEMBL1523298	CC1=C(C(=NC2=NC=NN12)C)CCC(=O)NC3=CC(=CC=C3)OC	Q03431	Parathyroid hormone/parathyroid hormone-related peptide receptor	PTH1R	Homo sapiens (Human)	Parathyroid
CHEMBL2030926	CCCNC(=O)N1CCCC(C1)NC(=O)C2=NN(C(=C2C)C3=CC=C(C=C3)Cl)C4=C(C=C(C=C4)Cl)Cl	P21554	Cannabinoid receptor 1	CNR1	Homo sapiens (Human)	Cannabinoid
CHEMBL2030926	CCCNC(=O)N1CCCC(C1)NC(=O)C2=NN(C(=C2C)C3=CC=C(C=C3)Cl)C4=C(C=C(C=C4)Cl)Cl	P21554	Cannabinoid receptor 1	CNR1	Homo sapiens (Human)	Cannabinoid
CHEMBL2030926	CCCNC(=O)N1CCCC(C1)NC(=O)C2=NN(C(=C2C)C3=CC=C(C=C3)Cl)C4=C(C=C(C=C4)Cl)Cl	P34972	Cannabinoid receptor 2	CNR2	Homo sapiens (Human)	Cannabinoid
CHEMBL2030936	CCCNC(=O)N1CCCC(C1)NC(=O)C2=NN(C(=C2C)C3=CC=C(C=C3)Cl)C4=C(C=C(C=C4)Cl)Cl	P21554	Cannabinoid receptor 1	CNR1	Homo sapiens (Human)	Cannabinoid
CHEMBL2030936	CCCNC(=O)N1CCCC(C1)NC(=O)C2=NN(C(=C2C)C3=CC=C(C=C3)Cl)C4=C(C=C(C=C4)Cl)Cl	P34972	Cannabinoid receptor 2	CNR2	Homo sapiens (Human)	Cannabinoid
CHEMBL23620	C1CC(=O)N2C3=C(C=C(C=C3)C(=O)N4CCOCC4)C5=C6CCNCC6=CC1=C52	P11229	Muscarinic acetylcholine receptor M1	CHRM1	Homo sapiens (Human)	Acetylcholine
CHEMBL23620	C1CC(=O)N2C3=C(C=C(C=C3)C(=O)N4CCOCC4)C5=C6CCNCC6=CC1=C52	P20309	Muscarinic acetylcholine receptor M3	CHRM3	Homo sapiens (Human)	Acetylcholine
CHEMBL23620	C1CC(=O)N2C3=C(C=C(C=C3)C(=O)N4CCOCC4)C5=C6CCNCC6=CC1=C52	P20309	Muscarinic acetylcholine receptor M3	CHRM3	Homo sapiens (Human)	Acetylcholine
CHEMBL23620	C1CC(=O)N2C3=C(C=C(C=C3)C(=O)N4CCOCC4)C5=C6CCNCC6=CC1=C52	P08173	Muscarinic acetylcholine receptor M4	CHRM4	Homo sapiens (Human)	Acetylcholine
CHEMBL23620	C1CC(=O)N2C3=C(C=C(C=C3)C(=O)N4CCOCC4)C5=C6CCNCC6=CC1=C52	P11229	Muscarinic acetylcholine receptor M1	CHRM1	Homo sapiens (Human)	Acetylcholine
CHEMBL23620	C1CC(=O)N2C3=C(C=C(C=C3)C(=O)N4CCOCC4)C5=C6CCNCC6=CC1=C52	P20309	Muscarinic acetylcholine receptor M3	CHRM3	Homo sapiens (Human)	Acetylcholine
CHEMBL23620	C1CC(=O)N2C3=C(C=C(C=C3)C(=O)N4CCOCC4)C5=C6CCNCC6=CC1=C52	P08172	Muscarinic acetylcholine receptor M2	CHRM2	Homo sapiens (Human)	Acetylcholine
CHEMBL23620	C1CC(=O)N2C3=C(C=C(C=C3)C(=O)N4CCOCC4)C5=C6CCNCC6=CC1=C52	P08173	Muscarinic acetylcholine receptor M4	CHRM4	Homo sapiens (Human)	Acetylcholine
CHEMBL23620	C1CC(=O)N2C3=C(C=C(C=C3)C(=O)N4CCOCC4)C5=C6CCNCC6=CC1=C52	P08172	Muscarinic acetylcholine receptor M2	CHRM2	Homo sapiens (Human)	Acetylcholine
CHEMBL38576	CN(C(CN1CCCC1)C2=CC=CC=C2)C(=O)CC3=CC(=C(C=C3)Cl)Cl	P41145	Kappa-type opioid receptor	OPRK1	Homo sapiens (Human)	Opioid
CHEMBL38576	CN(C(CN1CCCC1)C2=CC=CC=C2)C(=O)CC3=CC(=C(C=C3)Cl)Cl	P41145	Kappa-type opioid receptor	OPRK1	Homo sapiens (Human)	Opioid
CHEMBL38576	CN(C(CN1CCCC1)C2=CC=CC=C2)C(=O)CC3=CC(=C(C=C3)Cl)Cl	P41145	Kappa-type opioid receptor	OPRK1	Homo sapiens (Human)	Opioid
CHEMBL38576	CN(C(CN1CCCC1)C2=CC=CC=C2)C(=O)CC3=CC(=C(C=C3)Cl)Cl	P41143	Delta-type opioid receptor	OPRD1	Homo sapiens (Human)	Opioid
CHEMBL38576	CN(C(CN1CCCC1)C2=CC=CC=C2)C(=O)CC3=CC(=C(C=C3)Cl)Cl	P35372	Mu-type opioid receptor	OPRM1	Homo sapiens (Human)	Opioid
CHEMBL38576	CN(C(CN1CCCC1)C2=CC=CC=C2)C(=O)CC3=CC(=C(C=C3)Cl)Cl	P35372	Mu-type opioid receptor	OPRM1	Homo sapiens (Human)	Opioid
CHEMBL38576	CN(C(CN1CCCC1)C2=CC=CC=C2)C(=O)CC3=CC(=C(C=C3)Cl)Cl	P35372	Mu-type opioid receptor	OPRM1	Homo sapiens (Human)	Opioid
CHEMBL38576	CN(C(CN1CCCC1)C2=CC=CC=C2)C(=O)CC3=CC(=C(C=C3)Cl)Cl	P41145	Kappa-type opioid receptor	OPRK1	Homo sapiens (Human)	Opioid
CHEMBL38576	CN(C(CN1CCCC1)C2=CC=CC=C2)C(=O)CC3=CC(=C(C=C3)Cl)Cl	P41143	Delta-type opioid receptor	OPRD1	Homo sapiens (Human)	Opioid
CHEMBL38576	CN(C(CN1CCCC1)C2=CC=CC=C2)C(=O)CC3=CC(=C(C=C3)Cl)Cl	P41145	Kappa-type opioid receptor	OPRK1	Homo sapiens (Human)	Opioid
CHEMBL23620	C1CC(=O)N2C3=C(C=C(C=C3)C(=O)N4CCOCC4)C5=C6CCNCC6=CC1=C52	P08172	Muscarinic acetylcholine receptor M2	CHRM2	Homo sapiens (Human)	Acetylcholine
CHEMBL3921396	CC(C)CS(=O)(=O)NCC(CC(CC1=CC=CC=C1)C(=O)NC2C(CC3=CC=CC=C23)O)O	P41587	Vasoactive intestinal polypeptide receptor 2	VIPR2	Homo sapiens (Human)	VIP and PACAP
CHEMBL3921396	CC(C)CS(=O)(=O)NCC(CC(CC1=CC=CC=C1)C(=O)NC2C(CC3=CC=CC=C23)O)O	P41587	Vasoactive intestinal polypeptide receptor 2	VIPR2	Homo sapiens (Human)	VIP and PACAP
CHEMBL3921396	CC(C)CS(=O)(=O)NCC(CC(CC1=CC=CC=C1)C(=O)NC2C(CC3=CC=CC=C23)O)O	P41587	Vasoactive intestinal polypeptide receptor 2	VIPR2	Homo sapiens (Human)	VIP and PACAP
CHEMBL3921396	CC(C)CS(=O)(=O)NCC(CC(CC1=CC=CC=C1)C(=O)NC2C(CC3=CC=CC=C23)O)O	P41587	Vasoactive intestinal polypeptide receptor 2	VIPR2	Homo sapiens (Human)	VIP and PACAP
[truncated: 299,526 more rows]
